# Supplementary material for: Effects of a humanized CD47 antibody and recombinant SIRPα proteins on triple negative breast carcinoma stem cells
Source: Front Cell Dev Biol. 2024 Mar 1;12:1356421. doi: 10.3389/fcell.2024.1356421 (PMC10940465; doi:10.3389/fcell.2024.1356421)
Supplement: Supplementary file 1 [file DataSheet3.ZIP]

Archive with 6 entries (6 files):
- Raw data_Aldaflour Assay compiled_Raw data_Figure 1K.xlsx
- Raw data_EB_ number_Figure 2A.xlsx
- Raw data_Figure 1C_G.xlsx
- Raw data_Figure 4.xlsx
- Raw data_Figure 5.xlsx
- Raw data_Incucyte Stats_Figure 2.xlsx
