# Supplementary material for: Effects of a humanized CD47 antibody and recombinant SIRPα proteins on triple negative breast carcinoma stem cells
Source: Front Cell Dev Biol. 2024 Mar 1;12:1356421. doi: 10.3389/fcell.2024.1356421 (PMC10940465; doi:10.3389/fcell.2024.1356421)
Supplement: Supplementary file 1 [file DataSheet3.ZIP › Raw data_Aldaflour Assay compiled_Raw data_Figure 1K.xlsx]

## Sheet: Compiled _highlighted
												Negative Control			ALDEFLUOR™
											UT	0.03	0.23	0.2	5.2	7.1	2.27
											SIRPFc	0.07	1.59	0.1	14	15.6	4.2
											CG	0.04	0.479	0.2	8.26	11.3	1.73
												EXP1	EXPT2	EXPT3
											UT	5.17	6.87	2.07
											SIRPFc	13.93	14.01	4.1
											CG	8.22	10.821	1.53
												EXP1	EXPT2	EXPT3			UT	SIRPFc	CG
											UT	5.17	6.87	2.07		EXP1	5.17	13.93	8.22
											SIRPFc	13.93	14.01	4.1		EXPT2	6.87	14.01	10.821
											CG	8.22	10.821	1.53		EXPT3	2.07	4.1	1.53

## Sheet: t-test
		EXP1	EXPT2	EXPT3
	UT	5.17	6.87	2.07
	SIRPFc	13.93	14.01	4.1
	CG	8.22	10.821	1.53
		UT	SIRPFc	CG			UT	SIRPFc	CG
	EXP1	5.17	13.93	8.22		EXP1	100	269.439	158.994
	EXPT2	6.87	14.01	10.821		EXPT2	100	203.93	157.511
	EXPT3	2.07	4.1	1.53		EXPT3	100	198.068	73.913
		raw values UT vs SIRPFc						%age UT vs SIRPFc						%age UT vs CG						%age SIRPFC vs CG
		t-Test: Two-Sample Assuming Equal Variances						t-Test: Two-Sample Assuming Equal Variances						t-Test: Two-Sample Assuming Equal Variances						t-Test: Two-Sample Assuming Equal Variances
			Variable 1	Variable 2					Variable 1	Variable 2					Variable 1	Variable 2					Variable 1	Variable 2
		Mean	4.70333	10.68				Mean	100	223.812				Mean	100	130.139				Mean	223.812	73.913
		Variance	5.92333	32.4739				Variance	0	1569.95				Variance	0	2371.6				Variance	1569.95	#DIV/0!
		Observations	3	3				Observations	3	3				Observations	3	3				Observations	3	1
		Pooled Variance	19.1986					Pooled Variance	784.973					Pooled Variance	1185.8					Pooled Variance	1569.95
		Hypothesized Mean Difference	0					Hypothesized Mean Difference	0					Hypothesized Mean Difference	0					Hypothesized Mean Difference	0
		df	4					df	4					df	4					df	2
		t Stat	-1.67059					t Stat	-5.4123					t Stat	-1.07195					t Stat	3.27633
		P(T<=t) one-tail	0.0850617					P(T<=t) one-tail	0.0028229					P(T<=t) one-tail	0.172056					P(T<=t) one-tail	0.04094
		t Critical one-tail	2.13185					t Critical one-tail	2.13185					t Critical one-tail	2.13185					t Critical one-tail	2.91999
		P(T<=t) two-tail	0.170123					P(T<=t) two-tail	0.00564581					P(T<=t) two-tail	0.344111					P(T<=t) two-tail	0.08188
		t Critical two-tail	2.77645					t Critical two-tail	2.77645					t Critical two-tail	2.77645					t Critical two-tail	4.30265
