# Supplementary material for: Effects of a humanized CD47 antibody and recombinant SIRPα proteins on triple negative breast carcinoma stem cells
Source: Front Cell Dev Biol. 2024 Mar 1;12:1356421. doi: 10.3389/fcell.2024.1356421 (PMC10940465; doi:10.3389/fcell.2024.1356421)
Supplement: Supplementary file 1 [file DataSheet3.ZIP › Raw data_EB_ number_Figure 2A.xlsx]

## Sheet: Sheet1
	UT	SIRP	CG					#DIV/0!
	6477	18392	18154
	15180	14879	13552
	11050	3705	14266
	5100	2980	15161
	8110	8875	9388
	4742	3640	7076
	7996	5496	5439
	10568	7286	6341
	11984	7452	6428
	9211	5576	2869
	4138	1736	7539
	3958	5201	7017
	10914	5474	9020
	3072	3522	8737
	9272	4698	11058
	7205	7963	3925
	7245	5872	3668
	3672	5049	4151
	14514	6098	8210
	18221	3403	9246
	5676	5093	10286
	7436	14618	9445
	8013	11668	7073
	12722	25396	7316
	3975	6801	11945
	4578	5830	5659
	10529	7060	6196
	6208	3926	6090
	8618	7916	4889
	7606	5362	3904
	7946	7075	10703
	5718	5017	3531
	11404	9968	4896
	8976	5378	15006
	10414	6465	8038
	6765	4344	18346
	13440	1577	3833
	10798	10391	3971
	6257	3330	9167
	7625	4238	4342
	12744	10988	6143
	13136	14684	3283
	10664	6091	9524
	11479	5926	5359
	16919	2590	16901
	4495	14114	11307
	10918	7854	8502
	13170	1224	10431
	12053	4043	11694
	6524	3001	11961
	7829	4197	9868
	5896	4009	8221
	12879	6546	2775
	6449	5992	5853
	4267	2423	7603
	2427	15689	10885
	3175	4670	6326
	11248	2302	17699
	5363	2190	17250
	3275	13612	7835
	9120	12	7595
		14739	4859
		15925	8926
		4340	10862
		6048	4722
		4342	9998
		7058	9592
		18269	11924
		13843	4174
		7176	12781
		7143	23782
		9460	6735
		6188	4694
		5963	5471
		6424	4909
		7624	6967
		1364	5748
		17056	6671
		4685	10602
		6287	8641
		9707	5910
		3286	10999
		4494	7847
		13565	11407
		12796	6489
		14275	10118
		12522	18375
		10211	7650
		7892	9643
		8911	7261
		3668	4326
		5951	3710
		3951	7689
		4259	14389
		4963	17730
		4908	11624
		3931	5284
		4366	7537
		4943	22673
		5836	6036
		11950
		4345
		12850
		9211
		6289
		7347
		5412
		15420
		4663
		9109
		6186
		10302
		19951
		28829
		8037
		10053
		16516
		13795
		6004
		4962
		7838
		7791
		4696
		5988
		7353
		7755
		7018
		5716
		13137
		4535
		3636
		8847
		4237
		8959
		8126
		5757
		15113
		16435
		11134
		17656
		5074
		8525
		6524
		6328
		2047
		4679
		3443
		16378
		8749
		14335
		5360
		10169
		14083
		5977
		6955
		5098
		4198
		5551
		8683
		9330
		5350
		10239
		10320
		12097
		8519
		15231
		12008
		7093
		8538
		8182
		5427
		6729
		5302
