# Supplementary material for: Effects of a humanized CD47 antibody and recombinant SIRPα proteins on triple negative breast carcinoma stem cells
Source: Front Cell Dev Biol. 2024 Mar 1;12:1356421. doi: 10.3389/fcell.2024.1356421 (PMC10940465; doi:10.3389/fcell.2024.1356421)
Supplement: Supplementary file 1 [file DataSheet3.ZIP › Raw data_Figure 1C_G.xlsx]

## Sheet: Figure 1
	18S	OCT4	∆ CT	∆∆CT	2-(-∆∆CT)				18S	SOX2	∆ CT	∆∆CT	2-(-∆∆CT)
UT	9.84	36.0495	26.2095	0	1			UT	9.84	33.2534	23.4134	0	1
UT	9.41	36.2629	26.8529	0	1			UT	9.41	35.3638	25.9538	0	1
UT	9.32	36.0858	26.7658	0	1			UT	9.32	34.1665	24.8465	0	1
SIRPFC	9.27	35.5325	26.2625	0.0529884	0.963938			SIRPFC	9.27	33.9981	24.7281	1.31462	0.402032
SIRPFC	8.97	35.6174	26.6474	-0.205426	1.15303			SIRPFC	8.97	33.403	24.433	-1.52082	2.86954
SIRPFC	9.15	35.5269	26.3769	-0.388872	1.30937			SIRPFC	9.15	34.2111	25.0611	0.214656	0.861752
CG	9.97	37.3036	27.3336	1.12404	0.458807			CG	9.97	34.5685	24.5985	1.18502	0.43982
CG	10.09	35.4421	25.3521	-1.5007	2.82981			CG	10.09	34.7776	24.6876	-1.26623	2.40533
CG	10.14	36.5747	26.4347	-0.331066	1.25794			CG	10.14	35.0592	24.9192	0.0726721	0.950875
	18S	OCT4	∆ CT	∆∆CT	2-(-∆∆CT)				18S	SOX2	∆ CT	∆∆CT	2-(-∆∆CT)
UT	10.26	37.4727	27.2127	0	1			UT	10.26	35.6647	25.4047	0	1
UT	10.9	38.4533	27.5533	0	1			UT	10.9	34.8628	23.9628	0	1
UT	10.63	37.4911	26.8611	0	1			UT	10.63	35.498	24.868	0	1
SIRPFC	7.71	35.0223	27.3123	0.0995787	0.933306			SIRPFC	7.71	32.4584	24.7484	-0.656373	1.57612
SIRPFC	7.52	35.1283	27.6083	0.0550015	0.962593			SIRPFC	7.52	33.5193	25.9993	2.03658	0.243741
SIRPFC	7.19	35.5398	28.3498	1.48873	0.356325			SIRPFC	7.19	33.367	26.177	1.30898	0.403606
CG	8.24	36.4879	28.2479	1.03518	0.487954			CG	8.24	34.0194	25.7794	0.374676	0.771279
CG	8.37	35.8909	27.5209	-0.0324634	1.02276			CG	8.37	34.5676	26.1976	2.23489	0.212438
CG	8.32	35.4823	27.1623	0.301288	0.811528			CG	8.32	34.5968	26.2768	1.40879	0.376627
	18S	OCT4	∆ CT	∆∆CT	2-(-∆∆CT)				18S	SOX2	∆ CT	∆∆CT	2-(-∆∆CT)
UT	9.15	37.0109	27.8609	0	1			UT	9.15	35.059	25.909	0	1
UT	8.67	37.0042	28.3342	0	1			UT	8.67	35.0956	26.4256	0	1
UT	9.04	37.3417	28.3017	0	1			UT	9.04	33.7355	24.6955	0	1
SIRPFC	8.18	35.1964	27.0164	-0.844461	1.79559			SIRPFC	8.18	32.4937	24.3137	-1.59532	3.02161
SIRPFC	8.24	34.6182	26.3782	-1.95599	3.87982			SIRPFC	8.24	32.7569	24.5169	-1.90864	3.75455
SIRPFC	8.07	34.5559	26.4859	-1.81577	3.52046			SIRPFC	8.07	33.2624	25.1924	0.496907	0.708624
CG	8.53	37.2503	28.7203	0.859469	0.551155			CG	8.53	34.2721	25.7421	-0.166872	1.12262
CG	9.04	36.5684	27.5284	-0.805812	1.74813			CG	9.04	34.3313	25.2913	-1.13425	2.19505
CG	9.46	36.7566	27.2966	-1.00507	2.00704			CG	9.46	34.4263	24.9663	0.2708	0.82886
									18S	KLF4	∆ CT	∆∆CT	2-(-∆∆CT)
								UT	9.84	27.95	18.11	0	1
								UT	9.41	27.7	18.29	0	1
								UT	9.32	28.35	19.03	0	1
								SIRPFC	9.27	27.78	18.51	0.4	0.757858
								SIRPFC	8.97	27.22	18.25	-0.04	1.02811
								SIRPFC	9.15	27.48	18.33	-0.7	1.6245
								CG	9.97	28.89	18.92	0.81	0.570382
								CG	10.09	28.82	18.73	0.44	0.737135
								CG	10.14	28.08	17.94	-1.09	2.12874
									18S	KLF4	∆ CT	∆∆CT	2-(-∆∆CT)
								UT	10.26	29.64	19.38	0	1
								UT	10.9	29.33	18.43	0	1
								UT	10.63	29.29	18.66	0	1
								SIRPFC	7.71	27.22	19.51	0.13	0.913831
								SIRPFC	7.52	26.41	18.89	0.46	0.726986
								SIRPFC	7.19	26.79	19.6	0.94	0.521233
								CG	8.24	28.84	20.6	1.22	0.429283
								CG	8.37	27.09	18.72	0.29	0.817902
								CG	8.32	27.96	19.64	0.98	0.50698
									18S	KLF4	∆ CT	∆∆CT	2-(-∆∆CT)
								UT	9.15	27.1	17.95	0	1
								UT	8.67	28.6	19.93	0	1
								UT	9.04	27.7	18.66	0	1
								SIRPFC	8.18	26.48	18.3	0.35	0.784584
								SIRPFC	8.24	26.87	18.63	-1.3	2.46229
								SIRPFC	8.07	26.4	18.33	-0.33	1.25701
								CG	8.53	26.99	18.46	0.51	0.702222
								CG	9.04	28.36	19.32	-0.61	1.52626
								CG	9.46	27.51	18.05	-0.61	1.52626
	18S	CD44	∆ CT	∆∆CT	2-(-∆∆CT)				18S	CD24	∆ CT	∆∆CT	2-(-∆∆CT)
UT	9.84	24.57	14.73	0	1			UT	9.84	36.68	26.84	0	1
UT	9.41	24.7	15.29	0	1			UT	9.41	35.76	26.35	0	1
UT	9.32	24.76	15.44	0	1			UT	9.32	36.61	27.29	0	1
SIRPFC	9.27	25.26	15.99	1.26	0.417544			SIRPFC	9.27	37.33	28.06	1.22	0.429283
SIRPFC	8.97	25.01	16.04	0.75	0.594604			SIRPFC	8.97	36.42	27.45	1.1	0.466516
SIRPFC	9.15	25.64	16.49	1.05	0.482968			SIRPFC	9.15	37.14	27.99	0.7	0.615572
CG	9.97	26.9	16.93	2.2	0.217638			CG	9.97	35.11	25.14	-1.7	3.24901
CG	10.09	25.11	15.02	-0.27	1.20581			CG	10.09	37.77	27.68	1.33	0.397768
CG	10.14	25.67	15.53	0.09	0.939523			CG	10.14	37.61	27.47	0.18	0.882703
	18S	CD44	∆ CT	∆∆CT	2-(-∆∆CT)				18S	CD24	∆ CT	∆∆CT	2-(-∆∆CT)
UT	10.26	25.63	15.37	0	1			UT	10.26	37.18	26.92	0	1
UT	10.9	27.1	16.2	0	1			UT	10.9	39.2	28.3	0	1
UT	10.63	26.01	15.38	0	1			UT	10.63	38.03	27.4	0	1
SIRPFC	7.71	22.95	15.24	-0.13	1.09429			SIRPFC	7.71	36.13	28.42	1.5	0.353553
SIRPFC	7.52	24	16.48	0.28	0.823591			SIRPFC	7.52	35.42	27.9	-0.4	1.31951
SIRPFC	7.19	23.33	16.14	0.76	0.590496			SIRPFC	7.19	35.22	28.03	0.63	0.646176
CG	8.24	24.52	16.28	0.91	0.532185			CG	8.24	37.56	29.32	2.4	0.189465
CG	8.37	24.27	15.9	-0.3	1.23114			CG	8.37	36.78	28.41	0.11	0.926588
CG	8.32	24.27	15.95	0.57	0.673617			CG	8.32	38.66	30.34	2.94	0.130308
	18S	CD44	∆ CT	∆∆CT	2-(-∆∆CT)				18S	CD24	∆ CT	∆∆CT	2-(-∆∆CT)
UT	9.15	24.82	15.67	0	1			UT	9.15	36.04	26.89	0	1
UT	8.67	24.52	15.85	0	1			UT	8.67	37.4	28.73	0	1
UT	9.04	23.91	14.87	0	1			UT	9.04	36.03	26.99	0	1
SIRPFC	8.18	23.69	15.51	-0.16	1.11729			SIRPFC	8.18	35.88	27.7	0.81	0.570382
SIRPFC	8.24	24.47	16.23	0.38	0.768438			SIRPFC	8.24	35.47	27.23	-1.5	2.82843
SIRPFC	8.07	23.76	15.69	0.82	0.566442			SIRPFC	8.07	39.06	30.99	4	0.0625
CG	8.53	23.85	15.32	-0.35	1.27456			CG	8.53	36.36	27.83	0.94	0.521233
CG	9.04	23.44	14.4	-1.45	2.73208			CG	9.04	37.08	28.04	-0.69	1.61328
CG	9.46	24.72	15.26	0.39	0.76313			CG	9.46	35.66	26.2	-0.79	1.72907
