# Supplementary material for: Effects of a humanized CD47 antibody and recombinant SIRPα proteins on triple negative breast carcinoma stem cells
Source: Front Cell Dev Biol. 2024 Mar 1;12:1356421. doi: 10.3389/fcell.2024.1356421 (PMC10940465; doi:10.3389/fcell.2024.1356421)
Supplement: Supplementary file 1 [file DataSheet3.ZIP › Raw data_Figure 4.xlsx]

## Sheet: EMT
Well	Fluor	Target	Content	Sample	Cq	Cq Mean	Cq Std. Dev		Target	Sample	Control	Expression	Expression SEM	Corrected Expression SEM	Mean Cq	Cq SEM		Target	Sample	Control	Expression	Expression SEM	Corrected Expression SEM	Mean Cq	Cq SEM
A01	SYBR	B2M	Unkn-01	CD24+UT	16.58	16.5	0.11		B2M	CD24+SIRPFc		N/A	N/A	N/A	16.58	0.03298		B2M	CD24+SIRPFc		N/A	N/A	N/A	16.58	0.03298
A02	SYBR	B2M	Unkn-01	CD24+UT	16.42	16.5	0.11		B2M	CD24+SIRPmv		N/A	N/A	N/A	16.45	0.15512		B2M	CD24+SIRPmv		N/A	N/A	N/A	16.45	0.15512
A03	SYBR	B2M	Unkn-02	CD24+SIRPFc	16.61	16.58	0.047		B2M	CD24+UT	C	N/A	N/A	N/A	16.5	0.07796		B2M	CD24+UT		N/A	N/A	N/A	16.5	0.07796
A04	SYBR	B2M	Unkn-02	CD24+SIRPFc	16.55	16.58	0.047		B2M	CD24-SIRPfc		N/A	N/A	N/A	16.31	0.04198		B2M	CD24-SIRPfc		N/A	N/A	N/A	16.31	0.04198
A05	SYBR	B2M	Unkn-03	CD24+SIRPmv	16.3	16.45	0.219		B2M	CD24-SIRPmv		N/A	N/A	N/A	16.3	0.01415		B2M	CD24-SIRPmv		N/A	N/A	N/A	16.3	0.01415
A06	SYBR	B2M	Unkn-03	CD24+SIRPmv	16.61	16.45	0.219		B2M	CD24-UT		N/A	N/A	N/A	16.02	0.17086		B2M	CD24-UT	C	N/A	N/A	N/A	16.02	0.17086
B01	SYBR	CK2	Unkn-07	CD24+UT	33.22	33.34	0.163		CK2	CD24+SIRPFc		2.87132	0.55131	0.55131	31.9	0.27503		CK2	CD24+SIRPFc		3.97643	0.76349	0.76349	31.9	0.27503
B02	SYBR	CK2	Unkn-07	CD24+UT	33.45	33.34	0.163		CK2	CD24+SIRPmv		0.25985	0.02806	0.02806	35.24	0.01468		CK2	CD24+SIRPmv		0.35986	0.03886	0.03886	35.24	0.01468
B03	SYBR	CK2	Unkn-08	CD24+SIRPFc	32.17	31.9	0.389		CK2	CD24+UT	C	1	0.09625	0.09625	33.34	0.11491		CK2	CD24+UT		1.38488	0.13329	0.13329	33.34	0.11491
B04	SYBR	CK2	Unkn-08	CD24+SIRPFc	31.62	31.9	0.389		CK2	CD24-SIRPfc		1.13899	0.24242	0.24242	32.96	0.30418		CK2	CD24-SIRPfc		1.57737	0.33572	0.33572	32.96	0.30418
B05	SYBR	CK2	Unkn-09	CD24+SIRPmv	35.22	35.24	0.021		CK2	CD24-SIRPmv		0.40537	0.02721	0.02721	34.44	0.0958		CK2	CD24-SIRPmv		0.56138	0.03768	0.03768	34.44	0.0958							CK2		e-cadherin		SLUG		ZEB1		ZO-1
B06	SYBR	CK2	Unkn-09	CD24+SIRPmv	35.25	35.24	0.021		CK2	CD24-UT		0.72209	0.08817	0.08817	33.33	0.04289		CK2	CD24-UT	C	1	0.12211	0.12211	33.33	0.04289							1	0.04289	1	0.00038	1	0.04185	1	0.01938	1	0.04149
B07	SYBR	CK2	Unkn-10	CD24-UT	33.37	33.33	0.061		e-cadherin	CD24+SIRPFc		0.35376	0.04521	0.04521	31.91	0.18142		e-cadherin	CD24+SIRPFc		1.85419	0.23698	0.23698	31.91	0.18142							1.57737	0.30418	2.36353	0.01882	0.9066	0.09471	1.01866	0.00395	0.98813	0.03289
B08	SYBR	CK2	Unkn-10	CD24-UT	33.29	33.33	0.061		e-cadherin	CD24+SIRPmv		1.06002	0.128	0.128	30.2	0.07929		e-cadherin	CD24+SIRPmv		5.55599	0.67089	0.67089	30.2	0.07929							0.56138	0.0958	2.20147	0.16639	0.82277	0.05928	0.9385	0.00145	1.14421	0.02765
B09	SYBR	CK2	Unkn-11	CD24-SIRPfc	33.27	32.96	0.43		e-cadherin	CD24+UT	C	1	0.05739	0.05739	30.33	0.0279		e-cadherin	CD24+UT		5.24141	0.30081	0.30081	30.33	0.0279							1.38488	0.11491	5.24141	0.0279	1.8564	0.03118	1.14226	0.03742	1.58177	0.03901
B10	SYBR	CK2	Unkn-11	CD24-SIRPfc	32.66	32.96	0.43		e-cadherin	CD24-SIRPfc		0.45093	0.01438	0.01438	31.3	0.01882		e-cadherin	CD24-SIRPfc		2.36353	0.07536	0.07536	31.3	0.01882							3.97643	0.27503	1.85419	0.18142	1.712	0.06021	1.28416	0.03631	1.48916	0.01898
B11	SYBR	CK2	Unkn-12	CD24-SIRPmv	34.35	34.44	0.135		e-cadherin	CD24-SIRPmv		0.42001	0.04862	0.04862	31.39	0.16639		e-cadherin	CD24-SIRPmv		2.20147	0.25482	0.25482	31.39	0.16639							0.35986	0.01468	5.55599	0.07929	1.26217	0.01911	0.92613	0.02013	1.15289	0.01557
B12	SYBR	CK2	Unkn-12	CD24-SIRPmv	34.54	34.44	0.135		e-cadherin	CD24-UT		0.19079	0.0226	0.0226	32.25	0.00038		e-cadherin	CD24-UT	C	1	0.11843	0.11843	32.25	0.00038
C01	SYBR	ZO-1	Unkn-13	CD24+UT	19.86	19.89	0.055		slug	CD24+SIRPFc		0.92221	0.04388	0.04388	22.85	0.06021		slug	CD24+SIRPFc		1.712	0.08147	0.08147	22.85	0.06021													e-cadherin
C02	SYBR	ZO-1	Unkn-13	CD24+UT	19.93	19.89	0.055		slug	CD24+SIRPmv		0.6799	0.07365	0.07365	23.16	0.01911		slug	CD24+SIRPmv		1.26217	0.13673	0.13673	23.16	0.01911												CD24-UT	1
C03	SYBR	ZO-1	Unkn-14	CD24+SIRPFc	20.04	20.06	0.027		slug	CD24+UT	C	1	0.0582	0.0582	22.65	0.03118		slug	CD24+UT		1.8564	0.10804	0.10804	22.65	0.03118												CD24-SIRPFc	2.36353
C04	SYBR	ZO-1	Unkn-14	CD24+SIRPFc	20.08	20.06	0.027		slug	CD24-SIRPfc		0.48836	0.03507	0.03507	23.5	0.09471		slug	CD24-SIRPfc		0.9066	0.0651	0.0651	23.5	0.09471												CD24-SIRPmv	2.20147
C05	SYBR	ZO-1	Unkn-15	CD24+SIRPmv	20.32	20.3	0.022		slug	CD24-SIRPmv		0.44321	0.01872	0.01872	23.63	0.05928		slug	CD24-SIRPmv		0.82277	0.03476	0.03476	23.63	0.05928												CD24+UT	5.24141
C06	SYBR	ZO-1	Unkn-15	CD24+SIRPmv	20.29	20.3	0.022		slug	CD24-UT		0.53868	0.06568	0.06568	23.07	0.04185		slug	CD24-UT	C	1	0.12193	0.12193	23.07	0.04185												CD24+SIRPFc	1.85419
C07	SYBR	ZO-1	Unkn-16	CD24-UT	20.04	20.08	0.059		snail	CD24+SIRPFc		1.2511	0.0464	0.0464	23.97	0.04213		snail	CD24+SIRPFc		1.94636	0.07218	0.07218	23.97	0.04213												CD24+SIRPmv	5.55599
C08	SYBR	ZO-1	Unkn-16	CD24-UT	20.12	20.08	0.059		snail	CD24+SIRPmv		0.85989	0.09251	0.09251	24.39	0.00521		snail	CD24+SIRPmv		1.33775	0.14391	0.14391	24.39	0.00521
C09	SYBR	ZO-1	Unkn-17	CD24-SIRPfc	20.35	20.39	0.047		snail	CD24+UT	C	1	0.0678	0.0678	24.22	0.05909		snail	CD24+UT		1.55572	0.10549	0.10549	24.22	0.05909
C10	SYBR	ZO-1	Unkn-17	CD24-SIRPfc	20.42	20.39	0.047		snail	CD24-SIRPfc		0.5169	0.01804	0.01804	24.98	0.02781		snail	CD24-SIRPfc		0.80416	0.02807	0.02807	24.98	0.02781
C11	SYBR	ZO-1	Unkn-18	CD24-SIRPmv	20.19	20.17	0.039		snail	CD24-SIRPmv		0.60374	0.02612	0.02612	24.75	0.06079		snail	CD24-SIRPmv		0.93925	0.04064	0.04064	24.75	0.06079
C12	SYBR	ZO-1	Unkn-18	CD24-SIRPmv	20.14	20.17	0.039		snail	CD24-UT		0.64279	0.07695	0.07695	24.38	0.02518		snail	CD24-UT	C	1	0.11971	0.11971	24.38	0.02518
D01	SYBR	ZEB1	Unkn-19	CD24+UT	22.3	22.34	0.053		ZEB1	CD24+SIRPFc		1.12423	0.03822	0.03822	22.25	0.03631		ZEB1	CD24+SIRPFc		1.28416	0.04366	0.04366	22.25	0.03631
D02	SYBR	ZEB1	Unkn-19	CD24+UT	22.38	22.34	0.053		ZEB1	CD24+SIRPmv		0.81079	0.08791	0.08791	22.6	0.02013		ZEB1	CD24+SIRPmv		0.92613	0.10041	0.10041	22.6	0.02013
D03	SYBR	ZEB1	Unkn-20	CD24+SIRPFc	22.29	22.25	0.051		ZEB1	CD24+UT	C	1	0.05994	0.05994	22.34	0.03742		ZEB1	CD24+UT		1.14226	0.06846	0.06846	22.34	0.03742													SLUG
D04	SYBR	ZEB1	Unkn-20	CD24+SIRPFc	22.21	22.25	0.051		ZEB1	CD24-SIRPfc		0.89179	0.02606	0.02606	22.32	0.00395		ZEB1	CD24-SIRPfc		1.01866	0.02977	0.02977	22.32	0.00395					CK2							CD24-UT	1
D05	SYBR	ZEB1	Unkn-21	CD24+SIRPmv	22.58	22.6	0.028		ZEB1	CD24-SIRPmv		0.82162	0.0081	0.0081	22.43	0.00145		ZEB1	CD24-SIRPmv		0.9385	0.00925	0.00925	22.43	0.00145				CD24-UT	1							CD24-SIRPFc	0.9066
D06	SYBR	ZEB1	Unkn-21	CD24+SIRPmv	22.62	22.6	0.028		ZEB1	CD24-UT		0.87546	0.10435	0.10435	22.06	0.01938		ZEB1	CD24-UT	C	1	0.11919	0.11919	22.06	0.01938				CD24-SIRPFc	1.57737							CD24-SIRPmv	0.82277
D07	SYBR	ZEB1	Unkn-22	CD24-UT	22.07	22.06	0.027		ZO-1	CD24+SIRPFc		0.94145	0.02483	0.02483	20.06	0.01898		ZO-1	CD24+SIRPFc		1.48916	0.03927	0.03927	20.06	0.01898				CD24-SIRPmv	0.56138							CD24+UT	1.8564
D08	SYBR	ZEB1	Unkn-22	CD24-UT	22.04	22.06	0.027		ZO-1	CD24+SIRPmv		0.72886	0.07876	0.07876	20.3	0.01557		ZO-1	CD24+SIRPmv		1.15289	0.12458	0.12458	20.3	0.01557				CD24+UT	1.38488							CD24+SIRPFc	1.712
D09	SYBR	ZEB1	Unkn-23	CD24-SIRPfc	22.32	22.32	0.006		ZO-1	CD24+UT	C	1	0.06042	0.06042	19.89	0.03901		ZO-1	CD24+UT		1.58177	0.09557	0.09557	19.89	0.03901				CD24+SIRPFc	3.97643							CD24+SIRPmv	1.26217
D10	SYBR	ZEB1	Unkn-23	CD24-SIRPfc	22.32	22.32	0.006		ZO-1	CD24-SIRPfc		0.6247	0.02309	0.02309	20.39	0.03289		ZO-1	CD24-SIRPfc		0.98813	0.03653	0.03653	20.39	0.03289				CD24+SIRPmv	0.35986
D11	SYBR	ZEB1	Unkn-24	CD24-SIRPmv	22.43	22.43	0.002		ZO-1	CD24-SIRPmv		0.72337	0.01558	0.01558	20.17	0.02765		ZO-1	CD24-SIRPmv		1.14421	0.02464	0.02464	20.17	0.02765
D12	SYBR	ZEB1	Unkn-24	CD24-SIRPmv	22.43	22.43	0.002		ZO-1	CD24-UT		0.6322	0.07705	0.07705	20.08	0.04149		ZO-1	CD24-UT	C	1	0.12187	0.12187	20.08	0.04149
E01	SYBR	B-Catenin	Unkn-25	CD24+UT	34.18	34.36	0.262
E02	SYBR	B-Catenin	Unkn-25	CD24+UT	34.55	34.36	0.262
E03	SYBR	B-Catenin	Unkn-26	CD24+SIRPFc	33.99	34.08	0.127
E04	SYBR	B-Catenin	Unkn-26	CD24+SIRPFc	34.17	34.08	0.127
E05	SYBR	B-Catenin	Unkn-27	CD24+SIRPmv	37.54	37.84	0.418
E06	SYBR	B-Catenin	Unkn-27	CD24+SIRPmv	38.13	37.84	0.418
E07	SYBR	B-Catenin	Unkn-28	CD24-UT	33.13	32.76	0.527
E08	SYBR	B-Catenin	Unkn-28	CD24-UT	32.38	32.76	0.527
E09	SYBR	B-Catenin	Unkn-29	CD24-SIRPfc	33.28	32.97	0.445																															ZEB1
E10	SYBR	B-Catenin	Unkn-29	CD24-SIRPfc	32.65	32.97	0.445																														CD24-UT	1
E11	SYBR	B-Catenin	Unkn-30	CD24-SIRPmv	34.48	34.37	0.161																														CD24-SIRPFc	1.01866
E12	SYBR	B-Catenin	Unkn-30	CD24-SIRPmv	34.26	34.37	0.161																														CD24-SIRPmv	0.9385
F01	SYBR	slug	Unkn-31	CD24+UT	22.68	22.65	0.044																														CD24+UT	1.14226
F02	SYBR	slug	Unkn-31	CD24+UT	22.62	22.65	0.044																														CD24+SIRPFc	1.28416
F03	SYBR	slug	Unkn-32	CD24+SIRPFc	22.91	22.85	0.085																														CD24+SIRPmv	0.92613
F04	SYBR	slug	Unkn-32	CD24+SIRPFc	22.79	22.85	0.085
F05	SYBR	slug	Unkn-33	CD24+SIRPmv	23.14	23.16	0.027
F06	SYBR	slug	Unkn-33	CD24+SIRPmv	23.18	23.16	0.027
F07	SYBR	slug	Unkn-34	CD24-UT	23.02	23.07	0.059																							snail
F08	SYBR	slug	Unkn-34	CD24-UT	23.11	23.07	0.059																						CD24-UT		CD24+SIRPFc		1.94636	0.04213
F09	SYBR	slug	Unkn-35	CD24-SIRPfc	23.4	23.5	0.134																						CD24-SIRPFc		CD24+SIRPmv		1.33775	0.00521
F10	SYBR	slug	Unkn-35	CD24-SIRPfc	23.59	23.5	0.134																						CD24-SIRPmv	snail	CD24+UT		1.55572	0.05909
F11	SYBR	slug	Unkn-36	CD24-SIRPmv	23.69	23.63	0.084																						CD24+UT	snail	CD24-SIRPfc		0.80416	0.02781
F12	SYBR	slug	Unkn-36	CD24-SIRPmv	23.57	23.63	0.084																						CD24+SIRPFc	snail	CD24-SIRPmv		0.93925	0.06079
G01	SYBR	snail	Unkn-37	CD24+UT	24.28	24.22	0.084																						CD24+SIRPmv	snail	CD24-UT	C	1	0.02518				ZO-1
G02	SYBR	snail	Unkn-37	CD24+UT	24.16	24.22	0.084																														CD24-UT	1
G03	SYBR	snail	Unkn-38	CD24+SIRPFc	23.93	23.97	0.06																							snail							CD24-SIRPFc	0.98813
G04	SYBR	snail	Unkn-38	CD24+SIRPFc	24.02	23.97	0.06																						CD24-UT	1	0.02518						CD24-SIRPmv	1.14421
G05	SYBR	snail	Unkn-39	CD24+SIRPmv	24.39	24.39	0.007																						CD24-SIRPFc	0.80416	0.02781						CD24+UT	1.58177
G06	SYBR	snail	Unkn-39	CD24+SIRPmv	24.38	24.39	0.007																						CD24-SIRPmv	0.93925	0.06079						CD24+SIRPFc	1.48916
G07	SYBR	snail	Unkn-40	CD24-UT	24.35	24.38	0.036																						CD24+UT	1.55572	0.05909						CD24+SIRPmv	1.15289
G08	SYBR	snail	Unkn-40	CD24-UT	24.4	24.38	0.036																						CD24+SIRPFc	1.94636	0.04213
G09	SYBR	snail	Unkn-41	CD24-SIRPfc	24.96	24.98	0.039																						CD24+SIRPmv	1.33775	0.00521
G10	SYBR	snail	Unkn-41	CD24-SIRPfc	25.01	24.98	0.039
G11	SYBR	snail	Unkn-42	CD24-SIRPmv	24.81	24.75	0.086
G12	SYBR	snail	Unkn-42	CD24-SIRPmv	24.69	24.75	0.086
H01	SYBR	e-cadherin	Unkn-43	CD24+UT	30.31	30.33	0.039
H02	SYBR	e-cadherin	Unkn-43	CD24+UT	30.36	30.33	0.039
H03	SYBR	e-cadherin	Unkn-44	CD24+SIRPFc	31.73	31.91	0.257
H04	SYBR	e-cadherin	Unkn-44	CD24+SIRPFc	32.09	31.91	0.257
H05	SYBR	e-cadherin	Unkn-45	CD24+SIRPmv	30.12	30.2	0.112
H06	SYBR	e-cadherin	Unkn-45	CD24+SIRPmv	30.28	30.2	0.112
H07	SYBR	e-cadherin	Unkn-46	CD24-UT	32.25	32.25	0.001
H08	SYBR	e-cadherin	Unkn-46	CD24-UT	32.25	32.25	0.001
H09	SYBR	e-cadherin	Unkn-47	CD24-SIRPfc	31.28	31.3	0.027
H10	SYBR	e-cadherin	Unkn-47	CD24-SIRPfc	31.32	31.3	0.027
H11	SYBR	e-cadherin	Unkn-48	CD24-SIRPmv	31.56	31.39	0.235
H12	SYBR	e-cadherin	Unkn-48	CD24-SIRPmv	31.22	31.39	0.235

## Sheet: ITGA3_COL4A1
B2M	CD24+-SIRP	17.67	17.67	N/A	N/A	N/A	No change	0.998544	Yes
B2M	CD24+-SIRPMV	17.15	17.15	N/A	N/A	N/A	No change	0.995152	Yes
B2M	CD24+-UT	17.02	17.02	N/A	N/A	N/A	No change	0.998203	Yes
B2M	CD24-SIRPFC	17	17	N/A	N/A	N/A	No change	0.996822	Yes
B2M	CD24-SIRPMV	17.24	17.24	N/A	N/A	N/A	No change	0.999268	Yes
B2M	CD24-UT	16.53	16.53	N/A	N/A	N/A	No change	N/A	No
COL4A1	CD24+-SIRP	30.47	30.47	0.00014	1.92249	1.92249	No change	0.007628	No
COL4A1	CD24+-SIRPMV	30.05	30.05	0.00013	1.7855	1.7855	No change	0.008332	No
COL4A1	CD24+-UT	30.04	30.04	0.00012	1.64127	1.64127	No change	0.007517	No
COL4A1	CD24-SIRPFC	30.08	30.08	0.00012	1.58095	1.58095	No change	0.107309	Yes
COL4A1	CD24-SIRPMV	31.15	31.15	6e-05	0.88843	-1.12558	No change	0.366618	Yes				COL4A1
COL4A1	CD24-UT	30.28	30.28	7e-05	1	1	No change	N/A	No		COL4A1	CD24-UT	1	30.28	7e-05
ITGA3	CD24+-SIRP	19.6	19.6	0.26309	1.69411	1.69411	No change	0.008033	No		COL4A1	CD24-SIRPFC	1.58095	30.08	0.00012
ITGA3	CD24+-SIRPMV	19.29	19.29	0.2262	1.45659	1.45659	No change	0.010068	Yes		COL4A1	CD24-SIRPMV	0.88843	31.15	6e-05
ITGA3	CD24+-UT	19.1	19.1	0.23603	1.51989	1.51989	No change	0.002151	No		COL4A1	CD24+-UT	1.64127	30.04	0.00012
ITGA3	CD24-SIRPFC	19.28	19.28	0.20484	1.319	1.319	No change	0.017894	Yes		COL4A1	CD24+-SIRP	1.92249	30.47	0.00014
ITGA3	CD24-SIRPMV	19.47	19.47	0.21306	1.37197	1.37197	No change	0.023717	Yes		COL4A1	CD24+-SIRPMV	1.7855	30.05	0.00013
ITGA3	CD24-UT	19.22	19.22	0.1553	1	1	No change	N/A	No
Sample	Control	Expression	Expression SEM	Corrected Expression SEM	Mean Cq	Cq SEM	P-Value
CD24-UT	C	1	0.02014	0.02014	19.22	0.02744	N/A
CD24-SIRPFC		1.319	0.04269	0.04269	19.28	0.04255	0.017894
CD24-SIRPMV		1.37197	0.05573	0.05573	19.47	0.05813	0.023717
CD24+-UT		1.51989	0.01544	0.01544	19.1	0.01412	0.002151
CD24+-SIRP		1.69411	0.06187	0.06187	19.6	0.05084	0.008033
CD24+-SIRPMV		1.45659	0.04902	0.04902	19.29	0.0417	0.010068
	ITGA3
CD24-UT	1
CD24-SIRPFC	1.319
CD24-SIRPMV	1.37197
CD24+-UT	1.51989
CD24+-SIRP	1.69411
CD24+-SIRPMV	1.45659
