# Supplementary material for: Effects of a humanized CD47 antibody and recombinant SIRPα proteins on triple negative breast carcinoma stem cells
Source: Front Cell Dev Biol. 2024 Mar 1;12:1356421. doi: 10.3389/fcell.2024.1356421 (PMC10940465; doi:10.3389/fcell.2024.1356421)
Supplement: Supplementary file 1 [file DataSheet3.ZIP › Raw data_Figure 5.xlsx]

## Sheet: Figure5
Target	Sample	Control	Expression	Expression SEM	Corrected Expression SEM	Mean Cq	Cq SEM
18S	CD24+CG_1		N/A	N/A	N/A	11.91	0.05271
18S	CD24+CG_2		N/A	N/A	N/A	10.34	0.05459
18S	CD24+CG_3		N/A	N/A	N/A	12.53	0
18S	CD24+UT_1		N/A	N/A	N/A	11.39	0.14269
18S	CD24+UT_2		N/A	N/A	N/A	11.62	0.22
18S	CD24+UT_3		N/A	N/A	N/A	10.03	0.03683
18S	CD24-CG_1		N/A	N/A	N/A	7.52	0.11403
18S	CD24-CG_2		N/A	N/A	N/A	7.67	0.09925
18S	CD24-CG_3		N/A	N/A	N/A	9.79	0.18817
18S	CD24-UT_1	C	N/A	N/A	N/A	12.32	0.13866
18S	CD24-UT_2		N/A	N/A	N/A	7.63	0.05441
18S	CD24-UT_3		N/A	N/A	N/A	8.97	0.16773
CK2	CD24+CG_1		7.2738	0.47112	0.47112	33.65	0.08294
CK2	CD24+CG_2		21.8165	1.21992	1.21992	30.5	0.06724
CK2	CD24+CG_3		7.97384	13.2121	13.2121	34.14	2.39045
CK2	CD24+UT_1		1.95206	0.20507	0.20507	35.03	0.09693
CK2	CD24+UT_2		1.61628	0.20764	0.20764	35.53	0.04563
CK2	CD24+UT_3		26.4471	3.8151	3.8151	29.91	0.20593
CK2	CD24-CG_1		28.6633	4.80036	4.80036	27.28	0.22295
CK2	CD24-CG_2		16.1181	3.90809	3.90809	28.26	0.34029
CK2	CD24-CG_3		6.15555	1.87698	1.87698	31.77	0.41221
CK2	CD24-UT_1	C	1	0.27033	0.27033	36.92	0.37321
CK2	CD24-UT_2		21.2109	10.5077	10.5077	27.83	0.71332
CK2	CD24-UT_3		7.45667	1.65909	1.65909	30.67	0.29032
ECADH1	CD24+CG_1		0.40486	0.01719	0.01719	34.78	0.04358
ECADH1	CD24+CG_2		0.63762	0.09928	0.09928	32.56	0.22017
ECADH1	CD24+CG_3		2.36572	1.59143	1.59143	32.86	0.97051
ECADH1	CD24+UT_1		1.45474	0.15358	0.15358	32.41	0.0981
ECADH1	CD24+UT_2		0.75023	0.12739	0.12739	33.6	0.16657
ECADH1	CD24+UT_3		0.56934	0.04717	0.04717	32.41	0.11569
ECADH1	CD24-CG_1		0.2886	0.068	0.068	30.87	0.32695
ECADH1	CD24-CG_2		0.79526	0.10459	0.10459	29.57	0.17156
ECADH1	CD24-CG_3		0.77383	0.12863	0.12863	31.72	0.18414
ECADH1	CD24-UT_1	C	1	0.2191	0.2191	33.89	0.29512
ECADH1	CD24-UT_2		2.56306	0.44789	0.44789	27.84	0.24816
ECADH1	CD24-UT_3		0.5233	0.07945	0.07945	31.47	0.17093
Well	Fluor	Target	Content	Sample	Cq	Cq Mean	Cq Std. Dev
B05	SYBR	18S	Unkn-10	CG-MDA-MB-231-1	10.27	10.51	0.346
C05	SYBR	18S	Unkn-10	CG-MDA-MB-231-1	10.76	10.51	0.346
C06	SYBR	18S	Unkn-13	CG-MDA-MB-231-2	11.17	11.28	0.16
B06	SYBR	18S	Unkn-13	CG-MDA-MB-231-2	11.4	11.28	0.16
B07	SYBR	18S	Unkn-16	CG-MDA-MB-231-3	10.33	10.28	0.072
C07	SYBR	18S	Unkn-16	CG-MDA-MB-231-3	10.23	10.28	0.072
B02	SYBR	18S	Unkn-01	MDA-UT-1	7.15	6.95	0.285
C02	SYBR	18S	Unkn-01	MDA-UT-1	6.75	6.95	0.285
C03	SYBR	18S	Unkn-04	MDA-UT-2	8.33	8.4	0.092
B03	SYBR	18S	Unkn-04	MDA-UT-2	8.46	8.4	0.092
B04	SYBR	18S	Unkn-07	MDA-UT-3	8	7.69	0.435
C04	SYBR	18S	Unkn-07	MDA-UT-3	7.38	7.69	0.435
E05	SYBR	CK2	Unkn-11	CG-MDA-MB-231-1	36.24	36.55	0.43
D05	SYBR	CK2	Unkn-11	CG-MDA-MB-231-1	36.85	36.55	0.43
D06	SYBR	CK2	Unkn-14	CG-MDA-MB-231-2	33.86	33.98	0.166
E06	SYBR	CK2	Unkn-14	CG-MDA-MB-231-2	34.1	33.98	0.166
D07	SYBR	CK2	Unkn-17	CG-MDA-MB-231-3	33.49	33.22	0.388
E07	SYBR	CK2	Unkn-17	CG-MDA-MB-231-3	32.95	33.22	0.388
D02	SYBR	CK2	Unkn-02	MDA-UT-1	27.38	27.2	0.251
E02	SYBR	CK2	Unkn-02	MDA-UT-1	27.02	27.2	0.251
E03	SYBR	CK2	Unkn-05	MDA-UT-2	30.6	30.16	0.624
D03	SYBR	CK2	Unkn-05	MDA-UT-2	29.72	30.16	0.624
E04	SYBR	CK2	Unkn-08	MDA-UT-3	29.07	28.77	0.432
D04	SYBR	CK2	Unkn-08	MDA-UT-3	28.46	28.77	0.432
G05	SYBR	ECADH1	Unkn-12	CG-MDA-MB-231-1	34.02	33.54	0.679
F05	SYBR	ECADH1	Unkn-12	CG-MDA-MB-231-1	33.06	33.54	0.679
G06	SYBR	ECADH1	Unkn-15	CG-MDA-MB-231-2	31.61	31.88	0.38
F06	SYBR	ECADH1	Unkn-15	CG-MDA-MB-231-2	32.15	31.88	0.38
G07	SYBR	ECADH1	Unkn-18	CG-MDA-MB-231-3	37.71	37.76	0.072
F07	SYBR	ECADH1	Unkn-18	CG-MDA-MB-231-3	37.81	37.76	0.072
G02	SYBR	ECADH1	Unkn-03	MDA-UT-1	29.8	29.5	0.423
F02	SYBR	ECADH1	Unkn-03	MDA-UT-1	29.2	29.5	0.423
G03	SYBR	ECADH1	Unkn-06	MDA-UT-2	33.02	32.87	0.223
F03	SYBR	ECADH1	Unkn-06	MDA-UT-2	32.71	32.87	0.223
F04	SYBR	ECADH1	Unkn-09	MDA-UT-3	32	31.82	0.253
G04	SYBR	ECADH1	Unkn-09	MDA-UT-3	31.64	31.82	0.253
Well	Fluor	Target	Content	Sample	Cq	Cq Mean	Cq Std. Dev
B05	SYBR	18S	Unkn-10	CG-MDA-MB-231-1	10.27	10.51	0.346
C05	SYBR	18S	Unkn-10	CG-MDA-MB-231-1	10.76	10.51	0.346
C06	SYBR	18S	Unkn-13	CG-MDA-MB-231-2	11.17	11.28	0.16
B06	SYBR	18S	Unkn-13	CG-MDA-MB-231-2	11.4	11.28	0.16
B07	SYBR	18S	Unkn-16	CG-MDA-MB-231-3	10.33	10.28	0.072
C07	SYBR	18S	Unkn-16	CG-MDA-MB-231-3	10.23	10.28	0.072
B02	SYBR	18S	Unkn-01	MDA-UT-1	7.15	6.95	0.285
C02	SYBR	18S	Unkn-01	MDA-UT-1	6.75	6.95	0.285
C03	SYBR	18S	Unkn-04	MDA-UT-2	8.33	8.4	0.092
B03	SYBR	18S	Unkn-04	MDA-UT-2	8.46	8.4	0.092
B04	SYBR	18S	Unkn-07	MDA-UT-3	8	7.69	0.435
C04	SYBR	18S	Unkn-07	MDA-UT-3	7.38	7.69	0.435
E05	SYBR	CK2	Unkn-11	CG-MDA-MB-231-1	36.24	36.55	0.43
D05	SYBR	CK2	Unkn-11	CG-MDA-MB-231-1	36.85	36.55	0.43
D06	SYBR	CK2	Unkn-14	CG-MDA-MB-231-2	33.86	33.98	0.166
E06	SYBR	CK2	Unkn-14	CG-MDA-MB-231-2	34.1	33.98	0.166
D07	SYBR	CK2	Unkn-17	CG-MDA-MB-231-3	33.49	33.22	0.388
E07	SYBR	CK2	Unkn-17	CG-MDA-MB-231-3	32.95	33.22	0.388
D02	SYBR	CK2	Unkn-02	MDA-UT-1	27.38	27.2	0.251
E02	SYBR	CK2	Unkn-02	MDA-UT-1	27.02	27.2	0.251
E03	SYBR	CK2	Unkn-05	MDA-UT-2	30.6	30.16	0.624
D03	SYBR	CK2	Unkn-05	MDA-UT-2	29.72	30.16	0.624
E04	SYBR	CK2	Unkn-08	MDA-UT-3	29.07	28.77	0.432
D04	SYBR	CK2	Unkn-08	MDA-UT-3	28.46	28.77	0.432
G05	SYBR	ECADH1	Unkn-12	CG-MDA-MB-231-1	34.02	33.54	0.679
F05	SYBR	ECADH1	Unkn-12	CG-MDA-MB-231-1	33.06	33.54	0.679
G06	SYBR	ECADH1	Unkn-15	CG-MDA-MB-231-2	31.61	31.88	0.38
F06	SYBR	ECADH1	Unkn-15	CG-MDA-MB-231-2	32.15	31.88	0.38
G07	SYBR	ECADH1	Unkn-18	CG-MDA-MB-231-3	37.71	37.76	0.072
F07	SYBR	ECADH1	Unkn-18	CG-MDA-MB-231-3	37.81	37.76	0.072
G02	SYBR	ECADH1	Unkn-03	MDA-UT-1	29.8	29.5	0.423
F02	SYBR	ECADH1	Unkn-03	MDA-UT-1	29.2	29.5	0.423
G03	SYBR	ECADH1	Unkn-06	MDA-UT-2	33.02	32.87	0.223
F03	SYBR	ECADH1	Unkn-06	MDA-UT-2	32.71	32.87	0.223
F04	SYBR	ECADH1	Unkn-09	MDA-UT-3	32	31.82	0.253
G04	SYBR	ECADH1	Unkn-09	MDA-UT-3	31.64	31.82	0.253
Well	Fluor	Target	Content	Sample	Cq	Cq Mean	Cq Std. Dev
B05	SYBR	SNAIL	Unkn-10	CG-MDA-MB-231-1	31.82	32.35	0.747
C05	SYBR	SNAIL	Unkn-10	CG-MDA-MB-231-1	32.87	32.35	0.747
B06	SYBR	SNAIL	Unkn-13	CG-MDA-MB-231-2	32.1	32.38	0.396
C06	SYBR	SNAIL	Unkn-13	CG-MDA-MB-231-2	32.66	32.38	0.396
B07	SYBR	SNAIL	Unkn-16	CG-MDA-MB-231-3	33.92	33.59	0.472
C07	SYBR	SNAIL	Unkn-16	CG-MDA-MB-231-3	33.25	33.59	0.472
C02	SYBR	SNAIL	Unkn-01	UT-MDA-1	28.05	28.24	0.269
B02	SYBR	SNAIL	Unkn-01	UT-MDA-1	28.43	28.24	0.269
C03	SYBR	SNAIL	Unkn-04	UT-MDA-2	31.35	31.53	0.264
B03	SYBR	SNAIL	Unkn-04	UT-MDA-2	31.72	31.53	0.264
C04	SYBR	SNAIL	Unkn-07	UT-MDA-3	29.61	29.22	0.55
B04	SYBR	SNAIL	Unkn-07	UT-MDA-3	28.83	29.22	0.55
F05	SYBR	ZEB1	Unkn-12	CG-MDA-MB-231-1	29.13	29.33	0.279
G05	SYBR	ZEB1	Unkn-12	CG-MDA-MB-231-1	29.52	29.33	0.279
F06	SYBR	ZEB1	Unkn-15	CG-MDA-MB-231-2	29.05	28.9	0.217
G06	SYBR	ZEB1	Unkn-15	CG-MDA-MB-231-2	28.75	28.9	0.217
G07	SYBR	ZEB1	Unkn-18	CG-MDA-MB-231-3	29.03	29.02	0.013
F07	SYBR	ZEB1	Unkn-18	CG-MDA-MB-231-3	29.01	29.02	0.013
G02	SYBR	ZEB1	Unkn-03	UT-MDA-1	23.05	23.09	0.055
F02	SYBR	ZEB1	Unkn-03	UT-MDA-1	23.13	23.09	0.055
G03	SYBR	ZEB1	Unkn-06	UT-MDA-2	25.45	25.73	0.397
F03	SYBR	ZEB1	Unkn-06	UT-MDA-2	26.01	25.73	0.397
F04	SYBR	ZEB1	Unkn-09	UT-MDA-3	25.06	24.98	0.122
G04	SYBR	ZEB1	Unkn-09	UT-MDA-3	24.89	24.98	0.122
E05	SYBR	ZO	Unkn-11	CG-MDA-MB-231-1	26.55	26.63	0.114
D05	SYBR	ZO	Unkn-11	CG-MDA-MB-231-1	26.71	26.63	0.114
E06	SYBR	ZO	Unkn-14	CG-MDA-MB-231-2	26.35	26.56	0.3
D06	SYBR	ZO	Unkn-14	CG-MDA-MB-231-2	26.77	26.56	0.3
D07	SYBR	ZO	Unkn-17	CG-MDA-MB-231-3	26.26	26.2	0.082
E07	SYBR	ZO	Unkn-17	CG-MDA-MB-231-3	26.14	26.2	0.082
D02	SYBR	ZO	Unkn-02	UT-MDA-1	21.45	21.34	0.158
E02	SYBR	ZO	Unkn-02	UT-MDA-1	21.23	21.34	0.158
E03	SYBR	ZO	Unkn-05	UT-MDA-2	23.5	23.59	0.127
D03	SYBR	ZO	Unkn-05	UT-MDA-2	23.68	23.59	0.127
D04	SYBR	ZO	Unkn-08	UT-MDA-3	21.72	22.23	0.716
E04	SYBR	ZO	Unkn-08	UT-MDA-3	22.73	22.23	0.716
