# Supplementary material for: Effects of a humanized CD47 antibody and recombinant SIRPα proteins on triple negative breast carcinoma stem cells
Source: Front Cell Dev Biol. 2024 Mar 1;12:1356421. doi: 10.3389/fcell.2024.1356421 (PMC10940465; doi:10.3389/fcell.2024.1356421)
Supplement: Supplementary file 1 [file DataSheet3.ZIP › Raw data_Incucyte Stats_Figure 2.xlsx]

## Sheet: Spheroid 1000CS
Vessel Name: SPHEROID ASSAY
Metric: Total Red Object Integrated Intensity (RCU x µm²/Image)
Cell Type: MDA-MB-231, 10000, 1000, 5000
Passage: 1
Notes:
Analysis: Right half brightfield and red top hat with mask
				UT				CG			CG_SIRP				SIRP				CG-FAB			CGFAB+SIRP
Date Time	Elapsed	MEDIA+RAPID RED DYE MDA-MB-231 (1) 35K / well 1000 (1) 35K / well UT 100 mg/ml (E7)	MEDIA+RAPID RED DYE MDA-MB-231 (1) 35K / well 1000 (1) 35K / well UT 100 mg/ml (F7)	MEDIA+RAPID RED DYE MDA-MB-231 (1) 35K / well 1000 (1) 35K / well UT 100 mg/ml (G7)	MEDIA+RAPID RED DYE MDA-MB-231 (1) 35K / well 1000 (1) 35K / well UT 100 mg/ml (H7)	MEDIA+RAPID RED DYE MDA-MB-231 (1) 35K / well 1000 (1) 35K / well CG 100 mg/ml (E8)	MEDIA+RAPID RED DYE MDA-MB-231 (1) 35K / well 1000 (1) 35K / well CG 100 mg/ml (F8)	MEDIA+RAPID RED DYE MDA-MB-231 (1) 35K / well 1000 (1) 35K / well CG 100 mg/ml (G8)	MEDIA+RAPID RED DYE MDA-MB-231 (1) 35K / well 1000 (1) 35K / well CG 100 mg/ml (H8)	MEDIA+RAPID RED DYE MDA-MB-231 (1) 35K / well 1000 (1) 35K / well CG+SIRP 100 mg/ml (E9)	MEDIA+RAPID RED DYE MDA-MB-231 (1) 35K / well 1000 (1) 35K / well CG+SIRP 100 mg/ml (F9)	MEDIA+RAPID RED DYE MDA-MB-231 (1) 35K / well 1000 (1) 35K / well CG+SIRP 100 mg/ml (G9)	MEDIA+RAPID RED DYE MDA-MB-231 (1) 35K / well 1000 (1) 35K / well CG+SIRP 100 mg/ml (H9)	MEDIA+RAPID RED DYE MDA-MB-231 (1) 35K / well 1000 (1) 35K / well SIRP 100 mg/ml (E10)	MEDIA+RAPID RED DYE MDA-MB-231 (1) 35K / well 1000 (1) 35K / well SIRP 100 mg/ml (F10)	MEDIA+RAPID RED DYE MDA-MB-231 (1) 35K / well 1000 (1) 35K / well SIRP 100 mg/ml (G10)	MEDIA+RAPID RED DYE MDA-MB-231 (1) 35K / well 1000 (1) 35K / well SIRP 100 mg/ml (H10)	MEDIA+RAPID RED DYE MDA-MB-231 (1) 35K / well 1000 (1) 35K / well CG-FAB 100 mg/ml (E11)	MEDIA+RAPID RED DYE MDA-MB-231 (1) 35K / well 1000 (1) 35K / well CG-FAB 100 mg/ml (F11)	MEDIA+RAPID RED DYE MDA-MB-231 (1) 35K / well 1000 (1) 35K / well CG-FAB 100 mg/ml (G11)	MEDIA+RAPID RED DYE MDA-MB-231 (1) 35K / well 1000 (1) 35K / well CG-FAB 100 mg/ml (H11)	MEDIA+RAPID RED DYE MDA-MB-231 (1) 35K / well 1000 (1) 35K / well CGFAB+SIRP 100 mg/ml (E12)	MEDIA+RAPID RED DYE MDA-MB-231 (1) 35K / well 1000 (1) 35K / well CGFAB+SIRP 100 mg/ml (F12)	MEDIA+RAPID RED DYE MDA-MB-231 (1) 35K / well 1000 (1) 35K / well CGFAB+SIRP 100 mg/ml (G12)	MEDIA+RAPID RED DYE MDA-MB-231 (1) 35K / well 1000 (1) 35K / well CGFAB+SIRP 100 mg/ml (H12)	MEDIA+RAPID RED DYE MDA-MB-231 (1) 35K / well 1000 (1) 35K / well UT 100 mg/ml (E7) (Std Err Well)	MEDIA+RAPID RED DYE MDA-MB-231 (1) 35K / well 1000 (1) 35K / well UT 100 mg/ml (F7) (Std Err Well)	MEDIA+RAPID RED DYE MDA-MB-231 (1) 35K / well 1000 (1) 35K / well UT 100 mg/ml (G7) (Std Err Well)	MEDIA+RAPID RED DYE MDA-MB-231 (1) 35K / well 1000 (1) 35K / well UT 100 mg/ml (H7) (Std Err Well)	MEDIA+RAPID RED DYE MDA-MB-231 (1) 35K / well 1000 (1) 35K / well CG 100 mg/ml (E8) (Std Err Well)	MEDIA+RAPID RED DYE MDA-MB-231 (1) 35K / well 1000 (1) 35K / well CG 100 mg/ml (F8) (Std Err Well)	MEDIA+RAPID RED DYE MDA-MB-231 (1) 35K / well 1000 (1) 35K / well CG 100 mg/ml (G8) (Std Err Well)	MEDIA+RAPID RED DYE MDA-MB-231 (1) 35K / well 1000 (1) 35K / well CG 100 mg/ml (H8) (Std Err Well)	MEDIA+RAPID RED DYE MDA-MB-231 (1) 35K / well 1000 (1) 35K / well CG+SIRP 100 mg/ml (E9) (Std Err Well)	MEDIA+RAPID RED DYE MDA-MB-231 (1) 35K / well 1000 (1) 35K / well CG+SIRP 100 mg/ml (F9) (Std Err Well)	MEDIA+RAPID RED DYE MDA-MB-231 (1) 35K / well 1000 (1) 35K / well CG+SIRP 100 mg/ml (G9) (Std Err Well)	MEDIA+RAPID RED DYE MDA-MB-231 (1) 35K / well 1000 (1) 35K / well CG+SIRP 100 mg/ml (H9) (Std Err Well)	MEDIA+RAPID RED DYE MDA-MB-231 (1) 35K / well 1000 (1) 35K / well SIRP 100 mg/ml (E10) (Std Err Well)	MEDIA+RAPID RED DYE MDA-MB-231 (1) 35K / well 1000 (1) 35K / well SIRP 100 mg/ml (F10) (Std Err Well)	MEDIA+RAPID RED DYE MDA-MB-231 (1) 35K / well 1000 (1) 35K / well SIRP 100 mg/ml (G10) (Std Err Well)	MEDIA+RAPID RED DYE MDA-MB-231 (1) 35K / well 1000 (1) 35K / well SIRP 100 mg/ml (H10) (Std Err Well)	MEDIA+RAPID RED DYE MDA-MB-231 (1) 35K / well 1000 (1) 35K / well CG-FAB 100 mg/ml (E11) (Std Err Well)	MEDIA+RAPID RED DYE MDA-MB-231 (1) 35K / well 1000 (1) 35K / well CG-FAB 100 mg/ml (F11) (Std Err Well)	MEDIA+RAPID RED DYE MDA-MB-231 (1) 35K / well 1000 (1) 35K / well CG-FAB 100 mg/ml (G11) (Std Err Well)	MEDIA+RAPID RED DYE MDA-MB-231 (1) 35K / well 1000 (1) 35K / well CG-FAB 100 mg/ml (H11) (Std Err Well)	MEDIA+RAPID RED DYE MDA-MB-231 (1) 35K / well 1000 (1) 35K / well CGFAB+SIRP 100 mg/ml (E12) (Std Err Well)	MEDIA+RAPID RED DYE MDA-MB-231 (1) 35K / well 1000 (1) 35K / well CGFAB+SIRP 100 mg/ml (F12) (Std Err Well)	MEDIA+RAPID RED DYE MDA-MB-231 (1) 35K / well 1000 (1) 35K / well CGFAB+SIRP 100 mg/ml (G12) (Std Err Well)	MEDIA+RAPID RED DYE MDA-MB-231 (1) 35K / well 1000 (1) 35K / well CGFAB+SIRP 100 mg/ml (H12) (Std Err Well)
2018-01-12 10:44:00	0	0	0	0	0	0	0	0	0	0	0	0	0	0	0	0	0	0	0	0	0	0	0	0	0
2018-01-12 18:44:00	8	3040935	4152201	4704311	4765688	3524124	3086525	3717736	3665053	3235883	3234677	4184408	3266415	4026699	4116836	3933380	4545377	2346151	3598774	3811631	4824929	2330563	4268945	5394571	4971786
2018-01-13 02:44:00	16	8331035	8983017	9937570	9944492	6566296	7106011	7233437	7710405	7118830	7986890	8006293	7637763	8313339	8596360	7828349	8311835	7894194	9181117	9465002	9309066	9507649	8778176	9694174	9328730
2018-01-13 10:44:00	24	11688750	11951140	12821130	12873020	8710231	9643034	9188091	10008730	9460034	11168600	11057180	10036420	10761970	11821620	10163580	10792120	10969620	11810290	12676310	12242810	15353290	11205930	12365430	12437590
2018-01-13 18:44:00	32	12447210	12692850	13803680	12794590	8665672	9629127	9544741	9811301	9520256	11100610	10547260	9727687	10335200	11774400	9955324	10699420	12023270	12336590	12784190	12464210	17109130	11292430	12067400	12154230
2018-01-14 02:44:00	40	13534120	13842470	15049760	13319010	9159629	9915795	9961799	9816687	8956416	10308950	9787564	9172236	9979212	11146180	9454650	9965752	12950540	12795480	13390470	13005020	16267450	10773340	11176510	10832040
2018-01-14 10:44:00	48	16151720	16444570	18413300	16430210	10733070	11461110	11906490	12023610	9544777	10490910	9996161	9567230	10734980	11444880	9700262	9847920	15869420	15068890	15205620	15219900	15840220	11011510	11290970	10674810
2018-01-14 18:44:00	56	17566220	17493960	19760240	17504630	12189150	12729830	12407960	13187900	8908479	9943831	9465507	8593762	10062960	11238640	9023063	9068231	17086780	15906020	16342230	15793200	15846060	10117290	9987276	9324769
2018-01-15 02:44:00	64	17820770	17948940	20433030	18161160	12128880	13082970	12831720	13519890	8786881	9580759	8794170	7894215	9596157	10307400	8289355	7810255	17678040	16304320	16788910	15834970	11785720	9603842	9245504	8050666
2018-01-15 10:44:00	72	19400170	19105460	22164220	20365040	13435720	14387170	14381700	14968580	9625639	10441790	8954162	8371637	9917799	11123930	8427360	8051880	19976530	17805690	18593050	16703200	12294540	10262860	9730977	7876653
2018-01-15 18:44:00	80	21489810	20990880	24136790	22477780	14920300	16151890	15589420	16660830	10867580	11089660	9914465	9456713	10934240	11764020	9091500	8776764	22187600	19307810	20515910	19086770	12997250	11377300	10847880	8099998
2018-01-16 02:44:00	88	22969370	22234260	25454530	23673930	16071580	17572340	16737640	18037520	11715190	11794750	10755380	10158680	11575540	12465480	9924233	9345070	23403250	20822000	21996330	20209200	13864100	12025870	11626690	8453574
2018-01-16 10:44:00	96	25641480	24968740	26869660	26052300	18423030	19488200	18604780	18696680	12932330	13592410	12204970	11441250	12724140	13690860	10970640	10271940	26113530	23854860	24677930	22067800	14026790	12631480	12250290	9386554
2018-01-16 18:44:00	104	27177390	27093150	27665470	27890860	20565120	21413910	20300800	20258620	13746810	13824470	13438640	12254200	13774920	14510540	11665400	11155490	28068340	25122470	26549340	23614040	14728550	13612720	13085640	9689626
2018-01-17 02:44:00	112	28823680	28581510	28824120	29253790	21965930	22731480	21753060	21985980	13545390	14213350	14096290	12778170	14563750	14851560	12081840	11896010	29543600	26871890	27598950	24792070	15135010	13935590	13467790	9956383
2018-01-17 10:44:00	120	31687390	31306070	31642500	31732010	24618320	25037310	24148470	23031640	15020650	15774380	14872740	13476730	15602870	16025090	13159830	12874980	32843840	29642900	30164460	27065170	17324500	14880700	15141940	10605590
2018-01-17 18:44:00	128	34761970	35258460	38398620	34903590	26931630	27664060	27102300	24708170	15540140	17011210	16111960	13709880	16850290	16046610	13075960	13180470	36653380	32031990	32850550	28848780	12900960	15750940	15261870	11109770
2018-01-18 02:44:00	136	36214620	37163920	40020620	36149380	27973160	28755920	28346830	25226300	15956330	17383520	16325070	13899120	17488500	16048130	12741550	13470620	38360900	33545270	34791110	29936800	12929870	16128520	15912180	10883230
2018-01-18 10:44:00	144	39232360	40427130	43434320	38748140	30595750	31212380	31129500	27359460	17152940	18703430	17567450	14692620	19060180	17180830	13348940	14997560	41784380	36659300	37666430	32281650	13512170	17561780	16831690	11333810
2018-01-18 18:44:00	152	41190780	42866900	40632800	33035040	32012800	32002350	33336850	25057330	18591700	20050660	18998220	15538800	21332820	17747760	11501370	15739220	43957240	38362010	40258600	35279220	14533900	19038910	17920720	11762630
2018-01-19 02:44:00	160	42455090	44060350	36748320	36508860	32732410	31219310	34536490	29262470	19452860	17772730	20034920	16155780	22217040	18527250	9681501	15920940	44954310	39433950	41521820	36102080	13418400	19283360	18652150	11780240
2018-01-19 10:44:00	168	46518710	48424780	38543580	40854930	36481820	33776240	38309890	31834500	21596370	20301200	22852810	18582840	24909570	21537420	11582230	18070160	49254890	42966540	45373410	39651220	14867760	21007150	20647560	12955700
2018-01-19 18:44:00	176	46333030	49055400	45879920	43041920	38035650	34427010	39144880	38351900	21725850	24321310	24049160	18689960	24344990	20728590	15109890	18555710	49326570	43932990	44705310	39316240	16147520	21288440	20497130	12474030
2018-01-20 02:44:00	184	48169120	50545810	46347970	43885870	40224480	34551260	40531380	38934900	22295240	24994770	25992800	19945360	25526190	21711060	16392280	19185510	50958080	45482420	46052510	39855360	17722560	21726650	21302130	12311600
2018-01-20 10:44:00	192	52400040	56586760	49236800	47716680	44508790	37675910	44144560	43102040	24592630	28549420	29565800	22584820	28288550	23794100	21145500	20940560	55620600	49493690	50220620	42432350	18941280	23840210	23670610	13204020
2018-01-20 18:44:00	200	52013850	56810710	50588970	47290070	44991220	38736440	43218420	43344260	24589600	29273580	30395340	22778340	28475840	23928060	22076810	21180000	54944420	49421360	49547320	41421200	18902690	23703770	23603190	12076530
2018-01-21 02:44:00	208	53380390	57455410	51231440	47856840	46187560	40364520	43804160	44307020	24889550	31392210	31936730	23985850	29867940	24713130	23243930	22031000	55792540	50091950	50100580	41508520	19168360	24155950	24775710	11625880
2018-01-21 10:44:00	216	56736980	62660190	57891420	51037380	50033840	46590270	47499320	48016120	28765540	35380660	34417500	26714180	33003540	27368140	27970700	24426660	60445700	53373000	53258270	43595030	20583620	26210450	26934620	12296340
2018-01-21 18:44:00	224	60702430	67978580	63266130	52581410	54978140	51421410	51452220	51310680	32353370	40188280	38440060	28901020	37151340	30864460	30526710	27283440	65299150	57502320	56604660	46190240	20956050	28367630	29339690	12644450
2018-01-22 02:44:00	232	57615030	65110660	55401940	48615920	52803500	48415900	49238100	47521640	31300110	39238130	37994900	28011900	35670420	30552360	29000810	26928730	60867770	54125850	52987290	42861340	19896110	27092800	28318080	11841840
		UT vs CG	UT vs CG +SIRP	Ut vs SIRP
2018-01-12 10:44:00		T-test
2018-01-12 18:44:00		0.166879	0.189592	0.695771	0.00784022
2018-01-13 02:44:00		0.0034091	0.0110975	0.491234	0.00398489
2018-01-13 10:44:00		0.000379026	0.00975075	0.524073	0.00753635
2018-01-13 18:44:00		0.000107635	0.0012264	0.321467	0.0169935
2018-01-14 02:44:00		6.36035e-05	0.000113451	0.0879258	0.167707
2018-01-14 10:44:00		0.000111738	1.79282e-05	0.0248868	0.0354888
2018-01-14 18:44:00		0.0001001	8.46473e-06	0.00652154	0.00132919
2018-01-15 02:44:00		0.000160951	8.68117e-06	0.00464466	0.000471719
2018-01-15 10:44:00		0.000224842	1.12366e-05	0.00345655	0.000360966
2018-01-15 18:44:00		0.000180263	5.46367e-06	0.00267128	0.000210247
2018-01-16 02:44:00		0.000212811	4.22073e-06	0.00221874	0.000152067				8.34395e-07
2018-01-16 10:44:00		4.87514e-06	6.01958e-07	0.00110001	7.73598e-05
2018-01-16 18:44:00		8.34395e-07	4.02647e-08	0.00051855	4.61406e-05
2018-01-17 02:44:00		1.92999e-07	1.10183e-08	0.000351482	1.9354e-05
2018-01-17 10:44:00		2.98368e-06	4.0305e-08	0.000199356	2.04709e-05
2018-01-17 18:44:00		0.000140859	1.74229e-06	0.00034807	2.74075e-05
2018-01-18 02:44:00		0.000188403	1.63167e-06	0.000349473	4.497e-05
2018-01-18 10:44:00		0.000301903	2.339e-06	0.000325602	5.27394e-05
2018-01-18 18:44:00		0.0220197	0.000116047	0.000924254	0.00117027
2018-01-19 02:44:00		0.0117752	5.36954e-05	0.00105242	0.000868988
2018-01-19 10:44:00		0.0209448	9.85132e-05	0.0012461	0.00117337
2018-01-19 18:44:00		0.00180675	1.11413e-05	0.000201987	9.58169e-05
2018-01-20 02:44:00		0.00457784	1.85165e-05	0.000151093	0.000145328
2018-01-20 10:44:00		0.0111374	6.3715e-05	0.000150513	9.76045e-05
2018-01-20 18:44:00		0.0088548	8.99587e-05	0.000139693	5.75742e-05
2018-01-21 02:44:00		0.00947031	0.000154122	0.000145771	5.71753e-05
2018-01-21 10:44:00		0.0110504	0.000193677	0.000228518	2.4291e-05
2018-01-21 18:44:00		0.0384263	0.000752733	0.000484192	4.47274e-05
2018-01-22 02:44:00		0.092053	0.00200188	0.000752243	6.63317e-05
