# Supplementary material for: Effects of a humanized CD47 antibody and recombinant SIRPα proteins on triple negative breast carcinoma stem cells
Source: Front Cell Dev Biol. 2024 Mar 1;12:1356421. doi: 10.3389/fcell.2024.1356421 (PMC10940465; doi:10.3389/fcell.2024.1356421)
Supplement: Supplementary file 10 [file DataSheet1.CSV]

Gene	Cg_231_A_72h-Ig_231_A_72h_FC	Cg_231_A_72h-Ut_231_A_72h_FC	Si_231_A_72h-Ig_231_A_72h_FC	Si_231_A_72h-Ut_231_A_72h_FC	Cg_231_A_72h-Ig_231_A_72h_logFC	Cg_231_A_72h-Ut_231_A_72h_logFC	Si_231_A_72h-Ig_231_A_72h_logFC	Si_231_A_72h-Ut_231_A_72h_logFC	Cg_231_A_72h-Ig_231_A_72h_tstat	Cg_231_A_72h-Ut_231_A_72h_tstat	Si_231_A_72h-Ig_231_A_72h_tstat	Si_231_A_72h-Ut_231_A_72h_tstat	Cg_231_A_72h-Ig_231_A_72h_pval	Cg_231_A_72h-Ut_231_A_72h_pval	Si_231_A_72h-Ig_231_A_72h_pval	Si_231_A_72h-Ut_231_A_72h_pval	Cg_231_A_72h-Ig_231_A_72h_adjpval	Cg_231_A_72h-Ut_231_A_72h_adjpval	Si_231_A_72h-Ig_231_A_72h_adjpval	Si_231_A_72h-Ut_231_A_72h_adjpval	Sample_Roberts_41	Sample_Roberts_42	Sample_Roberts_43	Sample_Roberts_44	Sample_Roberts_53	Sample_Roberts_54	Sample_Roberts_55	Sample_Roberts_45	Sample_Roberts_46	Sample_Roberts_47	Sample_Roberts_48	Sample_Roberts_37	Sample_Roberts_39	Sample_Roberts_40
A1BG	1.0462589675772367	1.130543563455564	-1.040463751	1.0385350394535167	0.065239988	0.17701658480983873	-0.057226704	0.054549893	0.2686998506201624	0.683224257	-0.233451092	0.20877998988435947	0.79117589	0.5030509905711866	0.8180107311021867	0.8369335201067318	0.9638693169774722	0.7747912438362264	0.9310475323195858	0.9272524076539008	1.027009909041635	0.8306232549737188	1.0136567934685148	0.9838568996716939	1.146010912860065	0.8144854664740372	0.7462484949503333	0.4211906629966273	0.5712310139144677	1.1984248553380161	1.146010912860065	0.3206668970664043	1.303048187478043	0.8757035612837545
A1BG-AS1	-1.087168596	-1.024101974	-1.188034741	-1.119116876	-0.120575689	-0.034359377	-0.248577024	-0.162360713	-0.667355398	-0.176943499	-1.359647641	-0.827599641	0.5128994441187411	0.8615024938447835	0.19051120276303365	0.4185926176237884	0.9060615629089506	0.9562065696352021	0.49264655697656107	0.673204844	1.944849029359286	1.3736976051254863	1.6179929713777104	1.985326614083658	1.8147164679984016	2.003220752620484	1.710542368796847	1.7981254091790935	1.3736976051254863	1.3771329114255608	1.8464356714218324	1.8200575553153686	1.9202921261364927	1.5560560248829713
A4GALT	-1.105981913	-1.529748002	-1.071221004	-1.481668164	-0.145327792	-0.613294015	-0.099256154	-0.567222377	-0.643319311	-2.77790697	-0.444258493	-2.599147388	0.5280218160205732	0.012302493390118489	0.6620809703240356	0.018001440265124947	0.9091766336134993	0.1655298975301334	0.8617658343789001	0.12835071908970258	1.4022401496155767	2.4340387322704746	2.249300557928661	2.4728287780118148	2.517526659263908	2.0254695188320895	2.274694513430077	2.0623430995138095	1.7485989545361043	2.1895014579223613	2.6207354209175686	2.7694914807068414	2.738465464803922	2.686815664773654
AAAS	-1.055321957	-1.043525681	-1.0668879	-1.054962341	-0.077683203	-0.061466106	-0.093408597	-0.0771915	-1.260533637	-0.950816945	-1.522068721	-1.198627289	0.22336227352451493	0.3541256919498148	0.14513770535734308	0.2460127616359904	0.8072322186366856	0.6686988154903065	0.4333328290612987	0.5195329742865251	4.855570969375985	5.0192991159653735	4.895517127450682	5.036437691365373	5.018414719027171	5.053856530082085	4.997782402121473	4.9749766767301695	4.871511997	4.986688023169718	4.890758800098446	4.980711063055467	5.102100624545017	4.954355924424455
AACS	1.017312769023364	1.0130707276496245	-1.077128091	-1.08163836	0.024763298612620943	0.0187349	-0.107189824	-0.113218223	0.44648879873000297	0.3232258252456943	-1.916861664	-1.938674	0.6604991142817909	0.7501999848665507	0.071055205	0.068171364	0.9401073447401053	0.9109824773876669	0.29861885024953155	0.26107834017476544	5.288406733943314	5.4143380014112505	5.301383888854847	5.449916037022111	5.3122837390339805	5.277827183202359	5.418718365552784	5.251997965	5.207104833609091	5.201746366994806	5.247156373	5.328260416568822	5.316378383042836	5.3755889206296565
AADAC	1.1480604806733088	1.9428888319576567	-1.160458306	1.4583227233274123	0.19919864625495842	0.9582033552867901	-0.214694689	0.5443100199550499	0.7412790302299188	2.9253630305627323	-0.761346117	1.6078988126903695	0.4679603740442211	0.008945788	0.45618050199261917	0.1250269824723873	0.8927955895331375	0.152098898	0.739822815	0.36124896135770956	1.6838977657727083	0.9787033435462771	1.4607382485009823	2.0254695188320895	1.3835126936346722	1.2547945948552455	1.3736976051254863	1.2017493257620897	1.3736976051254863	1.2468195024925561	0.6871784954805171	0.6929049489579445	1.4440442929169117	-0.344737198
AADAT	1.263979626158497	-1.008154274	1.2292869295233262	-1.036606207	0.3379732091819534	-0.011716425	0.2978216964152969	-0.051867938	2.6811589688871464	-0.093707329	2.3682737804334795	-0.415843335	0.015129584117654719	0.9263631935951018	0.029106543	0.682375602	0.7494928833658707	0.9767721442726796	0.19190290953472763	0.8513701842220742	2.9121741879400322	2.7864197792124967	2.765526658124482	2.651888503939782	2.614811981097923	2.5114870539231458	2.1912481039026854	2.7283866296788055	2.679016642295742	2.8783305545635183	2.684243383944101	2.7481057418407584	2.959468206805337	2.706506045959079
AAED1	1.053948716087128	-1.003753477	1.0466003944243147	-1.010800965	0.075804669	-0.005404985	0.065710708	-0.015498946	0.8267517734087874	-0.056477051	0.7216347171221945	-0.162979781	0.4190608548650354	0.955575775	0.47966720290003784	0.872326236	0.87577733	0.9857197094363592	0.7542125267784973	0.9459744222287708	3.8167966838863037	3.8749963790482918	3.979676655768798	3.766180143669224	3.8120744423376896	3.840393718917416	3.7072158298622284	3.7544657948630156	3.9521909476935857	3.8918297412324536	3.820939534787367	3.8056027802213115	3.709802754233078	4.088713862467941
AAGAB	1.0109182148178695	1.0131708131365254	1.0218274416241624	1.0241043486411892	0.015666285223717935	0.018877422402198363	0.031151586	0.034362723	0.25864960823955335	0.30073094342404133	0.517639972	0.5507195946829404	0.7988014502410454	0.7670202232178311	0.6109299664707677	0.5885074285944276	0.9655475322856943	0.9180864147493243	0.835687715	0.7940126979430873	6.082986147447988	6.106835900930608	6.091446260472657	6.013155138166536	6.1105737528543065	6.0766058158521234	5.98687824	6.0518875037602555	6.182323783743404	6.0381192812076545	6.089735811233113	5.900426778665579	6.200130960132402	6.095365959833526
AAK1	-1.109934943	-1.073854494	-1.091997304	-1.05649995	-0.150475118	-0.102798522	-0.126969294	-0.079292699	-2.931857416	-1.939991538	-2.488851465	-1.504891426	0.008820387	0.068000554	0.022685412	0.14946985311145644	0.7494928833658707	0.331385315	0.16833114415302253	0.3990212107672666	6.506603533753206	6.3110010070666025	6.473838967316764	6.496141630400745	6.611665524970972	6.603002700401086	6.580965126811322	6.522358960674929	6.484516729048028	6.439820060137474	6.442428125012315	6.644003461408502	6.485719466140398	6.511123763614201
AAMDC	1.0475686536072282	1.1636156131371531	-1.091585981	1.0175812499233454	0.067044796	0.21861455944396901	-0.126425771	0.025143992704419027	0.5629551966854978	1.6743724763662786	-1.039691214	0.1892604246230222	0.580319192	0.111115859	0.3120680999076652	0.8519785095377311	0.9186167447681828	0.40157612226366896	0.6247882434841722	0.935595309	2.4545716321270517	2.7199433514426063	2.6560655643655853	2.5827575953195963	2.668730322968988	2.4295191653699892	2.5137981780877166	2.4685002641580196	2.460502814019556	2.409253910101106	2.305274508	2.214636965961478	2.431154908377852	2.5431439972408882
AAMP	-1.003153068	-1.046578075	-1.003822937	-1.047276941	-0.004541759	-0.065679941	-0.005504816	-0.066642998	-0.091361103	-1.298569317	-0.11106849	-1.32145693	0.928201425	0.21026825802534657	0.9127749325714711	0.20268381811267594	0.9883859091586817	0.5304872165347211	0.9691448700487371	0.4712270810079018	6.914085782691903	7.092001677017253	7.033852089323137	7.080029610246904	7.087136836428058	7.001543654664558	7.011377567935019	7.053627535506993	6.96103009	7.059467364367096	7.035979618839613	7.031732474621621	7.0722091352344005	7.182034808
AAR2	1.0501033726749907	1.0757450429370978	1.0608824148511438	1.0867872902913454	0.070531354	0.10533619232290103	0.085264761	0.12006959880938073	1.5459194813761123	2.2225883872488006	1.879012864210171	2.546223694980989	0.13929579300628117	0.039114938562236475	0.076316972	0.020121577	0.769626681	0.264191265	0.30968487825390417	0.13514365609790543	6.252510432378873	6.324836771223323	6.307805179569159	6.3619229001770385	6.235958274976671	6.217067712408736	6.268474919361194	6.326429027	6.231040698292705	6.346299454127682	6.393531007153173	6.195902881130128	6.2138844754414375	6.207301769452791
AARS	-1.060984474	-1.033640009	-1.098941915	-1.070619184	-0.085403544	-0.047733819	-0.136115134	-0.098445409	-2.419062068	-1.33608853	-3.856640073	-2.756341397	0.026218452634643497	0.19794947516213707	0.001131991	0.01288509	0.7494928833658707	0.5162280082894376	0.02870643	0.10570628038433647	8.507534074901296	8.521839064889532	8.523444954002976	8.603485302	8.614058838498163	8.633249747578873	8.624801617679623	8.509888598714847	8.496664761754515	8.451249994042007	8.494316836908183	8.614058838498163	8.539700732493426	8.603485302
AARS2	-1.014255193	-1.046037919	1.0837905407588233	1.0508607419428762	-0.020420689	-0.064935151	0.11608596055924991	0.071571499	-0.231453135	-0.701935836	1.3474162243320242	0.7905563213265144	0.8195390680443247	0.49157869510106955	0.19434472108516634	0.4393600985097209	0.9691652974330327	0.7663252027130222	0.4968546204477225	0.6910617964412583	4.223551613520772	4.138526811533646	4.208317368394866	4.274428516322355	4.292473168938636	4.24647588	4.150709531413527	4.397507474886844	4.257812231844868	4.5126148577522285	4.223551613520772	4.388498147733028	4.051630816666602	4.344571531
AARSD1	-1.032701194	1.0145481674835573	-1.026070008	1.0211048911313918	-0.046422879	0.020837361	-0.037129168	0.030131072035976203	-0.628029198	0.26648373942134695	-0.506499245	0.3882137612322858	0.5377684497490101	0.7928555201413119	0.6185730776024801	0.7023510267155804	0.9107470751205216	0.9286329032479839	0.8388841304622909	0.8639188110383429	4.886069569968756	4.947521270348945	4.9511399509422915	4.777962941292391	4.846496058919947	5.045064550044393	4.922112454261523	5.031144907923559	4.9394862148688805	4.915374233976009	4.738013438795703	4.839499674171484	4.965595861063157	4.827831830090017
AASDH	1.005019489617439	1.0172056669906693	-1.118770675	-1.105367743	0.007223479	0.024611405	-0.161914344	-0.144526418	0.088464166	0.2853459602805885	-1.955772418	-1.655038936	0.930471703	0.7785936375887572	0.065984121	0.11501874011023953	0.9885242918565724	0.9237834134891828	0.28842496230111525	0.3469390034846742	4.311579153060984	4.254287852253624	4.395205222748942	4.267698344336437	4.158391678386955	4.450079463134718	4.294587216179107	4.231540287727856	4.069091794081135	4.022283181280766	4.245389707896301	4.316519919366441	4.344571531	4.201156586629928
AASDHPPT	1.0411425841906734	1.0068223117079254	1.0665496161157746	1.0313918250530665	0.058167659	0.009809093	0.092951082	0.044592516	1.1519278753401432	0.19045131444726088	1.8497803293090778	0.8698741594121009	0.264224234	0.8510588759444662	0.080613618	0.3956712563677439	0.8171693018189474	0.9506725465268828	0.31901418697961514	0.6562146443132753	6.984713399346944	6.859609282693157	6.913240352310649	6.981036133109033	6.892047482579333	6.806337686935587	6.9339587439578825	6.956935422719456	7.0237341862528835	6.930170575523394	6.967722595750406	6.825226194894038	7.0278641726252085	6.933672989308776
AASS	1.0010590084366824	1.0178532532674986	1.0212631764956934	1.0383963761155144	0.001527018	0.025529579	0.030354692365925473	0.054357254	0.01501629	0.23676863952466023	0.30211732871318847	0.5095476066145264	0.9881821972613954	0.8154746316522141	0.7659800249454485	0.6164772443429791	0.9979497009069894	0.936671402	0.9085188066133794	0.8115851762638168	4.328942588867355	3.931353175953095	4.400680988111849	4.234448032544074	4.209005545231378	4.218971997946445	4.274428516322355	4.066456932546831	4.443289066117885	4.2575790874521005	4.284643816586558	4.322201134	4.157278161267579	4.123553136773115
AATF	1.0248690522095096	1.035249600506919	1.0377890973044166	1.048300508322115	0.035439587978062015	0.049978646	0.053513285	0.068052343	0.5942471637277016	0.813390812	0.9016688878213699	1.1126080839950865	0.5596450948822154	0.42648350937980417	0.37898379572978536	0.2803241109435878	0.9167744413884296	0.7219229160659434	0.6822562745521299	0.556198019	6.438550915352109	6.773073898073831	6.557446703794876	6.578587810940173	6.524427438524509	6.611665524970972	6.5074904285411295	6.600794399203568	6.623000087248504	6.638297607154873	6.548340570275265	6.487476369177414	6.535543262893044	6.583942961024605
ABALON	-1.273696652	1.0924329489935354	-1.325163847	1.0500046414402606	-0.349021721	0.1275447331600965	-0.406170749	0.070395705	-1.57012748	0.49504662415197603	-1.82784773	0.27330059437784165	0.13356828149705594	0.626477057	0.083975673	0.7876922681743126	0.769626681	0.8454162736415726	0.326652869	0.9049467010368593	1.7700790640557371	2.1004596500937276	2.4929655986594486	1.9105440217781497	2.668730322968988	1.9486031354976834	2.737796302	2.003220752620484	1.467639547798741	2.2897648790474365	2.305274508	1.985326614083658	2.1513635982972503	1.7498257939929176
ABAT	-1.002730894	1.1798996937597865	-1.004139652	1.178244353848899	-0.003934478	0.23866421766653323	-0.005959927	0.23663876797010341	-0.02097824	1.1457654583884802	-0.032032385	1.143405179942437	0.9834907718617805	0.26670089275304865	0.9747940977806352	0.267654054	0.9972958785194257	0.5872457668247738	0.9911372076542919	0.54198249	1.650594044	1.4219988496364353	1.6948563822886513	1.7463088681623686	1.8488440080510058	1.1835130116795434	1.9253462536591133	1.580299978	1.6695814376410825	1.809129548697779	1.463958812038735	1.4219988496364353	1.5604431099843934	1.2092670506041472
ABC12-49244600F4.3	1.109739786806458	1.136285989	1.0115827254262855	1.0357809026792126	0.1502214312658654	0.1843259895078111	0.016614306	0.050718864	1.1221817078385474	1.279130942370018	0.12278097446526436	0.34869943317386165	0.2763389648861178	0.21688296994192197	0.9036231118873498	0.731307131	0.8282690710413045	0.538016714	0.9657056277163267	0.8779717166512088	3.0100470266494592	3.279346871679286	3.1966707989897514	3.1643016817417795	3.0055502097491917	3.109725358202097	2.8999599854169635	2.8974472855699585	3.335225221108587	3.175914753378135	2.715373729872825	3.152838800612442	2.7901637697801056	2.926585126019897
ABC13-47488600E17.1	-1.065892032	-1.074138822	1.005999489366341	-1.001727132	-0.09206131	-0.103180459	0.008629573	-0.002489576	-0.453611587	-0.482071731	0.043508694990773214	-0.011873849	0.6554582713181533	0.6354881044136993	0.9657687418671488	0.9906551560510797	0.9391879869122634	0.8513254287201136	0.9879711122317816	0.997327194	1.303048187478043	1.2511138590952398	1.5062671037494264	1.5245859424891837	1.5919318840049796	1.5646617788754538	1.2994943992496788	1.6235375924336173	1.6695814376410825	1.809129548697779	0.9272090110721487	1.5919318840049796	1.5604431099843934	1.3422003814759518
ABC7-42389800N19.1	-1.026647948	-1.035095419	-1.007306269	-1.015594592	-0.037941546	-0.049763767	-0.010502398	-0.022324618	-0.395147881	-0.489760843	-0.110512453	-0.221742733	0.6973161451090875	0.6301408422984864	0.9132097270485224	0.8269775166260719	0.9462718119982495	0.8474795851367218	0.9692416457532241	0.9222647304831262	3.684310600123391	3.9729837034330377	3.671574434	3.9219589288924097	3.8471887899085204	3.822278578261993	3.849762419469796	3.9917270711797253	3.8129416154747706	3.821923233247435	3.700139914918909	3.9680397786676336	3.6797235368588135	3.8645776893796118
ABCA1	1.2443568987354616	1.4028132607065804	2.0014207801326265	2.2562816290703354	0.31540032967192744	0.4883229734743919	1.0010245123671329	1.1739471561695973	2.2592098515079777	3.1864376798131158	7.698812452357911	8.120018349333288	0.036336685	0.005048154	3.859105110808748E-7	1.7998182695284503E-7	0.7494928833658707	0.12445474752148851	1.0271651436602618E-4	8.344770318687875E-5	4.268767530948442	4.447438944543896	4.550180921719683	4.013257684400347	4.040667845500508	4.033438104273073	3.9699527293249974	4.676737603822362	4.934911207814208	5.267703243691209	5.165083660350802	3.8622544649393746	3.849126308525375	3.814451601
ABCA10	-2.305896921	-2.092131439	-1.576374185	-1.430238256	-1.205328023	-1.064973492	-0.656610028	-0.516255498	-2.285490041	-1.911646019	-1.337303322	-0.987514261	0.034456445	0.07176063	0.1975603774629491	0.33630850656945244	0.7494928833658707	0.3391983101202953	0.5000507294867997	0.6104776666990074	0.3344734186332387	-0.018301956	-2.977583837	0.006152106	-0.009709511	0.6004417833820187	0.8202119199514646	-0.009709511	-0.844817343	-0.416964479	0.4825647921451308	0.23308424437377231	0.1278692751898235	0.618802717
ABCA11	-1.002512947	1.024931982676613	1.0604586530399815	1.0896293069748508	-0.003620869	0.035528171671107334	0.084688372	0.12383741211412191	-0.017406967	0.15990474530508172	0.41645610829642543	0.568507959	0.9863009235777178	0.8747133640530285	0.6819352386219734	0.5766223781860005	0.9979495634338417	0.960791542	0.8717053703943101	0.7864824683567638	2.676062670182204	1.9432875515939525	2.5445180128739535	2.1613129129199016	2.4974443108948097	2.304076202159324	2.274694513430077	2.116920657981601	2.0254695188320895	2.689808321002246	2.883258394656093	2.103363862	2.3597137591767545	2.5431439972408882
ABCA13	-1.020049017	1.2697234879174664	-1.169310874	1.1076440188590726	-0.028638481	0.3445143505057531	-0.225658537	0.14749429407188863	-0.240881895	2.511807229586808	-1.857737887	1.0580672320936073	0.8123331636106474	0.021624672304972965	0.079423394	0.30383505439603964	0.9681273849259262	0.20666933428771697	0.31613194008486234	0.5798726911212692	3.134215455075134	3.182719711151538	3.478022924097285	3.4280699796970926	3.2676713269020565	3.335225221108587	3.413813121743119	3.0189167876987364	3.077288966640511	3.161862657684675	3.1798738946444547	3.259263325	2.606625493691549	2.926585126019897
ABCA2	1.0984215741883145	1.1066631294628158	1.0421481097509737	1.0499674401907246	0.13543186696766796	0.14621612960290253	0.059560328	0.07034459	2.1400680433794257	2.2170183556567036	0.9400769451816695	1.0654766547623853	0.04610467	0.039554236660788014	0.3594604179538524	0.30056000282561246	0.7497443672566049	0.26503615024013333	0.6651035771435017	0.5762490611754927	5.960535269889216	6.104003377135499	6.103611752132341	6.036100617343201	5.913998090271823	5.905545996	5.928397276554588	6.113256537937241	5.825059103888833	6.020775069280069	5.942631271	6.010299801108688	5.8807916845044375	5.809134708011975
ABCA3	-1.045396155	-1.093566256	-1.167137372	-1.220917104	-0.064049759	-0.129040632	-0.222974376	-0.287965249	-1.105051158	-2.160788574	-3.810749356	-4.779172802	0.28349954157543267	0.044249604207379584	0.001254665	1.4492981807432903E-4	0.829968054	0.27772906605793307	0.030741529639423924	0.007386795	5.864149575196376	6.062714756170368	5.918357843641501	5.966139096345301	6.061882985563776	5.9585087584959995	6.024441566551972	5.834385166488049	5.697233792773238	5.794945183216035	5.835252568124538	6.171636956078827	5.96601671	6.080299698572689
ABCA5	1.0496786514180987	1.1342790440584285	-1.097389681	-1.015540688	0.069947729	0.18177560144100058	-0.134075915	-0.022248042	0.7217439114862185	1.734623635080262	-1.35470756	-0.208517338	0.47960165404576705	0.099672097	0.1920521804710485	0.837135549	0.8964765345577915	0.3838657679497444	0.49442342645716997	0.927404751	3.7254231411139127	3.9917270711797253	3.909396438554486	4.083343125721896	3.894312815687222	3.8342170170254195	3.820939534787367	3.786253192987566	3.6146593612656095	3.9068258738078954	3.558809280077042	3.6522883002759823	3.709802754233078	3.8645776893796118
ABCA7	-1.14862867	-1.278321787	-1.00016036	-1.113089732	-0.199912477	-0.354251046	-2.31E-04	-0.154569901	-1.684300457	-2.904347163	-0.002009487	-1.30438788	0.10915606929432932	0.009363502	0.998418474	0.2083193097055071	0.769626681	0.15358040223512384	0.9995258901265206	0.4783024661976443	4.204644451832849	4.347670029925123	4.178421249777065	4.512254543938367	4.537013274898155	4.354133463535835	4.624882665081204	4.558525840600059	4.311579153060984	4.436854454823993	4.683749154089006	4.673650794800199	4.336443275448035	4.919386654871252
ABCB10	1.0424524727567488	-1.00938438	-1.040124842	-1.094456016	0.05998161	-0.013475666	-0.0567567	-0.130213976	0.4469528441561271	-0.096228688	-0.418686632	-0.92128465	0.6601701939092508	0.9243882232156291	0.6803332880392534	0.3689258589083796	0.9401073447401053	0.9767721442726796	0.870896896	0.6358761686161578	3.6397972027288974	4.131550193798615	3.8013220410838153	3.737793588305917	3.894312815687222	3.8068189733474966	3.571942766099979	3.5517572366572057	3.468409897460443	3.660896096285228	4.1058041701024255	3.7671109595889365	3.9031779248961493	3.8552194798820905
ABCB6	1.0297528561169413	-1.029527916	-1.080023159	-1.144996609	0.042298127662866225	-0.041982949	-0.111062248	-0.195343325	0.3410511282701381	-0.325075531	-0.883627118	-1.494030738	0.7369617183156822	0.7488224717750859	0.3883946954381763	0.152263721	0.9547236764034053	0.9102524853537981	0.689202388	0.40325897673127015	3.1163353127957407	3.2588339490349796	3.520049960164974	3.454189926	3.330519862863263	3.335225221108587	3.219409451436486	3.4657207247731874	3.0893204298553543	3.1971523428955946	3.0100470266494592	3.259263325	3.636880484518957	3.302222435131667
ABCB7	1.0578863389476167	1.068865105866077	1.0517452449015359	1.0626602794154134	0.08118463	0.096079792	0.072785295	0.087680457	0.8329945309186124	0.927200454	0.7524738337583328	0.8518101711254885	0.41562109956007653	0.36592816547438234	0.4613663360576725	0.40536347199078737	0.87556473	0.6782057411171242	0.7432434821964724	0.663662055	4.137022058290532	3.8867373991090672	3.885143064284944	3.684310600123391	3.709217243306891	3.8342170170254195	3.9350745008341255	3.8989884102995673	3.9680397786676336	3.9713095275870556	3.7590662653909237	3.8120744423376896	3.7448476623242914	3.8645776893796118
ABCB8	-1.024714272	1.0726920023760578	1.0354218457733002	1.138138596290781	-0.035221689	0.10123590048374442	0.050218662	0.18667625185043502	-0.431094235	1.155362252396722	0.6247189232688277	2.160706035	0.6714509104649462	0.26285144468339566	0.5398914068495323	0.044256856	0.9416703450965244	0.5842814436180708	0.7930361973069318	0.20733500573830518	4.583712879982129	4.731364555457433	4.765208246	4.802342899058078	4.811282389653599	4.686159750185015	4.769212054531527	4.982923158338039	4.613760149892843	4.898140893425465	4.724086794442882	4.557468223474621	4.640820351914035	4.665890661482187
ABCB9	-1.020987399	-1.146095688	1.1660079215642098	1.038726004699014	-0.02996506	-0.1967275	0.22157758987852993	0.05481515	-0.281007299	-1.792748049	2.165318238840801	0.5192919390293522	0.7818671922668445	0.08961206	0.043853267	0.6098005048599051	0.9613604190090501	0.3705434420661208	0.23571541050528733	0.8081009271944879	3.647642419423238	3.6539310877214985	3.718884257898531	3.5915369153936703	3.886446297640465	3.564464938	3.6146593612656095	4.008503302911677	3.7830085118299306	4.104768202909272	3.7405126163224343	3.959610123249389	3.837204122575369	3.7425387763317848
ABCC1	-1.06498869	-1.045500156	1.023759156001363	1.0428424289281568	-0.090838109	-0.064193277	0.033876354683076926	0.060521186450811726	-1.282626845	-0.866641863	0.48711221742588745	0.8307461778419319	0.21568151394929833	0.3973943154982371	0.6319804336605701	0.4168578534215499	0.8040240995617928	0.7002266147672137	0.8471001373685885	0.6718432302341262	5.524635508417451	5.500699569031604	5.741821808262915	5.5744871371706335	5.7683125900327346	5.710548148078482	5.557703565273408	5.677211771484914	5.7197052267025255	5.7859195002761545	5.6749805582462605	5.7532658847407205	5.487490348476973	5.6942971934510895
ABCC10	-1.044942845	1.0067130093791394	-1.101188283	-1.046799156	-0.063424034	0.009652463	-0.139061164	-0.065984667	-0.931206997	0.1342247992957498	-2.036717216	-0.915545304	0.36390732594468067	0.8946945921535523	0.056458215	0.3718499180224324	0.855134094	0.9669409118226288	0.26675671364112385	0.6377014057338906	5.404129252466359	5.286140629581746	5.2747605161729565	5.5439093809922575	5.397400018	5.427005483488068	5.486916323361794	5.263091009	5.196891685392203	5.313206794261444	5.4079906248801075	5.4532096079476045	5.277936115215215	5.3385916596285545
ABCC2	1.0075725133780637	-1.170993075	-1.028877195	-1.213931495	0.010883670938219847	-0.227732544	-0.041070794	-0.279687009	0.078400185	-1.610482857	-0.296106944	-1.979536706	0.9383633032559755	0.12445988201470846	0.7704928691693663	0.063048251	0.9900239123319485	0.4233992625319301	0.9104154890308536	0.25087159108875384	2.9702631736898133	2.407345529	2.5445180128739535	2.8585533168323227	2.7992632692458668	2.5114870539231458	2.7563967451885403	2.637469882	2.8160044947905964	2.635859698312902	2.4929655986594486	3.0172294082897158	2.8574070352763608	2.8640148030374846
ABCC3	-1.080133331	-1.037476069	-1.199443635	-1.152074501	-0.111209408	-0.053078059	-0.262365363	-0.204234014	-1.482619575	-0.67080766	-3.4609484	-2.556661565	0.15524545564773398	0.5107476846501733	0.002744464	0.019685578374829423	0.7756168728855992	0.7785799719992389	0.051798676	0.1338414465380432	4.962129575281829	5.126021613942901	5.165456197688312	5.027029795932135	5.188735215	5.118630061116538	5.247757383134993	5.049540918971542	4.757952452448924	5.0754968300397945	4.801505376398577	5.139755055879906	5.125539737002387	5.107268091431501
ABCC4	-1.04024471	1.0651075629123157	-1.066006448	1.0393675484371472	-0.056922952	0.090999132	-0.092216164	0.055705920401241116	-0.940894306	1.4148351357914521	-1.528751377	0.8683581028466978	0.359052507	0.17396011871677314	0.14348071205982607	0.39647881947872365	0.8548987852372949	0.49026054633650595	0.4302023077621734	0.6569737228922867	5.7188448363005575	5.577257622358223	5.762400178435297	5.558471344	5.679526691300577	5.737434257878864	5.733137433846853	5.594135660740819	5.672016801035302	5.633672146265565	5.599769121474678	5.697066631120214	5.477402593204489	5.507518011742709
ABCC5	-1.000139581	1.0471635263395986	1.1469554055936717	1.2012175111659262	-2.01E-04	0.066486753	0.1978092994796654	0.2644974115495744	-0.003283034	1.034968369070162	3.295086547	4.198451593543062	0.9974161584899137	0.31420960828357214	0.003969223	5.263449211258196E-4	0.9998784830228851	0.6352364830873755	0.062859097	0.016962232	5.971255545812472	5.819497935508983	6.157538652419894	5.963279295853376	5.975408063389191	5.987448414832936	5.9885422190978215	6.223024613673681	6.159354582080274	6.1659268767757025	6.178905419591129	5.986713485286273	5.836869984999753	5.912975418660598
ABCC6	-1.071650802	-1.43241382	1.0566336923907829	-1.265000667	-0.099834879	-0.518448343	0.079475318	-0.339138146	-0.319793147	-1.675881852	0.26298402420371825	-1.13316366	0.7527586555716853	0.1108159805566165	0.795510137	0.2718193236584847	0.9568919069996004	0.4014557373766962	0.9202601022118865	0.5474027231012231	0.6871784954805171	0.36279692211951886	1.0666405632989664	0.006152106	0.7148341773897107	0.8801846866657518	0.36279692211951886	0.6871784954805171	0.4825647921451308	1.2468195024925561	0.5394841810805836	1.3771329114255608	0.29082842061373737	1.4440442929169117
ABCD1	1.005192444878783	1.0914897166849722	1.0685371788307125	1.1602726905990015	0.007471733	0.12629853824672477	0.095637106	0.21446391150901745	0.071570594	1.1112152968633429	0.9353886105404924	1.920287302	0.9437224718950709	0.2809073859590532	0.3618062649683609	0.07059524	0.9909852667042102	0.601442255	0.6669982360113151	0.26496981851607526	3.1768601696036134	3.2039400123376005	3.2901214130211316	3.1643016817417795	3.2676713269020565	3.0877740137872958	3.2726280736485744	3.3911680283185914	3.060170941085046	3.4764319738567404	3.2685118559063975	3.1006625698180197	3.097497945657336	3.0591987674051424
ABCD3	1.0678132525718458	-1.033026671	1.0596014022392763	-1.041032569	0.094659359	-0.046877503	0.083521658	-0.058015204	1.833078937229902	-0.888447063	1.6238863599337416	-1.103759009	0.083162796	0.38586553674882706	0.12155309472498346	0.2840451378974975	0.7543942508549967	0.6933423377535806	0.3953570107450073	0.5600247965707451	6.028315928890072	6.005329072785681	5.899943695710541	5.9488074690793935	5.9126816767770025	5.846375294990211	5.866560154913114	5.864149575196376	5.9760105010455575	5.9713207671159765	6.018011836863216	5.9585087584959995	6.093017837145847	6.010299801108688
ABCD4	-1.016803704	-1.07500752	1.0025604357521096	-1.054541853	-0.024041191	-0.104346752	0.003689207	-0.076616354	-0.540189395	-2.306819237	0.083264927	-1.701111845	0.5956004126246981	0.032997035	0.9345477774788605	0.10590501873562218	0.9201342139042046	0.24778807850593043	0.9751202050936495	0.33040434866227425	6.909691361	7.0609336615329354	6.9498504197597235	6.984918265120126	6.962290330482359	7.019976997223976	7.014959638596765	7.082380946472647	6.9310667006602475	7.000132443	6.998153677107107	7.059688075996229	7.0922298922913205	7.088309949
ABCE1	1.0359622546248035	1.079846446434017	-1.001744355	1.0405457209408449	0.050971439	0.11082617653856008	-0.00251438	0.057340358	1.2066690596456584	2.5729484662229933	-0.059545101	1.331671616500325	0.24297515722153268	0.019023062	0.9531654098384194	0.19936933265476564	0.8102390908289777	0.1962897748905953	0.9828428463740299	0.46776614728157795	7.663755251	7.546932353838178	7.548273356018388	7.6472636625803725	7.579738529074498	7.552114464470434	7.5185184703327135	7.500744606401624	7.618816311559545	7.5478251990993295	7.524080338	7.458042164889181	7.527932711230108	7.488282010149881
ABCF1	-1.041755459	-1.101766679	-1.014589102	-1.07303538	-0.05901666	-0.139818737	-0.020895569	-0.101697645	-1.456531041	-3.405007585	-0.517855098	-2.486707715	0.16224296404340469	0.003108855	0.6107828264858324	0.022786931794758172	0.7756168728855992	0.11050734024215197	0.8356764935821865	0.14456428354427123	7.314727963646071	7.321500499	7.262724424451973	7.2162978433518905	7.360235846430349	7.321862549934162	7.332387825498728	7.342083547469803	7.310768890678093	7.290826127669724	7.325325930148856	7.369935691	7.3942594139487205	7.493985001433729
ABCF2	-1.022296438	-1.020985408	1.0815069054555015	1.0828956499732656	-0.031813598	-0.029962247	0.11304287698237125	0.11489422861634413	-0.530532564	-0.47872095	1.9215998681068582	1.868236788291652	0.6021420527097079	0.6378248333426153	0.070419701	0.077876754	0.9222812772220261	0.8526620888626101	0.29725179627172377	0.28053197750376063	5.509293080247289	5.630810969421806	5.570061408458841	5.596264763485898	5.583066219742042	5.520230926070801	5.7250411420236125	5.649573440667103	5.699789963369392	5.759216282032579	5.765785798439601	5.636379645052407	5.487490348476973	5.676232919696667
ABCF3	1.0193429998025139	-1.059369235	1.0316529422915772	-1.046728574	0.027639587175428026	-0.083205517	0.044957716259983016	-0.065887388	0.4727227297497583	-1.389402991	0.7738708841975271	-1.106971649	0.6420175486096183	0.18143728645216411	0.44892058094670095	0.28269005583519924	0.9354077757972875	0.49814672744545463	0.7350575882828586	0.5584255322319019	5.899943695710541	6.083754012005548	5.981448550835625	6.036100617343201	5.915789190388806	5.973437547881314	6.022316888631653	6.044926082816121	5.931789899	6.0932618654538855	5.988883131	5.969289386901583	6.137102120817036	6.153119502229279
ABCG2	1.0229499051054436	-1.118876271	1.1038034679895028	-1.036918626	0.032735497	-0.162050508	0.14248332338676328	-0.052302681	0.16381805711358785	-0.790834124	0.732093019	-0.261723439	0.8716757061488469	0.4392020008318216	0.4734132245691538	0.7964669507080359	0.9767162677004871	0.7310691499913189	0.7505369817706208	0.9087369106585999	1.911770861234963	2.0623430995138095	1.946410507124618	1.3103912865769591	1.5062671037494264	1.8787798832828266	1.985326614083658	1.9747094634253266	2.3103838754545167	1.775822143807124	1.6974988256802372	2.135539263396626	1.995142915212225	1.7934387113974275
ABCG4	1.1650031950868431	-1.42592753	-1.045447429	-1.736707858	0.22033391155734341	-0.511900661	-0.064120517	-0.79635509	0.751140176	-1.845382858	-0.212939266	-2.788174323	0.462148933	0.081278064	0.8337358245089175	0.012034075	0.8916322656749477	0.3550125868147024	0.9379440497322675	0.10159562880160793	0.3344734186332387	-0.018301956	-0.639817757	-0.14423609	-0.35619896	-0.344737198	-0.344737198	-0.919038758	-0.115589437	-0.14423609	-0.481130806	0.6004417833820187	0.29082842061373737	0.21778961541999753
ABHD10	1.0376314869596113	1.0289317179400694	-1.054713712	-1.063631471	0.053294163992196886	0.041147245149430134	-0.076851451	-0.08899837	0.6625971778047325	0.4896472419980884	-0.948441872	-1.051915642	0.5158735677541144	0.6302196925834811	0.35530073701668974	0.30657359018333263	0.9066750392540194	0.8475063287333807	0.6605885059963493	0.5823925735798361	5.114487068777358	4.987101695453108	5.138061322102496	4.981492258916813	5.050642284	5.047606664852924	4.917450533687905	4.941168577827019	5.016483786559364	4.7181169029481795	5.047060697525253	4.872252649011337	5.108417842081094	5.107268091431501
ABHD11	-1.069175701	1.0323382720607759	-1.096486727	1.0066250400034906	-0.096498955	0.045915784	-0.132888349	0.009526391	-0.586085757	0.2550661578628205	-0.809066031	0.053027895	0.5649997322278721	0.8015254552464237	0.4289038375284895	0.9582860744260437	0.9185661471556864	0.9315960728284166	0.7230395093592515	0.9839008719530874	2.003220752620484	2.1004596500937276	2.064183320661315	1.7463088681623686	2.323447555915137	1.9175801368365626	2.0161580011424287	1.6974988256802372	1.711769208	2.1895014579223613	2.1630896749655464	2.077219532695307	1.9202921261364927	1.7934387113974275
ABHD12	-1.031683673	-1.107251061	1.0027064159320827	-1.070349853	-0.04500069	-0.146982379	0.003899259	-0.09808243	-0.630270331	-1.991399078	0.055264138	-1.343702734	0.536333741	0.061626965295843356	0.9565288038963387	0.19552065310975314	0.9107470751205216	0.3190231368574807	0.9837701966656227	0.4616952029704469	4.923020247434284	4.8651801039959315	4.752151467703542	4.8099496613214985	4.9837873449393175	4.762902824220867	4.904984861565797	4.852188362752037	4.8993224570032385	4.7727414100428005	5.012087459000982	5.041343140925186	4.9339355977358865	4.960897473120822
ABHD13	1.0503313939903034	1.0811725319668213	1.0556649606233661	1.0866627094232664	0.07084459	0.11259676465576351	0.078152035	0.1199042099568306	1.194574524946798	1.8013666824929815	1.3272452097843388	1.9306482344897549	0.24755450006742627	0.08819829	0.20080031946443166	0.069220122	0.8102390908289777	0.3668349140641379	0.5042108650702789	0.2627841568431248	5.246821641022234	5.145157521300934	5.227902495045792	5.134298540087635	5.121619120829832	5.118630061116538	5.1226543323549505	5.102100624545017	5.233038876	5.244255528546088	5.213486118708325	4.993258905243203	5.058790883152191	5.195954356544382
ABHD14A	-1.009230167	-1.217447042	1.1440247594118569	-1.054446213	-0.013255236	-0.283859017	0.19411827580001084	-0.076485506	-0.083379345	-1.76635467	1.2660458657028346	-0.49308075	0.9344580567484015	0.094065124	0.2214263386401788	0.6278385231109898	0.9893181974022739	0.37523314992164175	0.5292800208340745	0.8190606690805764	2.6560655643655853	3.238497677977501	2.8403808421357284	2.7557976125902965	3.0307655302146417	2.606625493691549	3.027865666	3.300346167888613	2.717273330506208	3.0665184861047003	3.1966707989897514	3.152838800612442	3.2658781126248932	3.0417970396893548
ABHD14A-ACY1	3.615961038363097	1.7303417793625973	3.5958530180112733	1.7207195109404838	1.8543791329347459	0.7910570290128981	1.846334051	0.7830119473754523	1.8268179764846664	0.9251351038114947	1.8207519631573719	0.9170466073902436	0.084136505	0.3669728562206035	0.085089415	0.37108353936410554	0.7543942508549967	0.6790911371776405	0.3291146810878279	0.6373768322723742	-0.303273696	1.703891550740173	0.9606198347537066	2.130806628	0.783591542	1.1274916794699958	-4.512856051	1.6642826119212137	1.8273747028980043	0.4768383386677034	0.3696694446380405	-0.785831378	2.324367666	-0.344737198
ABHD14B	-1.018558001	-1.098391088	-1.162323232	-1.253424428	-0.026528136	-0.135391826	-0.217011325	-0.325875015	-0.29810545	-1.473126501	-2.398756738	-3.491241876	0.7689913643400141	0.15776244938048065	0.027339411805200803	0.002565093	0.9607823116156768	0.472006596	0.18517877750996756	0.042377105	4.550538716220836	4.917704977386998	4.755707691580324	4.607831973182245	4.599059398754568	4.844063759775054	4.750661976	4.460753064925241	4.395205222748942	4.709230890999345	4.492473224002447	4.9003163559726675	4.800955901706366	4.812585466560419
ABHD15	1.085776152368791	1.100163594118243	1.1122352970909233	1.1269733446283174	0.1187267024472245	0.13771806818124332	0.15346202730289882	0.17245339303691765	1.5695002944217904	1.7103807905186983	2.052301716202319	2.1637385742760213	0.13371414280855004	0.10414838651582603	0.054773094	0.043991114657602526	0.769626681	0.3898241560916582	0.2628300609552017	0.20689682404169646	4.043690222083506	4.030658142	4.065950028	3.9826507478750295	3.909396438554486	3.8695750197821193	3.9699527293249974	4.134248774947105	3.9225012967011406	4.059857963115474	4.149094145722512	3.929605776036899	3.8056027802213115	3.934744212376911
ABHD16A	1.0661479875057822	1.002301277909693	-1.013269332	-1.077814707	0.092407706	0.003316228	-0.0190177	-0.108109178	1.3546188792107146	0.047070289953518515	-0.277353374	-1.527110437	0.192079933	0.9629686917109316	0.7846273644966065	0.1438861272928241	0.79250909	0.9878236314530802	0.9158977592714794	0.3903501901811553	5.4622716993074505	5.699705909806072	5.5639873305231005	5.488048352777207	5.5597918005886395	5.301604558562387	5.529276749	5.510666361466833	5.471108034600933	5.422674159343407	5.365046462242354	5.580753989	5.535979594	5.525037874
ABHD17A	1.0537584510393878	-1.003433912	1.1415757577662131	1.0796298726712712	0.075544201	-0.004945601	0.19102660351968037	0.11053680092301565	0.9577455856835807	-0.060490752	2.4638544458522382	1.3737992835992285	0.3507130324463237	0.9524225666489458	0.023896054499455217	0.1861514083329756	0.8536491812618138	0.9848801153929159	0.17316782899164554	0.44869263658726455	4.8369186249494955	5.187375117022598	4.895517127450682	5.107566786	4.966739313858121	4.852013702168213	4.953165304546697	5.136161881538466	4.997251351959597	5.173000762921101	5.141905749482836	4.935330610928599	5.002610109918189	5.079880281058567
ABHD17B	-1.000772099	1.0217246722866657	-1.000418176	1.0220861336989824	-0.001113474	0.031006480579691242	-6.03E-04	0.031516781	-0.010255152	0.26927834188029415	-0.005593623	0.275388721	0.991929036	0.7907376139381361	0.9955976747459436	0.7861126790648123	0.9984911832990429	0.9279287822610085	0.9986190228253008	0.9045201493852976	4.030658142	4.021647070336345	3.934744212376911	4.202288103297191	4.1254175790395635	3.8471887899085204	4.1711516130362885	4.216848768880667	3.9777033802349346	3.9861537975607524	3.990659082125954	3.7671109595889365	4.061447391695339	4.247387772049061
ABHD18	1.1291796138502987	1.0702619452048145	1.0970216970823514	1.0397819452724382	0.17527498779453365	0.097963938	0.13359205989202394	0.056281009656688585	1.5528868982628607	0.8329929334205977	1.1872993188150274	0.4799423537230335	0.1376266872691069	0.41562197746280727	0.25034048007771176	0.6369726112735892	0.769626681	0.7146470489380223	0.5618587945279437	0.8248677666308043	4.1175031967884745	3.9201750729708675	4.1058041701024255	3.9521909476935857	3.932990454882359	3.822278578261993	3.8120744423376896	3.8912375002587827	4.159074024811283	4.126739218931636	3.7885778480182832	3.8527938386715928	4.267698344336437	3.730316733020954
ABHD2	-1.053752062	1.0069886254093297	-1.04016102	1.0201462272999469	-0.075535454	0.010047387259064067	-0.056806879	0.028775962275395806	-1.368092288	0.1776740775689047	-1.032574678	0.5106035170271533	0.18789989689142172	0.8609369537338866	0.3152989856903385	0.6157520646992227	0.7883499322025129	0.9561309562677447	0.6280200001839294	0.8110524583872735	7.2160303476623975	7.101172259	7.303322329292934	7.255672960304643	7.257741161619097	7.332387825498728	7.296485651571357	7.1679549400794995	7.212268666369178	7.265469222918781	7.307875584169595	7.327346684242045	7.199046904468878	7.096987698357271
ABHD3	-1.021105148	-1.022200288	1.196547529498459	1.1952656013501972	-0.030131434	-0.031677903	0.2588777050333846	0.2573312367616718	-0.245507145	-0.243862986	2.219595537441265	2.0726695140311016	0.8088045744686572	0.8100584198607158	0.039350418	0.052639286	0.966892469	0.9343846809434255	0.22443792157426878	0.226779929	2.895218515328094	2.746786488284261	2.9606847793999513	2.562129022921312	2.752692820862553	2.817435762878921	2.943787633170146	3.164727509148059	3.026769382341506	3.137062554262946	3.0513390171657426	2.708044129	3.121394980478572	2.7415452557071607
ABHD4	-1.044863574	-1.033971795	-1.054042144	-1.043054686	-0.063314585	-0.048196832	-0.075932552	-0.060814799	-1.327230264	-0.976910379	-1.597421955	-1.236783085	0.2008051650793255	0.3413915828717009	0.12734866641204076	0.2318539189384963	0.7945307198123754	0.6580362588154219	0.4066612713486474	0.5044163427381126	6.268686554270366	6.362125028127822	6.258240659487435	6.296965473030832	6.372330945507099	6.308664700190555	6.396660013	6.272952306459295	6.271114069547916	6.275980816596668	6.308500081517561	6.443522726934019	6.31387674	6.260306271697381
ABHD5	-1.020290887	-1.038088152	-1.078875366	-1.097694538	-0.028980527	-0.053928959	-0.109528211	-0.134476643	-0.33024188	-0.588507673	-1.246071955	-1.465301143	0.744979601	0.5634079477001751	0.2285036745600724	0.1598623674616089	0.9565661873112635	0.8122225989563284	0.5387363672259917	0.4144608651062815	5.023674016006654	4.534188289946197	4.885376802320579	4.824636443220603	4.773221683320922	4.907539155	4.87813533	4.719429090385858	4.875896464339697	4.690879246295584	4.696401720421704	4.811709982158294	4.872880663697151	4.960897473120822
ABHD6	-1.046057486	-1.053053828	-1.036841544	-1.043776247	-0.064962137	-0.074579183	-0.052195431	-0.061812476	-0.617943998	-0.670692256	-0.501088266	-0.56046325	0.5442504616705506	0.5108195321751077	0.6223015641929286	0.5819821385286226	0.9115938600179535	0.7785799719992389	0.8415059171363752	0.7899546016688915	3.5630561260031364	3.8342170170254195	3.6800813495668487	3.661244238304927	3.6903727755268947	3.7646142329230763	3.783587443946863	3.776713991515944	3.662932104397682	3.4340213484072946	3.8989884102995673	3.776713991515944	3.5759106678184245	3.8898159819762252
ABHD8	1.0401189265682067	-1.164360585	1.056647737639146	-1.146146856	0.056748495	-0.219537909	0.079494495	-0.196791908	0.6565219233522266	-2.519757887	0.9264354844876851	-2.275041331	0.5196849594347168	0.021268312625061757	0.36631486578391537	0.03519297	0.9072551830384046	0.205390336	0.6711336604094602	0.18313850506008011	4.9708552229213465	5.247156373	4.895517127450682	5.123121197	5.072821777814139	4.951405543	4.956841733053128	5.002610109918189	4.917577755537452	5.096404573564092	5.260548153197647	5.299402035614824	5.173000762921101	5.323347243526603
ABI1	1.0209965511134884	1.0125776055232356	1.0261209628767647	1.017659762350616	0.029977993	0.018032483	0.037200811	0.025255301	0.6264104047556703	0.3634559529743826	0.7820212211472308	0.5118891566051699	0.5388060520189368	0.7204421102205615	0.4442346617748677	0.6148696601590706	0.9107470751205216	0.8968718503352546	0.7315017105912291	0.8107818005014975	6.070168075392394	5.945727914605187	6.007271055	5.9338323451239905	5.958204202843396	5.975408063389191	5.950300926057051	5.942631271	6.037033079674038	5.985586165441882	6.028706466737635	5.926222196840532	6.040132218903987	5.965174550444973
ABI2	1.0032559508936914	1.021121145	-1.006452794	1.0112816224158723	0.004689714	0.030154036041007082	-0.009279507	0.016184816	0.098157013	0.6074180633885328	-0.194952508	0.32715866003517113	0.922878114	0.5510603952603139	0.8475849409675063	0.7472721634311943	0.9872615192117185	0.8048238820289069	0.9433676083736796	0.8851042812499069	6.174268298631626	6.1944742232490375	6.131636467729487	6.091267973843795	6.154682464142085	6.1333824332875615	6.142732938260306	6.032913908026719	6.1218278708508915	6.172233141782357	6.204745207	6.108724341786834	6.0783364043155945	6.164929080754316
ABI3BP	1.191492070942199	1.4508773095945904	-1.205073045	1.0104763647637434	0.25276935081443597	0.5369255260736718	-0.269120598	0.015035577198183603	2.7384757873134067	5.196230621818587	-2.748124946	0.13872401230718656	0.013387654998182981	5.8337248733885404E-5	0.013113937	0.8911881753696688	0.7494928833658707	0.044589537	0.12477620259788524	0.9542611669960701	4.324394426852808	4.419995242989047	4.400680988111849	4.221564112302734	3.932990454882359	4.24647588	4.085367106019053	3.7624032370812457	4.030901184	3.8560896157696307	3.6539310877214985	3.8527938386715928	3.9031779248961493	3.670209741
ABL1	-1.036072487	-1.022545592	-1.022924166	-1.009568935	-0.051124942	-0.03216517	-0.032699196	-0.013739424	-0.979790214	-0.599267968	-0.629730194	-0.257160408	0.34000585911320513	0.5563642862474261	0.5366793306088495	0.7999331644650214	0.8478980820818929	0.8079029992154229	0.7904651412679075	0.9109047197635678	6.5780012212893215	6.666882484551996	6.627630917531572	6.656397683	6.710167629825295	6.5920482388727875	6.749089936972048	6.696274489961724	6.6026254071276895	6.738653522185407	6.562603038952347	6.686261941246205	6.585090708	6.712465642922967
ABL2	-1.073959327	1.0259281633444142	-1.047044687	1.0522999967603468	-0.102939357	0.036929715	-0.066323016	0.073546056	-1.460672184	0.5143555522172403	-0.94391567	1.0272991496101227	0.16111528376847445	0.6131785291727405	0.35754740834333065	0.317709385	0.7756168728855992	0.8386349795222952	0.663203393	0.594160451	8.048157714813435	7.826611393207579	8.084018640357591	8.082641984114105	8.130232997142574	8.245099979504019	7.963902713876383	8.068045734574422	8.192864864021045	7.952605108	7.9804367835811565	7.972393721351241	7.920374655759116	8.028759862215601
ABLIM1	-1.015539186	1.0881052562573041	1.036611810280385	1.1454700717388007	-0.022245909	0.12181812031580375	0.051875736	0.19593976513052525	-0.448997899	2.355521242436499	1.0561635431048926	3.819073113410495	0.6587214862109567	0.029876947662264574	0.30468064186381616	0.001231469	0.9394856313987439	0.23672622312553954	0.6175924038138098	0.028348384313492996	6.582474745161762	6.473693194255561	6.5662873060323195	6.526458447940888	6.5947555059943594	6.557036844668559	6.5301769946248305	6.641270062988946	6.641270062988946	6.591045962590259	6.579104760716734	6.535249646560825	6.397153551336267	6.3053878444242475
ABLIM3	1.029402258318946	1.1012918011906232	-1.231100353	-1.150737237	0.041806853	0.13919677985024403	-0.299948368	-0.202558441	0.7214202036452494	2.2885211420320624	-5.04806554	-3.255316869	0.47979598973878257	0.034245468	8.044929121411145E-5	0.004334978	0.8964765345577915	0.2513838412881775	0.005027381	0.058176139507444664	6.093017837145847	6.207301769452791	6.119205447675767	6.0518875037602555	6.030125209892264	6.125394708927148	6.070168075392394	5.800526087484634	5.833716635752685	5.838752631713367	5.6368672210823565	6.027260279962938	6.047018897553082	5.861340062094019
ABR	-1.050990468	-1.013281497	1.0851105200480924	1.1254925866848415	-0.071749585	-0.019035022	0.11784199069287737	0.1705565541814611	-1.555717873	-0.405552901	2.5762129853043385	3.6627623924158303	0.13695329167385362	0.689788128	0.018892831	0.00174801	0.769626681	0.8785497321671445	0.15161489014881654	0.033814466	7.527932711230108	7.696826562241601	7.642810227744633	7.749824650996391	7.723952006093982	7.718959082261942	7.731668486886956	7.8457531952720245	7.781057441667807	7.877559005606238	7.865327606803279	7.707058666	7.675869933691491	7.6318867621855455
ABRACL	-1.020188172	1.019649088775717	-1.07397899	-1.032439866	-0.028835279	0.028072735542703953	-0.10296577	-0.046057756	-0.395890722	0.3647038880747748	-1.411244855	-0.597439914	0.6967776169126731	0.7195260343654446	0.17500032360856094	0.5575576379327738	0.9462718119982495	0.8967034495680205	0.4731526808175031	0.7723487413284473	4.942730263	4.840270287180556	4.8372560688059325	4.787658400152493	4.732445763268825	4.9674831005134275	4.945647355960329	4.659601527280503	4.885376802320579	4.830699311257556	4.743172204861709	4.753149999498564	4.921381393548611	4.823341647694186
ABT1	1.0771889657028557	-1.00888362	1.0984107270334835	1.010722185708652	0.10727135663129417	-0.012759761	0.13541761996622537	0.015386502	1.4263943294980883	-0.164510889	1.8158784198475684	0.199952666	0.17064505968959043	0.871138117	0.085861835	0.8437296776307235	0.7789404789370236	0.9598282229402693	0.3305013808889248	0.9306730950441383	4.981492258916813	5.2222341768311376	5.027029795932135	5.160398997531285	5.050642284	4.923020247434284	4.9837873449393175	5.197600593301302	5.092690032811559	5.0185528553643035	5.172494033336285	5.102100624545017	4.949441088952554	5.248096817161005
ABTB1	1.0629697695275884	1.0245929014280757	1.031812803807265	-1.005468937	0.088100568	0.035050802	0.045181254	-0.007868512	1.3490070542965387	0.5183100730276154	0.6928388551363096	-0.116514418	0.19384268477351901	0.6104716923947545	0.49713707734655377	0.9085179891531621	0.7938501948525948	0.8372881697937988	0.7641181416657243	0.9630614451507702	5.651196813876535	5.8396191598278975	5.636045645274097	5.654808794	5.547444873465366	5.5983068340576185	5.670420191906685	5.774569001017956	5.592279201414958	5.6882421987279015	5.548885235173341	5.567391834450254	5.686286612229677	5.733137433846853
ABTB2	1.020529622483398	1.0162037925978062	-1.028426509	-1.032804369	0.029318059479547465	0.023189753574023086	-0.040438703	-0.046567008	0.3883112505791856	0.293455996	-0.535171742	-0.588852838	0.7022801405511105	0.772486001	0.5989950412585234	0.5631812817666855	0.9466353250084858	0.920641899	0.8281076438227684	0.775865481	5.346320057	5.2222341768311376	5.214634602262948	5.232369821868076	5.374486671034265	5.088200051030597	5.220657820938695	5.3370739503072055	5.224131851232181	5.168202841	5.022028086461374	5.260091153830202	5.148963243727671	5.273332244405936
AC000123.2	-1.244582497	-1.014114996	-1.037140352	1.1833111395128246	-0.315661863	-0.020221257	-0.052611141	0.2428294654045695	-1.885913526	-0.107898389	-0.331109388	1.3500095387492728	0.07533269	0.9152541785079364	0.7443349964745803	0.19352684964722375	0.7497443672566049	0.9738616570477798	0.8978589687708494	0.45907928865811964	2.83251572	2.679016642295742	3.4576080084005008	3.093740970768773	3.330519862863263	3.622386706403271	3.0591987674051424	3.164727509148059	3.2891011111635424	3.4568719363725195	3.2685118559063975	3.326754003431068	2.764054495290533	2.982880274933118
AC000123.3	-1.356708239	-1.62608851	1.2327766024865408	1.028552973715091	-0.440110501	-0.701405788	0.3019113855596204	0.040616099	-1.724704881	-2.727984185	1.3035395523957698	0.17376689755333002	0.1014830524231257	0.013691470458668377	0.20860257325679693	0.8639623890738118	0.7653218055022264	0.1730012589471828	0.5139260859478818	0.9413077181744919	0.12050545426381609	-0.018301956	-0.055295548	-0.492592569	0.5712310139144677	0.29082842061373737	0.14946943956035993	0.6871784954805171	0.7994934726783767	0.39740879038760213	0.6871784954805171	0.6929049489579445	0.9040293728518645	0.21778961541999753
AC002055.4	1.041713104378028	-1.006703812	1.0117951931687776	-1.036471176	0.058958003	-0.009639283	0.01691729	-0.051679996	0.8365716434895398	-0.130855489	0.24048505624705463	-0.702747018	0.41365828087081724	0.8973218961958486	0.8126361048107197	0.4910848132066352	0.87556473	0.9675122651754908	0.9287546703597706	0.727666188	4.210755922309113	4.3006434059371825	4.223551613520772	4.207629191558355	4.158391678386955	4.168307650097174	4.201961995734615	4.157709331962627	4.2510824058094085	4.133492815750569	4.228074034	4.371526081174636	4.1465720626325036	4.182800376998544
AC002310.12	-1.022532498	1.088691993886363	-1.300562529	-1.168285774	-0.032146695	0.12259585327939522	-0.379135763	-0.224393214	-0.109449487	0.38784725536079345	-1.247690662	-0.689267881	0.9140409951599611	0.7026175444822313	0.22792369082360403	0.49932887703586915	0.985633673	0.8852315889588982	0.538071548	0.7330036688138293	0.5334206883958327	0.5712310139144677	-0.055295548	-0.14423609	0.40957794450585655	0.20747605046748505	0.14946943956035993	0.4211906629966273	0.3696694446380405	-0.746496776	-0.481130806	0.12050545426381609	-0.17251671	0.3275701578498208
AC002480.3	-1.062894497	1.165720767233456	-1.260875859	-1.017624694	-0.087998403	0.22122225168413978	-0.33442624	-0.025205586	-0.6098802	1.3578508394337496	-2.253797082	-0.151331447	0.5494634104199795	0.19107054055260805	0.036735525851878684	0.8813752109458914	0.9128014250445154	0.5091390225871163	0.21648204717878325	0.9501633319956855	3.2697804397279553	2.872203020812676	2.9380609277502643	2.8585533168323227	3.0307655302146417	3.0369756356774915	3.1798738946444547	2.8974472855699585	2.934511432405109	2.926585126019897	2.2581126099822533	2.817435762878921	2.881422833896046	2.616729283371025
AC002480.4	-1.240341996	-1.096638841	-1.555345104	-1.375146418	-0.310737965	-0.133088477	-0.637234725	-0.459585237	-1.073690698	-0.426324791	-2.117565589	-1.423383744	0.29695918846448455	0.6748594765430357	0.048199385432150695	0.17150348928568598	0.8346431281880146	0.8714181346108214	0.24706482411423036	0.4304959223721908	1.027009909041635	0.9040293728518645	0.1278692751898235	0.3696694446380405	0.20747605046748505	1.303048187478043	1.1984248553380161	0.4211906629966273	-0.115589437	0.4768383386677034	0.29082842061373737	0.6004417833820187	0.5024348063967161	1.087304659646529
AC002480.5	-1.740678158	-1.507980128	-1.941748276	-1.68217071	-0.799649481	-0.592617417	-0.957356185	-0.75032412	-2.772164811	-1.916436653	-3.270827193	-2.395773827	0.012455104	0.071112458	0.004188557	0.027507808010406743	0.7494928833658707	0.3382941245924004	0.06515305	0.16091563880080428	-0.018301956	-0.753870022	0.34053691131798963	0.9227278856901514	0.9137486475426408	1.0245558822529206	0.8202119199514646	-0.009709511	-0.115589437	0.29727112125456434	-0.303273696	0.7695174818191282	1.0791932131180269	0.3275701578498208
AC002480.6	-1.057189811	1.135659486336137	-1.142278813	1.0510635611945025	-0.080234426	0.18353032514574608	-0.191914834	0.071849916	-0.822845197	1.7080113075026877	-1.95323075	0.6644737747979066	0.4212225839563557	0.10459504441474834	0.06630524	0.5146994443562418	0.8763788149710519	0.3905805594630236	0.2890522354199309	0.7423013359153385	4.404510385789076	4.353250708781727	4.074563779355961	4.143657553123618	4.186554658180863	4.323524746365089	4.459571525	3.959338939345024	4.2824805372020025	4.080724896986199	4.1916626168798565	3.959610123249389	4.018002079100241	4.207629191558355
AC003029.1	1.0096406721306086	-1.03843217	-1.059886344	-1.111230793	0.013841933796055805	-0.054406983	-0.083909566	-0.152158483	0.18075072815498208	-0.680462374	-1.089927803	-1.893814997	0.8585561733105993	0.5047572411706776	0.28993351074668816	0.074219457	0.973934172	0.7756736691271409	0.6054357620168748	0.2722011381221335	4.066456932546831	4.097854751013292	4.015700330666323	4.042000384051016	3.9418579441212134	4.0916400855686925	4.085367106019053	3.9848537083544517	4.011164994414794	4.001781897708951	3.8348415622448466	4.172636929909707	4.169279904900467	3.9789156491613142
AC003029.4	-1.07459789	-1.570083368	-1.361987254	-1.989984863	-0.10379691	-0.650841165	-0.445713202	-0.992757457	-0.219742362	-1.421103191	-0.912444054	-2.091789714	0.8285119773541488	0.1721560887465468	0.37343639666024864	0.050704960795593515	0.970592766	0.4878547838237613	0.6770835004718407	0.22313552062432637	-0.492592569	0.36279692211951886	-0.785831378	-0.685682987	-0.35619896	0.29082842061373737	-0.93378525	-0.280062114	-0.115589437	-2.550635271	-0.055295548	0.41750875253362396	0.1278692751898235	0.12050545426381609
AC003665.1	1.129757277918022	1.4769288066563175	-1.099023294	1.1895084073076696	0.17601285090793684	0.5626002846271843	-0.136221965	0.25036546860055764	0.6868571465878153	1.9289476659752907	-0.514170263	0.8364632327135373	0.5008116834857417	0.069444177	0.6133054990440399	0.4137176800752459	0.901453529	0.3344910038851593	0.8365140209815946	0.669707136	1.303048187478043	1.2511138590952398	1.4219988496364353	1.1984248553380161	1.087304659646529	0.9745808079851137	1.333834764171119	1.0418538552581722	0.729852031	1.087304659646529	1.0834875697207105	1.2847156155963178	1.2359647591031662	-0.344737198
AC004057.1	1.2805011797128538	6.235467582	1.737513963283245	8.460915275029155	0.356708582	2.6404977481501715	0.7970245718957403	3.0808137379694918	0.6848371869047214	3.448863939611347	1.6073321376653134	4.114164242979468	0.5020560758212499	0.002819427	0.12515163770703916	6.355978915964845E-4	0.9016727063299477	0.10759085344877015	0.4018776784547082	0.018681898764654953	0.4438720813476549	0.8306232549737188	-0.055295548	-0.685682987	-0.93378525	0.12050545426381609	0.14946943956035993	-0.009709511	0.9180430041453245	0.6993476495987715	0.6871784954805171	-3.379264923	0.40957794450585655	-4.512856051
AC004066.1	1.3013945075606381	-1.009732899	1.2108850125183404	-1.085206964	0.38005837	-0.013973712	0.27606187102235125	-0.117970211	1.7679891974965012	-0.065799467	1.2747923343338736	-0.551326103	0.093783862	0.9482532300487887	0.21838129210113472	0.5881001843160669	0.7595382779072714	0.9843250166807951	0.5254812764425921	0.7939343349723634	1.6013341041207136	1.9812028410605218	1.6948563822886513	1.665675259478923	0.7148341773897107	1.4540264222895196	1.899513280816385	1.5332650022971548	1.5952563544290532	1.7066035400401032	1.661338136012177	1.6728020011788354	1.6179929713777104	1.9409974652202169
AC004076.5	-1.08696835	-1.494708383	1.4198693120657009	1.0325445556918962	-0.120309933	-0.579864043	0.5057581469754486	0.046204037227124184	-0.548597518	-2.692455829	2.501074205482756	0.23342642437049987	0.5899334215181192	0.014769987154173214	0.022114673	0.8180295959227972	0.9186253668450319	0.17735089838507237	0.16520488398578603	0.918250915	0.6871784954805171	0.4585280192979566	0.5241147610162917	0.8603841726840705	0.783591542	0.5155250808001509	0.9704582724239503	1.146010912860065	1.2468195024925561	1.4181817597106168	1.1984248553380161	1.1418883772989017	0.9040293728518645	1.5560560248829713
AC004166.7	1.0554030194680541	-1.061502893	1.2153022537533116	1.084787791036128	0.077794016	-0.086108304	0.2813151663092346	0.11741284657477147	0.5188249447103728	-0.554476888	1.9462339535068098	0.7822838229826007	0.6101196902166258	0.585986845	0.067196442	0.44408418733018995	0.9255722855130254	0.8258863422580964	0.29015983052114536	0.6941474159630411	2.1895014579223613	2.0623430995138095	2.135539263396626	2.0603613144793163	2.0254695188320895	2.0254695188320895	2.0662864476536353	2.241360727083522	2.431154908377852	2.108610213017743	2.4929655986594486	2.4874382620909024	2.0686096012969815	1.978171750609065
AC004383.4	-1.164754001	1.2830519561844245	-1.411026312	1.0591155441674713	-0.220025287	0.35957959241662985	-0.49674489	0.082859989	-1.065842406	1.4955015486634067	-2.322328738	0.3356276299109465	0.30039899916015905	0.15188285708564425	0.031972031892767996	0.7409808480510376	0.8363871743777272	0.4636701074576061	0.20199297336033162	0.8820790538895993	1.4897224795652217	1.7498257939929176	1.7259113647184603	1.8223476416891042	1.8787798832828266	1.9796872958347929	1.868335463027485	1.6235375924336173	1.303048187478043	1.5468287028115644	1.1984248553380161	0.6004417833820187	1.8273747028980043	1.7498257939929176
AC004797.1	-1.083471823	-1.113844381	-1.179246638	-1.212304016	-0.115661635	-0.155547683	-0.237865488	-0.277751537	-0.362207024	-0.466350147	-0.738190332	-0.825847147	0.7213593515664769	0.6464855306189989	0.4697896176862911	0.41956080550604435	0.9514474280725533	0.8580920121038301	0.7476172945114075	0.6740803163316242	0.5334206883958327	0.12050545426381609	-0.328692752	0.6929049489579445	0.9137486475426408	-0.001778702	0.14946943956035993	0.7572200412125137	0.3696694446380405	-0.14423609	-0.481130806	0.41750875253362396	0.29082842061373737	0.4438720813476549
AC004951.6	-1.364957255	-1.205131642	-1.052358779	1.076268758008769	-0.448855772	-0.269190747	-0.073626644	0.1060383821985631	-2.005592966	-1.112506187	-0.350488686	0.46239376662879766	0.05996413	0.2803667533361089	0.7299865569095971	0.6492664343223435	0.7497443672566049	0.6010009464131085	0.8905155397536795	0.8325907893418444	1.027009909041635	0.12050545426381609	1.0136567934685148	0.7695174818191282	1.2468195024925561	1.2130841405299657	1.1418883772989017	1.146010912860065	1.4219988496364353	1.087304659646529	0.8801846866657518	1.2468195024925561	0.9838568996716939	0.7943399165529599
AC004980.7	1.0749115601017425	1.089041741736877	1.058710548352889	1.0726277606171641	0.10421796488321133	0.1230592519819842	0.08230821	0.1011494972644198	0.5898602577336288	0.6525756473068536	0.4683126053877553	0.5388723686824104	0.562519993	0.5221691226581311	0.6451081165189192	0.5964905090493835	0.9171398666309714	0.7865370781770402	0.853473763	0.7997764424542371	2.470162391252509	2.537290688035329	2.223989087826335	1.8615743453277105	1.8787798832828266	2.282648414481769	2.366614849997078	1.9409974652202169	2.460502814019556	2.214636965961478	2.402689261763269	2.023382312128309	2.1872113715486257	2.2897648790474365
AC004985.13	1.5804533771093838	1.0785428551857783	1.1964504219716299	-1.224755999	0.660338477	0.10908350216888696	0.25876061630175373	-0.292494358	3.3848837039994812	0.5856493175255321	1.275321737587255	-1.504372443	0.003251288	0.5652868277623292	0.21819803397378107	0.14960238880834614	0.7494928833658707	0.8137073185205765	0.5252948855030148	0.39913085355115496	1.7357502464242565	1.4704248429141598	2.1129512150496037	1.7860120457396185	1.0295866871043438	1.1274916794699958	1.2468195024925561	1.4555419675152481	1.3736976051254863	1.5468287028115644	1.1984248553380161	1.6264002666747126	2.0304492062564954	1.4440442929169117
AC004987.7	-1.03929577	1.0578803885539096	1.1173558719524384	1.228477598568995	-0.055606285	0.081176515	0.16008874977141185	0.2968715502291106	-0.344575628	0.4617251579012516	1.0326426448312533	1.7462695689693797	0.7343540244423662	0.6497369187096058	0.315268017	0.097581501	0.9539191883382959	0.8601770830131142	0.6280200001839294	0.31744679581041835	1.6013341041207136	1.5790117898459237	1.915237998613872	1.8615743453277105	1.775822143807124	1.7934387113974275	1.8308369900817425	1.9747094634253266	2.200217137391313	2.0254695188320895	1.661338136012177	1.7860120457396185	1.6179929713777104	1.5560560248829713
AC005062.2	-1.025379118	1.1017240462564428	1.069406612793693	1.2080924282975527	-0.036157422	0.13976291088523557	0.096810503	0.2727308360747462	-0.122608932	0.4409969199477384	0.33579357999757947	0.8775237292417383	0.9037574443052296	0.6643972023111626	0.7408577549172641	0.39161298007538226	0.9826541907102705	0.86686465	0.8959543658575712	0.6536183046559088	0.618802717	0.36279692211951886	0.42487257345963136	0.6119301941548624	0.40957794450585655	0.7462484949503333	0.4438720813476549	0.7572200412125137	0.9180430041453245	-0.270687504	1.146010912860065	0.006152106	0.729852031	0.4438720813476549
AC005077.14	1.0342816509222381	-1.233672224	-1.077361285	-1.374674802	0.048629107	-0.302959134	-0.107502129	-0.45909037	0.353071914	-2.202485684	-0.770072063	-3.292757052	0.7280815139324568	0.040721835	0.451115011	0.003989785	0.9527355548351039	0.26799218679124925	0.7362844754978995	0.055451531440753966	2.5753258818031957	2.4929655986594486	2.7864197792124967	2.5827575953195963	2.83251572	2.3279737229564343	2.568441312151755	2.5338556107828216	2.616729283371025	2.2655837144159205	2.446247184533574	3.0617070078831645	2.8160044947905964	2.8458880469357464
AC005154.6	1.0760360684246795	1.027082945203807	1.2060044576107531	1.1511385599417543	0.10572643743477528	0.038552696	0.27023523970984087	0.20306149785729577	1.3387336400370236	0.46937264838460696	3.503489217681855	2.526666643901365	0.19710302476649313	0.6443646399421752	0.002495911	0.020963155928860173	0.7938501948525948	0.8563908659235947	0.048543618805270194	0.13815011577237465	4.787658400152493	4.901044918895968	4.800630823689852	4.7988444154991425	4.625602708898568	4.8102677917992285	4.701835812	5.041602771261788	4.951902673109323	5.083086540682815	4.867332911020123	4.866863306728537	4.899456986643343	4.578056719116974
AC005224.2	-1.102207796	-1.020758188	1.2891938685463777	1.3920628305613654	-0.140396236	-0.02964114	0.36646923201554904	0.47722432849528706	-0.570594602	-0.112802866	1.5925899821899274	1.9250422749938434	0.5752362900207498	0.9114189137670625	0.12843162404097277	0.069961167	0.9186167447681828	0.9730677141455245	0.40848588898891386	0.26384226785160464	0.618802717	1.0791932131180269	0.42487257345963136	0.8603841726840705	1.1984248553380161	0.6004417833820187	0.8202119199514646	0.9745808079851137	1.5152250041106874	0.9745808079851137	1.463958812038735	0.41750875253362396	0.9040293728518645	1.017620730082208
AC005253.2	-1.056069236	1.0793882920825624	-1.026618505	1.1103528357790258	-0.078704421	0.11021394387211192	-0.037900171	0.15101819328023192	-0.452201751	0.572963503	-0.22072699	0.793821	0.6564546813543098	0.573664779	0.8277565919002041	0.4375044092522209	0.9394856313987439	0.8192904813712633	0.9356201238897164	0.6894666592155463	2.7199433514426063	3.1519504360954262	3.412005359974518	3.5302595630135034	3.4608320025594734	3.335225221108587	3.0156865468682006	3.4657207247731874	2.982880274933118	3.414373179679986	3.0952619178071665	3.367266461256857	2.934511432405109	2.887895741443736
AC005329.7	-1.147341713	1.040456888734633	1.2163226899038773	1.451996875011292	-0.198295134	0.057217188	0.28252602595617615	0.5380383483677109	-1.268654194	0.32786790385074627	1.958901312153147	3.2850401562580194	0.22051482770073608	0.7467445817559684	0.065590718	0.004058651	0.8053993060622231	0.9093365288905466	0.2872729042549263	0.056023073675103945	2.135539263396626	1.9812028410605218	2.336694827160601	2.130806628	2.460502814019556	2.0535336035834746	2.5871604250946483	2.6699426857263964	2.3531078549538114	2.744093219094698	2.764054495290533	2.1595953790651405	2.108610213017743	2.0187265532834795
AC005517.3	-1.277273572	-1.12376219	-1.162482676	-1.022767641	-0.35306756	-0.168336766	-0.217209216	-0.032478422	-1.82727889	-0.80173995	-1.158180037	-0.158623048	0.084064484	0.43302352387461607	0.2617291111202614	0.8757087026662771	0.7543942508549967	0.7259482626965642	0.5740626452207412	0.94752146	1.303048187478043	1.1984248553380161	1.6948563822886513	1.6179929713777104	1.5919318840049796	2.003220752620484	1.8308369900817425	1.2017493257620897	1.7934387113974275	1.9175801368365626	1.463958812038735	1.5919318840049796	1.8273747028980043	1.4957081093369826
AC005519.4	-1.010676336	1.0553914562915225	1.088206909963366	1.1607458790677367	-0.015321055	0.07777821	0.12195289445345381	0.21505215899279895	-0.088740401	0.41790947526765615	0.7258903895257455	1.182832433765078	0.9302551954225581	0.6808912609544865	0.47711646620722326	0.25206275657732813	0.9885242918565724	0.8741876335794131	0.7525068549101744	0.5252099159591095	1.8069369203247136	1.4219988496364353	1.6179929713777104	1.5676062547844904	1.775822143807124	1.5952563544290532	1.5027133155210621	1.7981254091790935	1.5590871153344283	1.743666424770783	1.8787798832828266	1.714222887167287	1.7259113647184603	1.146010912860065
AC005523.2	-1.055041958	-1.024239515	-1.036648542	-1.006383103	-0.077300374	-0.034553124	-0.051926856	-0.009179605	-0.935917679	-0.396524112	-0.634892795	-0.106272915	0.36154102146529976	0.6963185671235266	0.5333811819143786	0.9165257633746305	0.855134094	0.8815455619894694	0.7894680518642296	0.9657789440603787	4.759305081515694	4.993521365163455	4.9511399509422915	4.8437625834471145	4.976927364759329	4.912413468189858	5.0079287611050045	5.049540918971542	4.904239937956802	4.938316188724722	4.766520052942665	4.872252649011337	4.756939799080573	5.126496921338754
AC005538.2	1.040340930203527	1.0721606628321287	-1.018342085	1.0120232540938663	0.057056391550646346	0.10052110925060287	-0.026222277	0.017242440408173465	0.7564356334261805	1.2581879359936248	-0.346584372	0.21522955339823618	0.45904627032382717	0.22419007078269157	0.732869284	0.8319762951237132	0.8912430154483815	0.5461774490991648	0.8914632886408872	0.9245396079954484	4.752294592303596	4.6521106376176045	4.589556215810129	4.558525840600059	4.542109958820687	4.6484805722392135	4.5507093283730455	4.506662934804301	4.552558432193283	4.487601601968133	4.671837364973061	4.467713584669083	4.435331971686395	4.713929170667435
AC005562.1	-1.123236776	1.0292962836635173	-1.217286952	-1.052885749	-0.167662078	0.041658322801067627	-0.283669295	-0.074348895	-1.35909582	0.3062305883630973	-2.280366652	-0.542797185	0.19068284346995346	0.7628965634460783	0.034815790466218265	0.5938399098535454	0.790967875	0.916590815	0.21060915672178243	0.7978370746237622	3.5394369046401843	3.5253951790378117	3.336994617940899	3.1643016817417795	3.359069869206389	3.578812109070999	3.757533263901316	3.4529509396078235	3.322617739086326	3.0985284507027133	3.254724094694056	3.532533396	3.4067909361363777	3.092135770457465
AC005592.1	1.1516243784605351	-1.155285442	1.1632655981477393	-1.143724082	0.20367023440288395	-0.208249349	0.21818053222261902	-0.193739051	0.6967943376757942	-0.725160085	0.7536441206900883	-0.681384555	0.49471577118043075	0.4775536187449355	0.4606802673320872	0.5041871636076478	0.9008558062529057	0.7571010547342774	0.7429709921862758	0.7352470909474988	0.4438720813476549	-0.344737198	0.6119301941548624	0.7695174818191282	-0.124181882	0.29082842061373737	0.36279692211951886	0.8357768110991357	0.3696694446380405	0.20747605046748505	0.19201108268341255	0.23308424437377231	0.9040293728518645	0.7148341773897107
AC005618.6	-1.214531043	1.0071517269916086	1.1271671287803424	1.3787700362288293	-0.280399366	0.010281041129459545	0.1727014445129601	0.46338185115333075	-1.001665473	0.033673935	0.6573986269238822	1.6000948712207452	0.32960756090452115	0.9735028838865024	0.5191339768771254	0.12675291721659485	0.8452184608172493	0.9912267604208486	0.7804929549848246	0.3634915560961927	-0.14423609	-0.018301956	0.8895738656251787	0.9838568996716939	0.8559030473020732	0.8144854664740372	0.4438720813476549	0.7572200412125137	0.7994934726783767	1.087304659646529	0.8801846866657518	0.006152106	0.729852031	0.618802717
AC005618.8	1.4046492563943838	1.5217952979676668	1.225157810418156	1.327334483448609	0.4902099317047228	0.6057743099134314	0.2929675922025481	0.40853197041125666	1.443415145046755	1.6370028312003866	0.8495425155211895	1.089821586622912	0.1658572130967573	0.11876444614042829	0.4065909648170817	0.2899790724843754	0.777442633	0.41371822209800674	0.7040033655361901	0.566304486	2.272886578535135	1.7946370171013926	2.1595953790651405	1.3103912865769591	0.7148341773897107	1.9796872958347929	1.5433933965114897	1.4928454350958873	1.303048187478043	2.343484363670784	1.6974988256802372	1.7860120457396185	1.7814296095948325	0.3275701578498208
AC005682.5	1.1167818500959723	1.0749072918906033	1.0078010619116258	-1.030914211	0.15934740021562077	0.1042122362823682	0.011210881576910858	-0.043924282	0.6820637050629539	0.42749455340149867	0.047341380372015754	-0.177955387	0.5037675596255314	0.6740228126785621	0.9627555859965519	0.8607192133442068	0.9021710426826073	0.8714125605724563	0.9866769361341814	0.9400545025377115	0.8202119199514646	0.7462484949503333	0.6119301941548624	1.3103912865769591	0.29727112125456434	1.0245558822529206	0.7462484949503333	0.7572200412125137	0.6400156979417505	0.5474149891083511	0.8801846866657518	0.8357768110991357	0.9838568996716939	0.4438720813476549
AC005943.2	1.0203588951545968	-1.316659289	1.2103714230325882	-1.109960952	0.029076686696025256	-0.396882069	0.2754498309225246	-0.150508925	0.20307316327635339	-2.815727831	1.9996481543802125	-1.111355928	0.841325735	0.011341237849075862	0.060655609	0.2808484514238065	0.9727009383628124	0.16131444390698266	0.2756253751436796	0.5563802100481133	3.477335923914314	3.6235385955800963	3.374062180990604	3.640437264698299	3.359069869206389	3.5564127379044024	3.550345525926166	3.622386706403271	3.9376966512166423	4.030658142	3.477335923914314	3.8622544649393746	3.656086787139088	4.207629191558355
AC005944.2	1.2837306340634784	1.303023654283631	1.0877244913650745	1.1040717608381376	0.36034251268655026	0.3818632739351635	0.12131318409276304	0.14283394534137628	1.8522034113131838	1.8444317470479932	0.6091476290427457	0.6757588820134354	0.080249542	0.081422406	0.5499383101805488	0.507670585	0.7542625996552053	0.3550125868147024	0.7993051208266169	0.7376414597948713	2.9702631736898133	2.9380609277502643	3.0375418482203784	2.4728287780118148	2.1328272740966963	2.5338556107828216	2.883258394656093	2.5146032698252556	2.5731157387220525	2.635859698312902	2.789571523915977	2.0535336035834746	3.054996093982834	2.5137981780877166
AC006014.6	1.115499029526009	1.0769807611727242	1.5635265283268378	1.5095378355521225	0.15768925845105997	0.1069924782863807	0.6448036976517526	0.5941069174870733	0.637906389	0.4103849190863029	2.7691147141728147	2.4037786611268417	0.5314610808750905	0.6863033955543727	0.012536902733905873	0.027058079819574768	0.9094761418523247	0.8769093615958921	0.12150566621337093	0.1593648991337962	0.6871784954805171	1.2511138590952398	0.6871784954805171	0.8603841726840705	0.783591542	0.5155250808001509	0.8202119199514646	1.303048187478043	1.045534591018178	1.5468287028115644	1.463958812038735	1.1984248553380161	0.1278692751898235	0.7943399165529599
AC006128.2	-1.092140999	-1.090533435	1.0408800194157977	1.0424143891409314	-0.127159125	-0.125034002	0.057803781058402226	0.059928904	-0.961659963	-0.890926046	0.4524880911576452	0.4402433849292002	0.34879505060782345	0.38456900028967744	0.6562522552494303	0.6649328267833918	0.8518404760171532	0.6921375208068538	0.8592232749714231	0.8427416092194456	2.692386206975969	2.981817898	3.0375418482203784	3.1966707989897514	3.2994500783658194	2.817435762878921	3.2024972088725248	3.1347206044437157	3.026769382341506	3.317284508491396	3.133710305706553	3.0335660074390125	3.139123703369771	3.129839470261083
AC006132.1	1.178363688531835	1.3215782744203202	-1.657363091	-1.477760737	0.2367848792897025	0.40226187543257774	-0.728889699	-0.563412703	1.323745038645608	2.054159009	-3.582812366	-2.57859647	0.2019376097287302	0.054575327	0.002090484	0.018798281	0.7945307198123754	0.30225616275382844	0.042679718	0.1309750873625708	1.6838977657727083	1.5245859424891837	1.7622789193195598	1.665675259478923	1.467639547798741	1.5952563544290532	1.1984248553380161	0.6871784954805171	1.1045739185583132	0.20747605046748505	0.8144854664740372	1.2847156155963178	1.146010912860065	1.3422003814759518
AC006538.1	-1.19588844	-1.84603577	1.5078459667859445	-1.023746584	-0.258082812	-0.884430508	0.5924890583783291	-0.033858637	-0.859823116	-3.07094009	2.1842872380628107	-0.131371318	0.40104528225279046	0.00650937	0.042228543	0.8969195856330081	0.8674527978659681	0.1358475168409844	0.23184809205331378	0.9571349179233539	0.12050545426381609	0.36279692211951886	-0.328692752	0.8603841726840705	0.7148341773897107	0.29082842061373737	0.4438720813476549	1.2547945948552455	0.9180430041453245	0.5474149891083511	1.5560560248829713	1.1418883772989017	1.0791932131180269	1.087304659646529
AC006547.13	-1.135911825	1.1232418500556236	1.0826312817082009	1.3813332580344602	-0.18385085	0.16766859408748844	0.11454197921109104	0.46606142365950226	-0.717931062	0.5950541666216852	0.4647838317226874	1.7069589208038027	0.4818936240359908	0.5591170790836183	0.6475858421281042	0.1047939518080287	0.8964765345577915	0.8092839655255635	0.8545684023853714	0.32822041170991423	-0.492592569	-0.018301956	-0.328692752	0.1278692751898235	-0.124181882	0.29082842061373737	-0.222780722	0.23308424437377231	-0.115589437	0.10521082531004125	0.19201108268341255	-0.429862497	-0.492592569	-0.162203145
AC006978.6	1.7293502770941207	1.1434032682469304	1.372881912389518	-1.101667038	0.7902301141189825	0.19333431911781854	0.4572075382769153	-0.139688257	1.8654753718141948	0.47551009376165715	1.0527930990091627	-0.334429771	0.078280955	0.6400676498730786	0.30618188729396456	0.7418695703427078	0.7507241247990017	0.8536413038531835	0.6188654571897276	0.8826166157218557	0.3344734186332387	-0.201579494	0.34053691131798963	0.1278692751898235	-0.753870022	-1.479860861	0.4438720813476549	0.7572200412125137	-0.844817343	-0.270687504	-0.303273696	-0.115589437	0.618802717	-0.52268323
AC007191.4	-1.077257805	-1.064012928	-1.144528213	-1.130456248	-0.107363551	-0.08951568	-0.194753027	-0.176905156	-0.842056697	-0.658804326	-1.520497263	-1.296733508	0.41066011800936886	0.5182512190505919	0.1455296532480088	0.21088612806214527	0.8735263987196475	0.7835919178849314	0.43372284136314976	0.4817522154521384	2.552447400014808	2.312046002549006	2.4685002641580196	2.366614849997078	2.635859698312902	2.3736684	2.625685287178847	2.3279737229564343	2.137447644709182	2.5753258818031957	2.324367666	2.462112997494634	2.4929655986594486	2.616729283371025
AC007246.3	-1.045385543	1.0840620639122722	-1.360153315	-1.200209964	-0.064035112	0.1164473551560703	-0.443769279	-0.263286812	-0.724043135	1.2029350593447596	-4.769907635	-2.606353654	0.47822267171225086	0.24438202434165993	1.4791604649637793E-4	0.017729687123987398	0.8964765345577915	0.5678791064310245	0.007512358	0.12710634009341676	3.7072158298622284	3.822906931707504	3.605646660407875	3.684310600123391	3.8639493359341004	3.816498851710849	3.6008291837106814	3.2432460328765496	3.223405617428467	3.4834039877828955	3.3217730651294124	3.615337321906845	3.5759106678184245	3.5531006062297954
AC007250.3	-1.287483413	-1.019149021	-1.29330861	-1.023760143	-0.364553846	-0.027365019	-0.371066573	-0.033877746	-1.347598217	-0.092011119	-1.379653414	-0.114456756	0.19428723515216734	0.9276921054634188	0.18437140504233684	0.9101260835397995	0.7938501948525948	0.9768590740206323	0.484721091	0.9634557631341777	0.6871784954805171	0.5712310139144677	0.6871784954805171	0.9838568996716939	0.8559030473020732	1.1274916794699958	1.2994943992496788	1.0418538552581722	0.4825647921451308	0.20747605046748505	1.146010912860065	0.3206668970664043	1.5604431099843934	0.5334206883958327
AC007318.5	1.035068639450928	-1.227910413	1.264570245839226	-1.005062048	0.049726441649234954	-0.296205308	0.3386471797524943	-0.00728457	0.1612989047364457	-0.960212348	1.1376928560421335	-0.024456387	0.8736309336105672	0.3495035157795221	0.2699713817196905	0.9807541123463283	0.9774791692966435	0.6646684633454873	0.5835751737882177	0.9927939565452557	0.7511565485277628	0.36279692211951886	-0.639817757	0.6929049489579445	-0.009709511	0.36279692211951886	0.26873695783571516	0.6871784954805171	0.4825647921451308	0.5474149891083511	0.4825647921451308	0.8357768110991357	0.1278692751898235	0.618802717
AC007319.1	1.3052173731428938	-1.173806463	-1.074298416	-1.645903156	0.38429009571456313	-0.231194557	-0.103394798	-0.718879451	1.0484284102263646	-0.658490309	-0.269013222	-1.944747732	0.30813386991342984	0.5184483437357859	0.7909384647756209	0.067387116	0.8381330402377799	0.783725078	0.9180455910700154	0.25938806203099884	0.618802717	0.23995676689229395	-0.328692752	0.26873695783571516	-0.528414111	-0.10269142	0.040919732	-0.481130806	0.1425969170418383	0.39740879038760213	-1.231292678	0.23308424437377231	-0.009709511	1.017620730082208
AC007383.3	1.0214391902767812	-1.258115616	-1.066899803	-1.37106077	0.030603318121554368	-0.331264507	-0.093424693	-0.455292518	0.095944407	-1.043735414	-0.290417833	-1.422262764	0.9246108742337924	0.3102426160087489	0.774772265	0.1718240160355876	0.9878415294255778	0.6310666741995115	0.9119019982433559	0.4309030779625178	0.4438720813476549	0.6630648616628491	0.9606198347537066	0.9227278856901514	1.2468195024925561	-0.10269142	1.0834875697207105	0.23308424437377231	1.2468195024925561	0.20747605046748505	0.8144854664740372	0.9745808079851137	1.4440442929169117	0.8757035612837545
AC007405.5	-1.312255658	-1.327700045	1.1727585172473889	1.1591164780409502	-0.392048818	-0.408929249	0.2299059785537403	0.21302554809468477	-1.424166527	-1.426332776	0.9171444210656599	0.8094834197095307	0.17127995261470105	0.1706625758272999	0.3710336447588707	0.42866987250189914	0.779299386	0.48663690552256167	0.674619428	0.6813495808162859	1.146010912860065	0.4585280192979566	0.8895738656251787	0.49599210575588915	1.146010912860065	1.1835130116795434	1.1418883772989017	1.4555419675152481	1.7485989545361043	0.9040293728518645	1.463958812038735	0.6004417833820187	1.2359647591031662	1.7934387113974275
AC007405.6	1.4470361552782058	1.2294140914148048	-1.025582068	-1.207123249	0.5331009691321965	0.29797092629630106	-0.036442942	-0.271572985	1.989051601625707	1.1014231874202332	-0.128255325	-0.947841964	0.061905927	0.2850333686215146	0.8993502751890102	0.355597957	0.7497443672566049	0.6062975734176979	0.9634315797340423	0.6262207665499152	1.2529542269752423	0.9040293728518645	0.7511565485277628	0.8603841726840705	0.40957794450585655	0.9745808079851137	-0.222780722	0.3344734186332387	0.3696694446380405	0.29727112125456434	0.4825647921451308	0.3206668970664043	0.5024348063967161	1.146010912860065
AC007551.3	-1.244593452	1.0438906771407561	-1.528451147	-1.176437966	-0.315674561	0.061970632	-0.612070441	-0.234425248	-1.087435882	0.19037559792198236	-2.05080519	-0.704368464	0.2910038048311932	0.8511173395336312	0.054932916	0.49009847436434906	0.8328614784317963	0.9506725465268828	0.26327135944648505	0.7272543229443308	1.5646617788754538	0.12050545426381609	1.2017493257620897	0.49599210575588915	1.087304659646529	1.1835130116795434	1.333834764171119	0.6004417833820187	1.303048187478043	0.29727112125456434	0.19201108268341255	1.0221018554642054	0.5024348063967161	0.8757035612837545
AC007620.3	-1.321633391	1.1698842633812285	-1.340088802	1.153772871918796	-0.402322042	0.22636581108647613	-0.422328606	0.2063592475475471	-1.012641838	0.4807854239910078	-1.063983983	0.4385821565348671	0.3244749271493643	0.6363846709673755	0.3012177228752898	0.666114309	0.8431930831726538	0.851702782	0.6150592883771189	0.8432018972737044	2.296896753	2.537290688035329	0.42487257345963136	1.4315104647256778	1.9938547275440992	1.636913770527237	2.5137981780877166	2.745467234727763	1.467639547798741	1.087304659646529	1.1984248553380161	1.3267271877143907	1.7814296095948325	1.146010912860065
AC008268.3	1.0452062570025868	1.1249751446876723	1.0347429317834387	1.113713271039803	0.063787666	0.16989312674723323	0.049272394	0.15537785413779126	0.6980852671531415	1.7437704629584414	0.542330157	1.6028387857243607	0.49392702369942665	0.098026897	0.594155008	0.12614379031701956	0.9003840732264636	0.38185866397891266	0.82572329	0.3625404315589926	4.9708552229213465	4.947521270348945	5.035805286	4.777962941292391	4.802057442793057	4.9384469624570775	4.8821033280209924	5.045327432	4.9394862148688805	5.022940793563677	4.702524112640116	4.765893798594466	4.985770248780496	4.578056719116974
AC008746.11	1.3001109431368367	1.372302784491536	1.090349674961716	1.150894008636861	0.37863473885681953	0.4565988324511814	0.12479088127020554	0.2027549748645674	1.4444040422986466	1.6298849734019092	0.4666015286857431	0.7111362017077032	0.16558244065657732	0.12027093537105918	0.6463090166205872	0.485994101	0.7772424622981665	0.41688102962949913	0.8540348583520416	0.7249451847202989	1.2529542269752423	0.6630648616628491	1.333834764171119	1.0666405632989664	0.7148341773897107	0.8144854664740372	0.6119301941548624	1.2547945948552455	1.1773085123748517	0.618802717	0.3696694446380405	0.6929049489579445	1.146010912860065	0.12050545426381609
AC008993.2	1.1116061756686904	1.1251398713336571	1.325955852373167	1.3420992342326685	0.15264575474812986	0.17010436067438528	0.4070327417984713	0.42449134772472674	0.4368585681372976	0.45981337701538455	1.2052351756930468	1.182705870695535	0.6673410918750647	0.6510830295219302	0.24351467333445492	0.25211168505157616	0.9407781731645385	0.8603543166897714	0.5545843267546968	0.525235722	0.12050545426381609	0.6630648616628491	0.7511565485277628	0.6119301941548624	-0.528414111	0.9745808079851137	0.6746611184290929	1.146010912860065	0.022675359	1.0418538552581722	0.9272090110721487	0.6929049489579445	-0.009709511	0.3275701578498208
AC009005.2	-1.042633797	-1.112874294	1.2214271747686143	1.1443352230475086	-0.060232531	-0.15429064	0.28856784826972415	0.194509739	-0.264384337	-0.651771833	1.3342816829457003	0.8620688443308817	0.7944476559153871	0.5226759300785085	0.19852933104085177	0.3998404451643932	0.9645728375374389	0.7868096314323666	0.501487184	0.6596541228590247	1.087304659646529	0.5712310139144677	0.8202119199514646	0.6119301941548624	0.783591542	0.7462484949503333	1.017620730082208	1.3633901494433749	1.3736976051254863	0.618802717	1.1984248553380161	1.0221018554642054	0.8098005849292103	0.956325478
AC009120.6	1.0616306773976742	-1.030610112	1.1493101892722533	1.0504355179136091	0.086281965	-0.043498653	0.20076822194396238	0.070987603	0.5731567826688124	-0.276824405	1.3618917343954167	0.4605144321902101	0.5735366563055376	0.7850271921312049	0.18981446049244027	0.6505892635349828	0.9186167447681828	0.9265989843559012	0.49264655697656107	0.8335638692091556	2.6560655643655853	2.8519613760691964	2.599211117513947	2.9485988376830647	2.668730322968988	2.4670067648892355	2.883258394656093	2.5338556107828216	2.8160044947905964	3.0571711536846173	3.0232113729819843	2.99986202	2.634555254999136	2.686815664773654
AC009133.12	1.0657035658689447	1.060927178021483	1.150246010071516	1.1450907105679273	0.091806197	0.085325633	0.20194245208556483	0.19546188871776526	0.39627553920973574	0.34776840397891584	0.8925077843434227	0.8135720532635622	0.6964987059360612	0.7319946269783985	0.38374324368897816	0.4263822679627661	0.9462718119982495	0.9019253127784415	0.6860317111172222	0.679629662	1.650594044	1.7498257939929176	2.3912905095023578	2.251910044792746	1.9714423691888374	1.7647924499240097	2.0662864476536353	1.580299978	2.408299719444828	2.135539263396626	2.366614849997078	1.8810699696565623	2.431154908377852	1.5560560248829713
AC009133.15	-2.30886805	-3.542101348	1.1314492728400802	-1.355897255	-1.207185726	-1.824605492	0.17817190456717014	-0.439247861	-1.348168664	-2.115909547	0.24871790095690038	-0.65118948	0.19410713627173398	0.048356915	0.8063575688791904	0.5230432765755868	0.7938501948525948	0.2894330692191899	0.926292946	0.7480299516637721	1.911770861234963	-4.399644444	0.9606198347537066	1.1984248553380161	1.5062671037494264	1.5332650022971548	0.5269779877550057	2.407345529	2.282648414481769	0.618802717	0.3696694446380405	1.6264002666747126	2.324367666	1.6179929713777104
AC009237.17	-1.240077194	-1.676987402	-1.26524633	-1.711024253	-0.310429931	-0.745871851	-0.339418289	-0.774860209	-1.391520632	-3.394326864	-1.526872571	-3.539172836	0.18080497481883964	0.003183667	0.1439449740381272	0.0023047	0.7828880920001031	0.11050734024215197	0.4306663430162369	0.039435057898353554	2.272886578535135	1.5790117898459237	1.915237998613872	2.1912481039026854	2.562129022921312	2.394468396209637	1.9253462536591133	1.9409974652202169	1.7934387113974275	1.6670679070366325	2.4269028476192225	2.8562607537203992	2.254576801346823	3.0232113729819843
AC009237.8	-1.220014682	-1.136670197	-1.017442628	1.0549227415070805	-0.28689851	-0.18481372	-0.024947445	0.077137345	-2.422082054	-1.45075056	-0.220209858	0.6291431069103548	0.026055453894779357	0.16382783756738437	0.8281533026646579	0.5370550966139984	0.7494928833658707	0.48074673527072587	0.9356374933957556	0.7591000913861797	3.8369096942148366	3.480308545	3.7671109595889365	3.993636244163716	4.192808045202517	3.8895476229170356	4.100686890967569	3.9917270711797253	4.086446572412492	3.9265706806350194	4.119465959	4.172636929909707	3.656086787139088	3.961933771776522
AC009238.7	-1.240077194	-1.676987402	-1.26524633	-1.711024253	-0.310429931	-0.745871851	-0.339418289	-0.774860209	-1.391520632	-3.394326864	-1.526872571	-3.539172836	0.18080497481883964	0.003183667	0.1439449740381272	0.0023047	0.7828880920001031	0.11050734024215197	0.4306663430162369	0.039435057898353554	2.272886578535135	1.5790117898459237	1.915237998613872	2.1912481039026854	2.562129022921312	2.394468396209637	1.9253462536591133	1.9409974652202169	1.7934387113974275	1.6670679070366325	2.4269028476192225	2.8562607537203992	2.254576801346823	3.0232113729819843
AC009299.3	1.0027050679521081	1.214968169953437	-1.066977839	1.1356285210846355	0.003897319	0.2809185182328271	-0.093530211	0.18349098762920235	0.034877863992081475	2.2428593331974183	-0.832026904	1.4580274589807463	0.9725559422699888	0.037553826	0.4161530750230996	0.16183472980864505	0.9951115132962907	0.26050248294739137	0.712831384	0.4170791772529416	3.575186430531148	3.480308545	3.2103201606758103	3.2536391154527307	3.2994500783658194	3.446794550869899	3.3690105523930534	3.216118504557076	3.4568719363725195	3.3810986332085893	3.078713373879773	2.9869692141138176	3.097497945657336	3.2271467544957266
AC009403.2	-1.130853429	-1.139782155	1.0917504063135532	1.0831979473216615	-0.177411952	-0.18875811	0.12664306804185865	0.11529691009675735	-0.890882939	-0.906107214	0.6664309018201672	0.5775619656987704	0.3845915206246667	0.3766921760815516	0.5134765413190671	0.5706205037468077	0.8602138073355641	0.6866441620876585	0.7762093319708615	0.7820662248834622	0.9704582724239503	1.1418883772989017	0.9606198347537066	0.9227278856901514	1.0295866871043438	1.4897224795652217	0.9704582724239503	1.3633901494433749	1.1773085123748517	1.1418883772989017	1.5121020485800218	1.0221018554642054	1.5089790930493563	1.087304659646529
AC009404.2	1.0430972366748048	1.180049394038989	1.2243414169826659	1.3850898041039068	0.060873651	0.23884724860718465	0.29200592069742437	0.4699795183215203	0.34228303114098635	1.218101882845848	1.7028548365121459	2.4693309135413184	0.7360498872311014	0.23870596138678882	0.1055727594354348	0.02362574	0.954633192	0.5615886970501764	0.3697695422613797	0.14738400902610552	1.650594044	2.2861780119196067	1.860347505870897	2.0603613144793163	1.775822143807124	1.8521684784750794	2.0457158594127334	1.841685196569968	2.108610213017743	2.239614081103198	2.4929655986594486	1.7463088681623686	1.6670679070366325	1.703891550740173
AC009487.6	1.0570132158925931	1.182022881115724	-1.003670631	1.114177156099709	0.079993415	0.2412579628865804	-0.005285906	0.15597864192967514	0.3605620036200185	1.006253448083996	-0.023712819	0.6479240476754403	0.7225681540008657	0.3274552913769787	0.9813391435028238	0.525105761	0.9515950990381383	0.6458660613750264	0.9939248474079408	0.7489920947141443	1.087304659646529	0.7462484949503333	0.34053691131798963	0.7695174818191282	0.40957794450585655	0.9745808079851137	0.5269779877550057	0.6004417833820187	0.729852031	0.6993476495987715	0.5394841810805836	0.5024348063967161	0.40957794450585655	0.5334206883958327
AC009499.1	-1.360470648	1.0919579588159263	-1.115819872	1.331376854672879	-0.444105831	0.1269173125074483	-0.15810415	0.412918993	-1.769989397	0.4433267241730832	-0.656973642	1.488847546203352	0.093440672	0.6627423170247477	0.5194010265639057	0.1536121850956475	0.7595382779072714	0.866334624	0.780731118	0.4052621028597176	0.12050545426381609	0.8306232549737188	-0.055295548	0.3696694446380405	0.29727112125456434	1.0791932131180269	0.8202119199514646	0.5097986273227235	0.729852031	0.39740879038760213	0.6871784954805171	0.23308424437377231	0.29082842061373737	-0.018301956
AC009948.3	-1.131851393	1.144212735500341	1.031051077780726	1.335292370755807	-0.178684552	0.19435530728985828	0.044115805	0.41715566375405455	-1.113892375	1.0563839626803513	0.2872415204661379	2.3428101038077087	0.2797870629293005	0.30458264851472316	0.7771647536832291	0.030663705416514808	0.829968054	0.6254164410207045	0.9129862372015637	0.16983859225452955	2.83251572	2.312046002549006	2.618673673994955	2.5431439972408882	2.7224203974801147	2.847086151300089	2.718587415	2.7283866296788055	2.781430896202538	2.706506045959079	3.0100470266494592	2.7992632692458668	2.431154908377852	1.8716771128973808
AC009948.5	1.1561693067086474	1.046997077126774	1.3074247687647937	1.1839701188373097	0.209352678	0.066257415	0.3867279339654872	0.2436326705367744	1.3715046537535376	0.41964760308363236	2.6169232366953694	1.5903960299194586	0.1868528564053435	0.6796436046453902	0.017338132429003134	0.12892589426321974	0.7875765704146633	0.8737493318039529	0.14463202402905517	0.3670863467205343	2.926585126019897	2.5137981780877166	3.159403833356773	2.8396750116063916	2.7224203974801147	2.606625493691549	2.684243383944101	2.9885435516632395	2.737796302	3.1870232569645096	3.2811560247106857	2.7262363140659023	2.934511432405109	2.807504502593127
AC010093.1	-1.352440209	-1.129354016	-1.299255273	-1.084941982	-0.435564814	-0.175497795	-0.377684915	-0.117617896	-1.727659955	-0.629967578	-1.519731454	-0.427179469	0.1009405712532947	0.5365274335676782	0.14572097689714397	0.6742481315381053	0.7646283011323569	0.7958197372983267	0.43372284136314976	0.8464946539857514	2.135539263396626	2.0623430995138095	1.1045739185583132	2.0254695188320895	1.6642826119212137	2.706506045959079	2.300776642393915	2.003220752620484	2.137447644709182	1.5027133155210621	1.8147164679984016	1.9202921261364927	1.8751700384918444	2.130806628
AC010129.1	-1.164895314	-1.291868232	-1.1035909	-1.223881671	-0.22020031	-0.369458925	-0.142205465	-0.291464081	-0.784601121	-1.27929607	-0.515517477	-1.025798993	0.44275771132360575	0.2168261023731513	0.612382605	0.3183971943230394	0.8831289611007727	0.538016714	0.836085884	0.5943774145759588	0.4438720813476549	-0.753870022	0.052579775	0.49599210575588915	0.29727112125456434	0.29082842061373737	0.26873695783571516	0.23308424437377231	0.27610077876172257	-0.009709511	0.087243771	0.7695174818191282	0.1278692751898235	0.3275701578498208
AC010547.9	-1.246217722	1.034323407321767	-1.322528476	-1.02601747	-0.317556139	0.048687351	-0.403298787	-0.037055297	-1.074343839	0.147872927	-1.360277272	-0.112268141	0.2966742163593481	0.8840652477055031	0.19031551027977753	0.9118369578659129	0.8346431281880146	0.9640140964472494	0.49264655697656107	0.9641985465449228	1.4897224795652217	1.5245859424891837	1.7259113647184603	1.3103912865769591	1.3835126936346722	2.304076202159324	1.7981254091790935	0.9745808079851137	1.8273747028980043	1.809129548697779	1.146010912860065	0.6929049489579445	1.5604431099843934	2.324367666
AC010642.1	-1.276518789	-1.295780815	-1.28049551	-1.299817542	-0.352214773	-0.373821703	-0.356702194	-0.378309124	-1.504808957	-1.506189935	-1.530059289	-1.529673714	0.1494909072442409	0.14913867080429968	0.14315825597260842	0.14325325414550855	0.7735875211709454	0.4597962495646073	0.4300907604580938	0.3893221977911777	1.146010912860065	1.9812028410605218	1.3771329114255608	1.6179929713777104	2.0254695188320895	1.4540264222895196	2.1595953790651405	1.2547945948552455	1.3736976051254863	1.9964311028803507	1.3835126936346722	2.239614081103198	1.6670679070366325	1.6560991619831313
AC010761.8	-1.123959298	-1.157906165	-1.043944963	-1.075475163	-0.168589792	-0.211518344	-0.062045655	-0.104974207	-0.655451195	-0.785676813	-0.245867651	-0.396757002	0.5203583244459002	0.4421427956327213	0.8085297211154506	0.6961498102354007	0.9075526761163777	0.7334855034197949	0.9270414892727565	0.8598193941212521	0.23308424437377231	0.7462484949503333	0.5241147610162917	0.6929049489579445	0.5712310139144677	0.6004417833820187	0.9704582724239503	0.12050545426381609	1.2468195024925561	0.39740879038760213	0.8144854664740372	0.8357768110991357	0.5024348063967161	0.8757035612837545
AC011247.2	-1.019964557	1.0071277533048462	-1.011622366	1.0154328805136748	-0.028519021	0.010246699600050313	-0.016670839	0.022094881534314936	-0.235981796	0.079418056	-0.139309998	0.17273419791377406	0.816075946	0.9375648340236108	0.8907316617618624	0.8647623998542342	0.9681273849259262	0.9795332906562492	0.9596270073876315	0.9416193299832772	2.865900435038951	3.3217730651294124	3.168345447	3.077288966640511	3.077288966640511	3.215045061040481	3.0985284507027133	3.1798738946444547	3.1713248323205487	3.279346871679286	2.850140862367849	2.9869692141138176	3.1608717880717068	3.1638758543355006
AC011558.5	1.0985974210510279	-8.652387913	1.0372059487844658	-9.164516515	0.13566281025753835	-3.113098347	0.052702386	-3.196058772	0.12407053123856865	-3.748461239	0.047995684	-3.820342509	0.9026163103616912	0.001442665	0.9622412464569381	0.001227969	0.9823418489599645	0.088451339	0.9866341106910259	0.028348384313492996	-4.512856051	-0.018301956	-1.009573066	-4.512856051	-2.698520223	-2.393974837	-2.81173183	-4.512856051	-0.844817343	-4.512856051	-0.481130806	0.41750875253362396	0.29082842061373737	1.146010912860065
AC011737.2	1.4196850821887723	1.2818347904843004	1.227465894306962	1.1082799327790476	0.505570943	0.35821033191917895	0.2956829391649909	0.14832232779866583	2.9425950120266173	2.004637283449259	1.688135694311251	0.8153755264833941	0.008616774	0.060074811595012045	0.10840695838772232	0.42537567550878264	0.7494928833658707	0.3153899212401933	0.37579178516874456	0.6792494816229011	2.3912905095023578	2.1004596500937276	2.3912905095023578	2.3103838754545167	1.5468287028115644	1.9486031354976834	1.899513280816385	1.9747094634253266	1.953535665263005	2.5321089648024975	1.915237998613872	2.103363862	1.7814296095948325	1.9105440217781497
AC011753.3	1.010844795877685	1.1096647143486236	-1.027407469	1.0684755245265602	0.015561504257405101	0.1501238315154727	-0.039008467	0.095553861	0.1171008940918929	1.035288936	-0.293062181	0.658060189	0.908059723	0.31406392095322233	0.7727822322814938	0.5187184209710212	0.98368574	0.6352364830873755	0.9114592171670668	0.7451668603730471	2.5965272224469547	2.7864197792124967	2.7481057418407584	2.934511432405109	2.752692820862553	2.692386206975969	2.7915020956787906	2.689808321002246	2.431154908377852	3.0417970396893548	2.6401836216382315	2.462112997494634	2.6574215003204116	2.7415452557071607
AC012146.7	-1.019798667	1.1662801917104522	-1.076214832	1.1051427187013643	-0.028284358	0.22191442887309043	-0.105966095	0.14423269203040828	-0.099305922	0.7180212400917322	-0.372231228	0.46687409943452113	0.9219785238351882	0.4818393420341812	0.714009717	0.6461176488592367	0.987176962	0.759622339	0.8845424631581246	0.8304998181947604	0.8895738656251787	-0.018301956	0.6871784954805171	0.3696694446380405	0.5712310139144677	0.36279692211951886	0.6746611184290929	0.6004417833820187	0.6400156979417505	0.39740879038760213	0.087243771	-0.429862497	0.8098005849292103	0.618802717
AC012307.3	-1.11825422	1.027101045851908	-1.008654985	1.1387046073665266	-0.161248203	0.03857812	-0.012432779	0.1873935444488679	-0.94741786	0.20663987478856216	-0.075292801	1.0291782576564052	0.3558081793168857	0.838580006	0.9408013025138455	0.31684932	0.854661257	0.9465140902590119	0.9778809025912281	0.5938290882285802	1.8402925490122581	1.4704248429141598	1.6560991619831313	1.8615743453277105	2.2129194321067174	1.7647924499240097	1.6235375924336173	1.9105440217781497	1.8889638654798415	1.6264002666747126	1.9985377400822915	1.6264002666747126	1.7814296095948325	1.6179929713777104
AC012314.8	-1.129055106	-1.203654967	-1.384512657	-1.47599132	-0.175115902	-0.267421896	-0.469378243	-0.561684237	-0.764404586	-1.126583729	-1.985500858	-2.297828641	0.4544010968010951	0.2745206768759352	0.062330029	0.033605075330953735	0.8898599178128263	0.5954214258687003	0.27960970862764645	0.17793243099144113	1.3568318876126346	0.23995676689229395	0.5241147610162917	0.8603841726840705	0.783591542	0.9745808079851137	1.017620730082208	0.4211906629966273	0.5712310139144677	0.5474149891083511	0.29082842061373737	1.0221018554642054	1.0791932131180269	0.956325478
AC012358.8	1.0789465586566398	1.401622904711198	-1.715092574	-1.320250421	0.10962340841219184	0.48709825613852314	-0.77828645	-0.400811602	0.32112845975682547	1.2861251854607094	-2.058697811	-0.972608731	0.7517629803101913	0.21448442686849023	0.054094741466780234	0.3434687460138355	0.9565661873112635	0.5354845696336303	0.26160959592935135	0.6159296676802068	0.3344734186332387	-0.018301956	0.6871784954805171	0.26873695783571516	0.11257464623604867	0.20747605046748505	0.36279692211951886	-0.280062114	-1.788155578	0.29727112125456434	-0.481130806	-0.785831378	-0.009709511	0.4438720813476549
AC013268.2	-3.329399539	-1.053211485	-3.426258642	-1.083851581	-1.735262009	-0.074795159	-1.776634062	-0.116167212	-1.476514024	-0.049142786	-1.474702854	-0.075194592	0.15686046290600242	0.9613395651456511	0.15734218984445106	0.9408783660881821	0.7756168728855992	0.9871591745294745	0.4502248247330868	0.9766408333162759	-4.512856051	2.1653830919733035	-0.639817757	1.7066035400401032	0.20747605046748505	1.8787798832828266	1.775822143807124	0.12050545426381609	-4.512856051	1.087304659646529	1.1984248553380161	-0.593316417	-3.11315024	2.402689261763269
AC013268.5	1.0567328307130757	-1.188414309	1.020185438582316	-1.230988377	0.079610672	-0.249037881	0.028831414	-0.29981714	0.30532265288729465	-0.941433544	0.110487025	-1.132525635	0.7635768390428155	0.3587835683886522	0.9132296118181801	0.27208039467347644	0.9591758353052252	0.6733868148929353	0.9692416457532241	0.5474027231012231	2.064183320661315	2.0623430995138095	2.1129512150496037	2.2792951376191453	2.254576801346823	1.703891550740173	2.2168772638835734	1.7981254091790935	2.282648414481769	1.7066035400401032	2.4929655986594486	2.8562607537203992	1.4440442929169117	2.616729283371025
AC013394.2	1.0882306352653432	1.111955619245172	1.1123740606870853	1.1366254058653464	0.12198434803279756	0.15309920787020115	0.15364200816254847	0.18475686799995206	1.7924657069298566	2.1342198167343476	2.2797398357162515	2.5981770939526942	0.089658706	0.04664094	0.034859991	0.018038331026374435	0.7587146455145549	0.28465827298346774	0.21078782353072345	0.1284761802983547	5.236732078696774	5.023674016006654	5.211734982157953	5.096766443510288	5.130783886895075	4.960068473113954	4.987904747446614	5.1110796988756695	5.182662405366417	5.164057415061331	5.253908352028392	4.9273818920032575	4.954355924424455	5.107268091431501
AC015971.2	1.2504943175988088	1.1732208943272697	1.982986924465841	1.8604496319730517	0.3224985017486749	0.23047466992887441	0.987675165	0.8956513328521136	0.8093845194786323	0.5602142356719043	2.655948048426925	2.322012286839347	0.428725303	0.5821484454829833	0.015962412	0.031992647	0.87899327	0.8236707833491108	0.14003994090295196	0.1734554195447875	-0.018301956	0.23995676689229395	-0.328692752	-0.872461851	-1.231292678	-0.238355691	-0.222780722	0.6004417833820187	0.4825647921451308	0.6993476495987715	-0.055295548	-0.243042996	0.29082842061373737	-1.423255057
AC016629.8	-1.318549031	-1.427170313	-1.210861171	-1.310611191	-0.39895122	-0.513157511	-0.276033465	-0.390239756	-2.14668275	-2.66350361	-1.533834097	-2.086901993	0.045504897	0.015708343761531962	0.14223098229561357	0.051193204943439735	0.7497443672566049	0.18182303373282654	0.42871071828108365	0.22404705905245306	3.0100470266494592	2.312046002549006	2.579791933216863	2.427857038	3.060170941085046	2.739134627753265	3.219409451436486	3.031796035260019	2.431154908377852	2.4929655986594486	2.919169984634855	2.9869692141138176	2.881422833896046	3.4576080084005008
AC016722.4	-1.12833394	-1.115029371	1.4987418357545343	1.516624874844596	-0.174194108	-0.157081713	0.5837518947247187	0.6008642905120553	-0.549924188	-0.474137275	2.0151235664817198	1.9667163074244673	0.5890417236603847	0.641027669	0.058870332	0.064617255	0.9186253668450319	0.8543067942927548	0.2719892826108874	0.2538938773584446	-0.303273696	-0.516952349	-0.055295548	-0.307961001	-0.124181882	-0.238355691	0.040919732	-0.009709511	1.1773085123748517	0.10521082531004125	0.618802717	-0.429862497	0.1278692751898235	-0.018301956
AC016738.4	1.1108852725231888	1.2863266873479966	-1.108173343	1.0448991401673104	0.1517098290505996	0.36325708929313194	-0.148183569	0.063363692	0.9152195751257699	1.9811254161935947	-0.863247178	0.33578156112978474	0.37201633510853693	0.062856213	0.39920921156586386	0.7408666696461137	0.8558208274729556	0.3202852067318314	0.6978686536980413	0.8820790538895993	2.1895014579223613	2.135539263396626	2.3171816547737865	1.985326614083658	1.775822143807124	2.2129194321067174	2.0457158594127334	1.7597025439833083	1.987429741075978	1.809129548697779	1.915237998613872	1.7463088681623686	2.2897648790474365	1.4440442929169117
AC016739.2	1.4064394200008816	1.0864415507628844	1.2922712100088223	-1.001753791	0.49204741234223326	0.11961056136432657	0.36990888138901157	-0.00252797	1.9551580953768597	0.4803363499182345	1.4598843337667171	-0.0100817	0.066061609	0.6366978153547236	0.16132932884431436	0.992065541	0.7497443672566049	0.851702782	0.45699378074090075	0.9978644161037011	0.8895738656251787	0.7462484949503333	0.9606198347537066	0.6119301941548624	0.6345907798536577	0.5155250808001509	-0.222780722	0.4211906629966273	0.6400156979417505	0.6993476495987715	0.9787033435462771	0.5024348063967161	0.5024348063967161	1.087304659646529
AC016747.2	-1.001942211	1.0497698782385867	1.0499875411477686	1.104386086484113	-0.002799301	0.070073107	0.070372209	0.1432446174801134	-0.033304993	0.7913176440384504	0.8482999094433628	1.6368010220009344	0.9737930801595134	0.43892691451105115	0.4072646121500031	0.11880693715024945	0.9955960959291851	0.7308483310930802	0.7046604394404712	0.35252107920324843	5.193694623595462	5.4846276798754054	5.535979594	5.480093642201385	5.350557986255142	5.427005483488068	5.500995641702807	5.425601536366797	5.5316352106323325	5.583066219742042	5.442098513752684	5.210863884	5.576796924952296	5.309513735827723
AC016747.3	-1.110534929	-1.318275795	-1.170914997	-1.389950787	-0.15125477	-0.398652226	-0.227636347	-0.475033803	-1.240501619	-3.22422392	-1.858174716	-3.824442653	0.230508233	0.004643779	0.079358507	0.001216732	0.8090361713481884	0.12131263129720742	0.31610097419116434	0.028348384313492996	2.1895014579223613	2.4340387322704746	2.1780508543578936	2.2223533448184725	2.296078881852018	2.5114870539231458	2.3858921710099854	2.1872113715486257	2.108610213017743	2.085787847	2.305274508	2.689808321002246	2.5767571498915203	2.6622514773124575
AC017048.3	1.1324083911139802	1.0840487522102744	1.1513105470989562	1.1021436893110492	0.17939434472513804	0.11642963952427188	0.20327702923950497	0.1403123240386388	1.8161103271412942	1.120331491563255	2.0793196690119977	1.3628238460864546	0.085824941	0.27710586168329204	0.051959058	0.1895256586289655	0.7565943490199903	0.5981566948588956	0.25603196028067843	0.45332872216244324	3.5173093147067997	3.497139160378074	3.5555394305948838	3.661244238304927	3.347225613703256	3.379554789415299	3.4032474779671853	3.408454768	3.8342170170254195	3.4909491529502734	3.588026089665099	3.4441113189278436	3.3603690070067156	3.503149118447524
AC017099.3	1.1562143696461047	1.2838588062148903	1.0480211233845078	1.1637211780789907	0.2094089076597384	0.3604865492092708	0.067667795	0.21874543695061954	0.9076328180329879	1.4377019950952536	0.29015278877788125	0.8644860085516479	0.3759066121341075	0.16745193749281398	0.7749718154015379	0.39854627161582845	0.8568306022250461	0.4837409980818759	0.9120338903435934	0.6587802503334704	1.027009909041635	0.6630648616628491	1.0666405632989664	1.1984248553380161	0.7148341773897107	0.7462484949503333	0.8944819192026083	1.087304659646529	0.27610077876172257	1.1418883772989017	0.8801846866657518	0.9040293728518645	0.618802717	0.3275701578498208
AC017104.6	-1.405298977	-1.258907184	-1.092796098	1.0214941476623056	-0.490877096	-0.33217192	-0.128024237	0.030680938615677444	-1.854345049	-1.168569538	-0.511770173	0.11331828731107828	0.07992896	0.25762195308133984	0.6149512999947897	0.9110159866215328	0.7542625996552053	0.5793930964521791	0.8372354868641767	0.9638596080759141	0.5334206883958327	0.4585280192979566	0.7511565485277628	1.3103912865769591	1.3361772049435325	1.0791932131180269	1.333834764171119	0.3344734186332387	1.5590871153344283	1.2994943992496788	1.2468195024925561	0.9745808079851137	1.3736976051254863	0.956325478
AC017116.8	1.148414678913597	1.016533680158372	1.4180312148914014	1.2551881440740933	0.19964367614929357	0.023658015863901483	0.5038892907391813	0.32790363045378923	0.9590976629598619	0.11098667163960094	2.527669978557085	1.6029083967012423	0.3500497185225827	0.9128389087964691	0.020919184071679836	0.12612836942164282	0.8530458806926215	0.9734555302071264	0.16068309204531583	0.3625404315589926	1.303048187478043	0.9787033435462771	1.0666405632989664	0.9838568996716939	0.783591542	0.8144854664740372	1.0834875697207105	1.7597025439833083	1.1045739185583132	1.1984248553380161	1.5121020485800218	0.9745808079851137	1.2359647591031662	1.017620730082208
AC018642.1	-1.194387997	-1.199300346	1.005118823231111	1.0010018448709441	-0.256271573	-0.262193004	0.007366064	0.001444633	-0.905408008	-0.881168158	0.027300834876103647	0.005069038	0.37705257768450584	0.3896891867961635	0.9785162377602583	0.9960105331595944	0.8571778019534804	0.6951422815000096	0.9930716473944577	0.9985355856144111	1.3568318876126346	0.5712310139144677	1.4607382485009823	0.3696694446380405	1.1984248553380161	1.2130841405299657	1.2994943992496788	0.9137486475426408	1.1045739185583132	1.4570575127409766	1.463958812038735	0.9745808079851137	0.8098005849292103	1.9409974652202169
AC018766.5	1.0213895233289543	1.0422640341879896	-1.100202452	-1.078167548	0.030533166122159727	0.059720798	-0.137769024	-0.108581391	0.16964579813180852	0.3105160613451543	-0.751310456	-0.555393887	0.8671558119021405	0.7596883373457429	0.4620489671606275	0.5853724999934391	0.9756266524046548	0.9151524173807204	0.7435930808419772	0.7917898496523339	2.296896753	2.0623430995138095	1.9812028410605218	2.130806628	1.9938547275440992	2.0254695188320895	2.249300557928661	2.241360727083522	1.303048187478043	2.108610213017743	2.1129512150496037	1.9546091379007255	2.1513635982972503	2.0926159886754836
AC018890.1	1.3089432530985925	1.2509183886622455	-1.151905983	-1.205338077	0.3884025531671478	0.3229876695093843	-0.204022971	-0.269437854	1.552725788530954	1.221709420719142	-0.754806277	-0.950332071	0.1376650930173677	0.2373708212385055	0.45999957711958317	0.35436536246003325	0.769626681	0.5609180188675268	0.7423853494735502	0.6258701180010298	2.4545716321270517	1.8787798832828266	2.7337009356603286	2.8585533168323227	1.9714423691888374	2.606625493691549	1.6670679070366325	1.6974988256802372	1.5590871153344283	2.085787847	2.2129194321067174	2.2617630535688398	1.6179929713777104	2.5431439972408882
AC019178.1	-1.165554445	-1.120243088	-1.366839934	-1.31370353	-0.221016396	-0.163811825	-0.450844304	-0.393639732	-1.843380653	-1.277948464	-3.655735266	-2.995842644	0.081582184	0.2172905379062354	0.001775731	0.007672443	0.7543942508549967	0.5382769314967598	0.038495601	0.078881278	2.3912905095023578	2.135539263396626	2.3912905095023578	2.336694827160601	2.517526659263908	2.5871604250946483	2.5137981780877166	2.0926159886754836	2.2329654107773984	1.8787798832828266	2.1630896749655464	2.435576815238306	2.5767571498915203	2.460502814019556
AC020951.1	-1.08312832	-1.078782524	1.3836091816479985	1.3891829491529297	-0.115204171	-0.109404055	0.4684364925977509	0.47423660828623015	-0.509926082	-0.455234186	2.257454010462173	2.125667684789743	0.6162172679532181	0.6543123121765613	0.036465625	0.047435392	0.9270429442601149	0.8618687298127085	0.2161321328025021	0.21595527021733027	1.087304659646529	0.7462484949503333	1.545111049661527	1.8615743453277105	1.5468287028115644	1.2130841405299657	1.5433933965114897	1.9409974652202169	1.987429741075978	1.8787798832828266	1.7860120457396185	1.7463088681623686	1.146010912860065	1.2847156155963178
AC021218.2	-1.192125325	-1.518230928	1.0118174028452513	-1.25867549	-0.253535911	-0.602391246	0.016948958235509792	-0.331906377	-1.760669528	-4.195772401	0.12349305563376102	-2.426280615	0.095049107	5.295080521896759E-4	0.9030671446324935	0.025830419	0.7595382779072714	0.076106192	0.9653985920269861	0.15566482659408037	2.552447400014808	2.330428555269287	2.1780508543578936	2.651888503939782	2.752692820862553	2.5338556107828216	2.737796302	2.4685002641580196	2.717273330506208	2.592856061	2.9485988376830647	3.0902488113217026	3.097497945657336	2.8640148030374846
AC021224.1	1.0814699593294665	1.6562303734320092	1.083806631069375	1.6598088978977061	0.11299359120989372	0.7279033585208875	0.11610737912496993	0.7310171464359637	0.35041516493348324	1.923247746251884	0.36427501631339965	1.9477632976002186	0.7300408028849124	0.070199869	0.7198408085164201	0.067000738	0.9530866199552055	0.3368932471117759	0.8864451710305378	0.258523923	0.8895738656251787	1.1984248553380161	1.3771329114255608	0.49599210575588915	0.9137486475426408	0.8144854664740372	0.9704582724239503	1.0418538552581722	1.711769208	1.4181817597106168	-0.055295548	0.3206668970664043	0.40957794450585655	0.12050545426381609
AC022007.5	1.141572975412039	1.0903536558888471	1.095253928789765	1.0461128207344816	0.19102308724541317	0.12479614862019178	0.13126538976731822	0.065038451	0.6259907269811804	0.39134776876998867	0.42932468843526356	0.20359010891442567	0.5390752315308138	0.7000736448622461	0.672714698	0.8409276490850536	0.9107470751205216	0.8838083880197685	0.867090697	0.9289832179300803	1.027009909041635	0.36279692211951886	-0.181891319	0.8603841726840705	-0.124181882	0.43174509597815297	0.6119301941548624	0.9137486475426408	0.4825647921451308	0.29727112125456434	0.087243771	0.6004417833820187	0.1278692751898235	0.3275701578498208
AC024560.3	1.003123247450687	1.043246403606763	1.1693072775021376	1.2160775010104514	0.004498872	0.061079947193562134	0.22565409965219585	0.28223517513060425	0.035140609	0.4437173702008976	1.8313373809755091	2.1189400907451184	0.9723492874543456	0.6624650112288544	0.083432647	0.048068992154280094	0.9951115132962907	0.866334624	0.32612929805386265	0.21710708442695162	3.4036348844756494	3.2588339490349796	3.238966088684296	3.1347206044437157	3.0055502097491917	3.289611262092337	3.4900937588586105	3.5370043039883976	3.237075097066776	3.405244260685778	3.7405126163224343	3.215045061040481	3.139123703369771	3.2423574063103473
AC024937.6	-1.009427898	1.409927585833525	-1.481253111	-1.04077575	-0.013537864	0.4956210674172192	-0.566818184	-0.057659253	-0.04122747	1.315262222863114	-1.626416953	-0.146159768	0.9675624352871388	0.2047149894936181	0.12101079339529262	0.8853982816076652	0.9940958934317206	0.523087741	0.3941679228899018	0.9518249917479291	0.12050545426381609	0.4585280192979566	0.34053691131798963	0.1278692751898235	0.40957794450585655	0.36279692211951886	0.040919732	-0.009709511	0.1425969170418383	-0.009709511	-1.231292678	0.5024348063967161	-1.231292678	-0.162203145
AC025171.1	-1.303867103	-1.2248675	-1.064865852	-1.000347022	-0.38279683	-0.292625695	-0.090671696	-5.01E-04	-1.633026234	-1.180158196	-0.40399283	-0.002098339	0.1196041027128685	0.2530981264399082	0.6909147425547918	0.9983485453622085	0.769626681	0.5751739164628658	0.8761765494755795	0.999360232	-0.018301956	0.4585280192979566	0.23995676689229395	0.49599210575588915	0.7148341773897107	0.9745808079851137	0.26873695783571516	0.6004417833820187	0.7994934726783767	0.5474149891083511	0.3696694446380405	0.41750875253362396	0.729852031	0.618802717
AC025283.2	1.1909877900037873	5.337416716	-14.66734614	-3.27286234	0.2521586227811361	2.416141653501409	-3.874535953	-1.710552923	0.18372548305357933	1.3077823174860286	-2.179090522	-0.78976934	0.8562555669584366	0.20718890118913225	0.042668078	0.43980816127661126	0.9738416973250558	0.5262073288631977	0.2327820737447709	0.6913563912814645	0.7511565485277628	2.1653830919733035	-4.512856051	0.6929049489579445	1.3835126936346722	0.9745808079851137	-4.512856051	-4.512856051	-4.512856051	-4.512856051	-4.512856051	-4.512856051	0.618802717	-4.512856051
AC025335.1	1.1353968652615676	1.2363346729958609	1.1336219173719257	1.2344019306342555	0.18319666356721553	0.3060693303902742	0.1809395566096721	0.30381222343273073	1.6177532524227827	2.464196404507913	1.606980443055759	2.4576620170238233	0.12287595566680624	0.023879090985042616	0.12522905506147933	0.024205206	0.769626681	0.2158725205688415	0.4020364548578607	0.14939194571705336	2.737796302	3.1347206044437157	2.8160044947905964	2.934511432405109	2.7694914807068414	2.570905595640908	2.813334067	2.8513824393841514	2.855033957734104	2.9565849585729636	2.904838273283024	2.5979388835056283	2.5468025176371336	2.616729283371025
AC027601.1	-1.015395851	1.3158783492385404	-1.30198504	1.0262310058292756	-0.022042271	0.3960261204845539	-0.380712871	0.03735552	-0.089533571	1.4415129249888883	-1.492246894	0.13210746614583466	0.9296335567463664	0.16638680406908504	0.1527267020979289	0.8963454914881013	0.9885242918565724	0.4826743037361013	0.44376865523761094	0.9570076643232407	-0.303273696	0.36279692211951886	0.34053691131798963	0.1278692751898235	0.11257464623604867	0.29082842061373737	0.040919732	-0.009709511	0.022675359	-0.416964479	-0.481130806	-0.429862497	-0.17251671	-0.162203145
AC027612.6	1.0016972077560735	1.1072491949718615	-1.093694723	1.0106779559858905	0.002446478	0.1469799483087788	-0.129210103	0.015323368	0.010292479947934903	0.5641866480362658	-0.538290283	0.058340195	0.9918996599000214	0.5794983008957646	0.5968841140339954	0.9541119712951911	0.9984911832990429	0.8219805663450928	0.8272773392065523	0.9823809132744403	2.135539263396626	2.2861780119196067	2.3912905095023578	1.4796209728124061	2.1328272740966963	2.003220752620484	2.1595953790651405	2.214636965961478	1.1045739185583132	2.2897648790474365	2.2129194321067174	1.985326614083658	1.7814296095948325	2.0583406684485004
AC027763.2	1.3842220788500226	1.029592362569837	1.3128125064457052	-1.024089125	0.4690754215534332	0.042073257	0.3926608877952009	-0.034341277	2.7352357960599147	0.2503999386670249	2.281996470371402	-0.203671035	0.013480783618750632	0.8050764598605711	0.034701103712628446	0.8408653343415655	0.7494928833658707	0.9326480178589496	0.21026937759764278	0.9289832179300803	2.135539263396626	2.0254695188320895	1.7981254091790935	2.0926159886754836	1.3361772049435325	1.5332650022971548	1.7463088681623686	2.214636965961478	1.7934387113974275	2.0603613144793163	1.661338136012177	1.9546091379007255	2.0304492062564954	1.9105440217781497
AC034193.5	1.0445654162694702	-1.023464296	1.2356245298172501	1.1557880015189332	0.062902845	-0.033460774	0.3052404169768803	0.20887679817982763	0.37716560456585563	-0.192716155	1.9074944044429212	1.2496503193883564	0.7104023702652768	0.8493105188034786	0.072326577	0.22722306652474272	0.9487243337006547	0.9503682708843944	0.3003611375538017	0.5002550673047205	1.7700790640557371	1.8388999014545493	2.0926159886754836	2.0603613144793163	1.9432875515939525	2.0801794775040228	1.584532641091212	2.0295123654860245	2.3806448360945662	1.9796872958347929	2.3468368249088822	1.9202921261364927	1.9202921261364927	2.0926159886754836
AC040160.13	1.5762408746677183	1.1022872164508315	1.5497394869166596	1.083754426567206	0.6564880183823691	0.1405001873938006	0.6320257170986678	0.11603788611009935	1.8875070781733905	0.4153162281446699	1.8256723693820716	0.3447023246537416	0.075106994	0.6827544957150837	0.084315748	0.7342603458526951	0.7497443672566049	0.8752093975774885	0.3271332179365069	0.8789889176340719	-0.14423609	1.0791932131180269	0.8202119199514646	-0.14423609	-0.528414111	-0.528414111	0.36279692211951886	0.7572200412125137	0.4825647921451308	0.39740879038760213	-0.055295548	0.23308424437377231	0.1278692751898235	0.4438720813476549
AC046143.5	1.0389443836131669	-1.164248594	1.1590472306845998	-1.043606771	0.055118426	-0.21939914	0.21293935675517317	-0.06157821	0.26848170554473916	-1.058643439	1.0658938656377226	-0.305178776	0.7913411796841207	0.3035794461108048	0.30037635170047583	0.7636846575425137	0.9638693169774722	0.6244329466273126	0.614117847	0.8935786266672555	0.8895738656251787	0.9040293728518645	1.4219988496364353	1.3736976051254863	1.2468195024925561	0.9180430041453245	1.1418883772989017	1.3633901494433749	1.1045739185583132	1.2468195024925561	1.5121020485800218	1.5089790930493563	1.5089790930493563	1.087304659646529
AC046143.7	-1.169328276	-1.083498458	-1.226691093	-1.136650789	-0.225680008	-0.1156971	-0.294771994	-0.184789086	-0.950027717	-0.453941772	-1.236567322	-0.722836763	0.35451585933777574	0.6552250071406875	0.23193218590450246	0.4789459126063508	0.854661257	0.862412915	0.5420088426988205	0.7205243460216746	0.12050545426381609	0.8306232549737188	0.8202119199514646	0.9838568996716939	1.146010912860065	0.6871784954805171	0.8944819192026083	0.6871784954805171	0.3696694446380405	0.8357768110991357	0.5394841810805836	1.0834875697207105	0.8098005849292103	0.4438720813476549
AC058791.1	-1.220808309	-1.152587808	-1.663991637	-1.571005423	-0.287836686	-0.204876664	-0.734648183	-0.651688161	-2.199648087	-1.457082308	-5.240326138	-4.363945722	0.040953476253958586	0.16209247629394477	5.303916147327859E-5	3.637342195821165E-4	0.7497443672566049	0.47852536113969507	0.003647521	0.013439465	2.4545716321270517	2.3806448360945662	2.5321089648024975	2.668730322968988	2.579791933216863	2.8902922718367114	2.9138398773207563	2.407345529	1.987429741075978	2.0254695188320895	1.8464356714218324	2.689808321002246	2.634555254999136	2.807504502593127
AC062029.1	1.483069700863154	1.000419493720357	1.5250366022345234	1.0287286866049008	0.5685864027329379	6.050746064156787E-4	0.6088438690548901	0.040862541	2.4331443358233815	0.002693784	2.6377260015109294	0.1843649145703349	0.025466451691967956	0.997879913	0.016591342	0.8557612175863445	0.7494928833658707	0.9990297218165929	0.14175167521641222	0.9376537949084107	1.027009909041635	0.9040293728518645	1.1045739185583132	0.3696694446380405	0.48862828482988174	0.36279692211951886	0.040919732	0.9745808079851137	1.1045739185583132	0.6993476495987715	0.8801846866657518	0.9745808079851137	0.729852031	0.8757035612837545
AC068134.10	1.055371850664129	-1.059383194	1.4745654833765622	1.3188805947934559	0.077751409	-0.083224527	0.5602898918773708	0.3993139557212662	0.23312664111289455	-0.243468084	1.7766563361471255	1.231912512279669	0.8182588688484347	0.8103596534118006	0.092304645	0.23362564496624144	0.968411074	0.9344002646199606	0.34423836510915956	0.5060856091262352	-0.14423609	-0.344737198	-0.055295548	0.49599210575588915	0.20747605046748505	0.20747605046748505	-0.753870022	0.9745808079851137	0.1425969170418383	-0.009709511	0.7462484949503333	0.3206668970664043	-0.17251671	-0.018301956
AC068491.1	1.0558594342122363	1.0226767117559992	1.1286463575071637	1.0931761446938972	0.078417783	0.032350153	0.17459351251182564	0.12852588280459987	1.3600029506520475	0.5390204415129466	3.0759558937208897	2.172765878019518	0.1904007511157134	0.5963904030743155	0.006438117	0.043208664009469315	0.7909590800404692	0.8305586604034594	0.082623191	0.20435608022642396	5.275503946749945	5.150692185431974	5.310574664601093	5.343874492719764	5.275137327328671	5.154497345400218	5.149922406100203	5.379428621	5.371033655374279	5.374486671034265	5.346515335994571	5.302532043460213	5.211490788570277	5.191656714511915
AC068580.6	-1.227417058	-1.308794251	-1.020238222	-1.087879553	-0.295625539	-0.388238317	-0.028906056	-0.121518834	-1.196789979	-1.509764084	-0.12208773	-0.49133982	0.246710799	0.14823022391184704	0.9041644217024575	0.6290453511973255	0.8102390908289777	0.4591622862683141	0.9659456544376813	0.81969799	0.8895738656251787	0.23995676689229395	0.8895738656251787	1.4315104647256778	1.087304659646529	1.1835130116795434	1.1984248553380161	1.146010912860065	0.729852031	1.1418883772989017	1.463958812038735	1.5468287028115644	0.9040293728518645	1.2092670506041472
AC068831.15	4.164499006291566	3.191658608143788	1.6291574192221492	1.248580992149635	2.058142948264867	1.6743063437036958	0.704126013	0.3202894081165617	1.5461118242882745	1.2903259121810131	0.4815027777692403	0.22369044920814987	0.13924948990775549	0.2130538590170926	0.635884598	0.8254841351585288	0.769626681	0.5343261412759853	0.849374861	0.9214541905358313	1.4897224795652217	0.23995676689229395	1.6560991619831313	-0.307961001	-0.124181882	0.7462484949503333	-4.512856051	1.087304659646529	-4.512856051	0.5474149891083511	0.6871784954805171	0.41750875253362396	1.6179929713777104	-4.512856051
AC068831.18	-1.117619786	1.0274927744068647	1.2483369744218145	1.4335230893177309	-0.160429467	0.039128249	0.32000742595162923	0.5195651418131229	-0.434604094	0.096317038	0.9425896796709827	1.3690338537914533	0.668947195	0.9243190276316364	0.35820742236514724	0.18761052197052663	0.9411489849113454	0.9767721442726796	0.6638106345608898	0.45063158522985675	1.944849029359286	0.7462484949503333	2.410747409	1.2468195024925561	0.9137486475426408	2.394468396209637	2.0662864476536353	1.7597025439833083	2.2329654107773984	2.5753258818031957	1.915237998613872	1.7860120457396185	0.9838568996716939	1.9409974652202169
AC069282.6	1.0965357829226756	1.0407023217022913	1.1110861667997018	1.054511828440065	0.1329528918133951	0.057557464969327565	0.15197070475055574	0.076575278	0.4308978549360137	0.18101284577837523	0.4960028420473383	0.24241800176366865	0.6715911132490046	0.8583534049853992	0.6258153269244814	0.8111608101813275	0.9416703450965244	0.9544417058529431	0.8435565688723222	0.9153501079324974	0.12050545426381609	-0.201579494	0.23995676689229395	0.8603841726840705	-0.243042996	0.5155250808001509	0.040919732	-0.009709511	0.3696694446380405	0.20747605046748505	0.4825647921451308	-0.429862497	0.5024348063967161	0.618802717
AC069513.3	-1.18102288	-1.164426579	-1.032393185	-1.017885499	-0.240036915	-0.219619675	-0.045992523	-0.025575284	-2.348563158	-2.038001853	-0.464894955	-0.244362137	0.030305261760425133	0.056317561679540815	0.6475077521336529	0.8096777080945461	0.7494928833658707	0.30657373831484974	0.8545684023853714	0.9149589403494129	4.196806786139764	4.046917055	4.098555771715218	4.177731156653851	4.471236358724227	4.272936563901431	4.372286969009842	4.404510385789076	4.046917055	4.433188739500505	4.400680988111849	4.296556925140935	4.157278161267579	4.583058358498268
AC073130.1	1.3032024549819616	1.0174015266948475	1.6368637926804093	1.2778887235042982	0.3820612267377055	0.024889164	0.7109342767295195	0.35376221418943693	1.2786713693516922	0.083141876	2.471395467211736	1.227279541023513	0.21704130129601612	0.9346442696185555	0.023524582291669732	0.2353205753869691	0.8046865468380257	0.9782015646419209	0.17172108749526108	0.5079324213531495	0.3344734186332387	0.4585280192979566	0.1278692751898235	0.3696694446380405	-0.243042996	-0.001778702	0.040919732	0.6871784954805171	0.3696694446380405	1.1418883772989017	0.3696694446380405	0.6929049489579445	-0.492592569	0.5334206883958327
AC073150.4	-1.089858989	-1.081162682	1.1351686029773058	1.1442993048837258	-0.124141484	-0.112583621	0.1829065923305634	0.19446445525845757	-0.392206994	-0.336877675	0.6047739677015364	0.6060128251174047	0.6994497829728938	0.740053806	0.5527781536798118	0.5519729654283018	0.9462718119982495	0.9064933833599791	0.8013192539425047	0.7682296341726524	0.5334206883958327	1.1418883772989017	0.8895738656251787	-0.307961001	0.48862828482988174	0.7462484949503333	0.8944819192026083	0.23308424437377231	0.729852031	1.2468195024925561	1.2994943992496788	0.9745808079851137	0.618802717	0.4438720813476549
AC073263.4	-1.135293291	-1.293222371	1.107538074779643	-1.028505154	-0.18306505	-0.37097037	0.14735629638893505	-0.040549023	-0.675754289	-1.339366522	0.5697710106853799	-0.153029659	0.5076734348266283	0.19690092535669407	0.5757831708299607	0.8800548824709292	0.9033565790104954	0.5151177648619883	0.8143000604485905	0.9494743112530136	0.23308424437377231	0.5712310139144677	0.34053691131798963	-0.307961001	0.5712310139144677	-0.001778702	0.6746611184290929	0.23308424437377231	0.27610077876172257	0.7695174818191282	0.8801846866657518	0.6929049489579445	0.618802717	0.4438720813476549
AC073283.4	-1.131238071	-1.025614656	-1.10483143	-1.001673597	-0.177902579	-0.036488783	-0.143826267	-0.002412471	-0.550654734	-0.105369454	-0.450652312	-0.007040908	0.5885509883414041	0.9172326284314055	0.6575505217915363	0.9944586418068779	0.9186253668450319	0.9745937417711861	0.8596690544132418	0.9980792226176818	0.3344734186332387	-0.344737198	0.052579775	-0.14423609	0.11257464623604867	0.12050545426381609	0.26873695783571516	0.6871784954805171	-0.844817343	0.5474149891083511	-0.303273696	0.12050545426381609	-0.312648306	0.21778961541999753
AC073346.2	1.049465058795047	1.0657771002333236	-1.021768604	-1.006130126	0.069654134	0.09190574	-0.031068512	-0.008816906	1.0555905813065833	1.327609300235995	-0.46902486	-0.126917963	0.30493547327816145	0.2006823090430267	0.6446085239224614	0.9003938260215147	0.837825789	0.5183120984502108	0.8531323314183835	0.9591166131629165	5.317242350802835	5.270772258924883	5.389394276630222	5.232369821868076	5.260815572762674	5.209600763317246	5.2420654790687715	5.173642803229896	5.359996333394712	5.147965112610169	5.147965112610169	5.085259375065717	5.291596006012988	5.2925171068503305
AC074093.1	1.0281092050305396	1.3867481450318593	-1.257528555	1.072606663422064	0.039993514714964595	0.47170579565967574	-0.33059116	0.10112112104743609	0.18213010655217604	1.8680232532805336	-1.437272765	0.38650074241239607	0.857489231	0.077907945	0.16757225180029828	0.7035970493015034	0.973934172	0.3490459827390748	0.465513879	0.8646889991770254	1.027009909041635	1.5790117898459237	1.2994943992496788	1.5245859424891837	1.0295866871043438	1.5332650022971548	1.333834764171119	0.6871784954805171	0.7994934726783767	1.3442616492565331	1.037889918644479	1.1984248553380161	0.29082842061373737	1.017620730082208
AC074117.10	-1.156516502	-1.159702864	-1.03713996	-1.039997423	-0.209785851	-0.213755209	-0.052610596	-0.056579953	-1.829554394	-1.770404103	-0.47258751	-0.481243481	0.083709712	0.093369655	0.6421122096308118	0.6360653349108223	0.7543942508549967	0.3751373807170693	0.8523292977853862	0.8242126810920708	3.489238364766948	3.753845258939907	3.412005359974518	3.710467592963523	3.647642419423238	3.8895476229170356	3.820939534787367	3.884343309179881	3.822906931707504	3.8120744423376896	3.443735223660266	3.6786787239678067	3.822278578261993	3.8989884102995673
AC074141.3	1.1501045653477289	-1.37689657	1.2340884493622095	-1.283194112	0.20176503425716485	-0.461420191	0.3034457987687432	-0.359739427	0.6426698027303872	-1.552965801	0.9809462144667306	-1.230937169	0.5284338509857436	0.13760788147636405	0.33945071319020625	0.2339816839096584	0.9091766336134993	0.443461453	0.6469864872938383	0.5065756553676365	1.087304659646529	0.9787033435462771	0.1278692751898235	0.8603841726840705	0.48862828482988174	-0.001778702	1.1984248553380161	0.7572200412125137	0.5712310139144677	0.7695174818191282	1.2468195024925561	0.7695174818191282	1.4440442929169117	1.4957081093369826
AC074212.5	2.1121108913162354	3.3150614512932366	-1.0251255	1.5310798132223014	1.0786855819275178	1.7290356138233232	-0.035800541	0.6145494906357081	1.5867159725164788	2.135943312314027	-0.046520457	0.6934641258193686	0.1297585605751168	0.046482311217330256	0.963400927	0.49675386969059476	0.769626681	0.2841083954335354	0.9868131074963292	0.7314663834712549	0.23308424437377231	2.356405725056163	2.3171816547737865	3.004178011328058	0.40957794450585655	2.5114870539231458	-0.528414111	0.3344734186332387	0.3696694446380405	0.20747605046748505	2.2861780119196067	-0.785831378	0.729852031	0.8757035612837545
AC074286.1	-1.036188349	1.0532229150047814	-1.039561199	1.0498057396262552	-0.051286267	0.074810816	-0.055974692	0.07012239	-0.420360722	0.5650748396330754	-0.461895287	0.532702514	0.679131991	0.5789065954757062	0.6496171884536698	0.6006690493548643	0.9433127666335843	0.8219017584524058	0.8553451676112676	0.8023051496921231	2.3912905095023578	2.5137981780877166	2.2665379050721985	2.3960848947766498	2.388355226361181	2.4295191653699892	2.4943215346142753	2.431154908377852	2.3806448360945662	2.366614849997078	2.3468368249088822	2.103363862	2.5468025176371336	2.349564681779051
AC079922.3	-1.146265895	1.1062614320147528	-1.155941626	1.0970015451341413	-0.196941739	0.1456923639646952	-0.209068545	0.13356555778831947	-1.014788445	0.6702543174912636	-1.084593546	0.6177860663140881	0.32347778359381674	0.5110922328260888	0.29222811610690275	0.544352302	0.8431930831726538	0.7787623836246297	0.6075298850507918	0.7636872272505605	0.9704582724239503	1.5245859424891837	1.6179929713777104	1.4315104647256778	1.5062671037494264	1.7647924499240097	1.4570575127409766	1.4150588041799512	1.5152250041106874	1.5468287028115644	1.037889918644479	1.3267271877143907	1.4440442929169117	0.956325478
AC083843.1	1.2354282096249845	1.2555839194543383	1.346892388226122	1.3688666089351438	0.30501117851192716	0.3283584572311049	0.42963458934933096	0.4529818680685087	1.4434995316944095	1.465429413147341	2.079027596119423	2.061894927266475	0.16583375114447085	0.1598277626545365	0.051988765633431605	0.053758518	0.777442633	0.4753164561625601	0.25607763140826334	0.22907535878207683	2.2168772638835734	2.1004596500937276	1.9812028410605218	2.2223533448184725	1.6249689295541656	2.349564681779051	1.4181817597106168	2.1513635982972503	2.256238928441312	2.4720360727934505	2.1129512150496037	1.6264002666747126	2.3597137591767545	1.4957081093369826
AC083899.3	-1.129759235	1.0012275540941729	1.1376773045107778	1.2868792179313373	-0.17601535	0.0017699	0.18609140368912902	0.3638766535053395	-1.031146217	0.009440011	1.1570054176709128	2.037852469645149	0.3159503638891082	0.9925705440247685	0.2621965291689664	0.056333901241059435	0.8414777576489925	0.9976043960488926	0.5747579889650526	0.23544261777776893	2.064183320661315	2.0254695188320895	1.946410507124618	2.689808321002246	2.431154908377852	2.304076202159324	2.274694513430077	2.637469882	2.679016642295742	2.1895014579223613	2.599211117513947	2.239614081103198	2.254576801346823	1.978171750609065
AC084018.1	-1.095545305	-1.262265513	1.1161371590261513	-1.032292585	-0.131649146	-0.336015408	0.1585143268874969	-0.045851935	-0.832851268	-2.083116766	1.0552674662909243	-0.298492418	0.4156998343880366	0.051574243643226894	0.3050792500185612	0.7687007381335245	0.87556473	0.29580071982605755	0.6177661398304847	0.8963371683439258	2.135539263396626	2.537290688035329	2.2897648790474365	2.336694827160601	2.1328272740966963	2.5338556107828216	2.684243383944101	2.7760982194175323	2.717273330506208	2.592856061	2.366614849997078	2.510761340195303	2.606625493691549	2.8640148030374846
AC084219.2	-1.032640658	1.415851087862923	1.1327196390659307	1.6561101902698039	-0.046338307	0.501669538	0.1797908219870048	0.727798667	-0.267144725	2.3964730988455374	1.079011380111557	3.572696135479944	0.792354438	0.027468244855589883	0.29464348996217526	0.002138313	0.964042716	0.22873759172039015	0.609616839	0.037896396	3.2145890861806996	3.2039400123376005	3.5005639260155457	3.3873430106837787	3.2676713269020565	3.4229456305083796	3.444487414195421	3.607386534	3.6397972027288974	3.2570398111887635	3.7310083439779067	3.5005639260155457	2.2157571149225257	2.569188061786147
AC084219.4	1.0835714625149349	1.0420416833907922	-1.002491502	-1.042445039	0.1157943036079665	0.059412989	-0.003590007	-0.059971322	0.5464833043986059	0.26825277262697766	-0.016758449	-0.268073485	0.5913558443034685	0.791514654	0.9868112483774555	0.791650518	0.9186880073445644	0.928197074	0.9961796895227693	0.906707431	2.7915020956787906	2.135539263396626	2.618673673994955	3.1347206044437157	2.5409329766822704	2.706506045959079	2.3858921710099854	2.003220752620484	2.7563967451885403	2.550176972028754	2.850140862367849	2.330428555269287	2.9755607023356716	2.616729283371025
AC087590.3	-1.067752271	1.1033729052146706	1.0186343837333902	1.200082631698727	-0.094576966	0.1419204587281322	0.026636320958366877	0.2631337460318739	-0.594389241	0.7951411481779516	0.17177528308452905	1.5046309715277717	0.5595521157123247	0.4367554089115463	0.8655053856808543	0.14953635470745458	0.916726611	0.7289230715612697	0.9499368179552663	0.3990937102532039	2.470162391252509	2.4340387322704746	2.618673673994955	2.8974472855699585	2.8160044947905964	2.739134627753265	2.5137981780877166	2.6699426857263964	2.781430896202538	2.8597801128186178	2.5760415158473577	2.9074860606112902	2.2157571149225257	2.130806628
AC090421.1	-1.049209431	1.1269016204075655	-1.284335822	-1.086251545	-0.06930268	0.17236157234656813	-0.361022481	-0.119358229	-0.337580196	0.7556665748069012	-1.699823739	-0.508992685	0.7395329919134228	0.4594960830647381	0.1061511418902344	0.6168585169526805	0.9547681305773241	0.7451582084948077	0.37067793060941184	0.8117659278667714	1.944849029359286	1.703891550740173	2.1780508543578936	1.7860120457396185	2.079127914007863	2.1895014579223613	1.6670679070366325	1.5332650022971548	2.0583406684485004	1.087304659646529	1.8464356714218324	1.714222887167287	1.4440442929169117	2.0583406684485004
AC090937.2	1.0703367243818898	1.1044422735717616	1.0804364563676356	1.1148638266239044	0.098064735	0.14331801461154825	0.11161422557173761	0.15686750507664904	2.246120959868474	3.2094680284819326	2.5644156980438138	3.5233374472230565	0.037308069	0.00479777	0.019367480257632567	0.002387695	0.7497443672566049	0.12278449436079984	0.1534345320206962	0.040185408	7.330538111514793	7.304524966334849	7.386918535650764	7.274410689	7.141639791667322	7.265007491306456	7.274696364913408	7.288275735091025	7.347067415271651	7.330906718656782	7.387670217856977	7.212912749127885	7.138553386049616	7.190427862904151
AC091729.9	-1.09037452	-1.12159578	-1.037822961	-1.067539485	-0.124823754	-0.165552826	-0.05356036	-0.094289431	-0.412718485	-0.528007995	-0.179600665	-0.304680255	0.6846230644052178	0.6038579955311618	0.8594459559338399	0.7640582789032349	0.9444523332510024	0.8347841656025189	0.9473209333476855	0.8936840279713983	0.3344734186332387	-0.201579494	-0.181891319	0.49599210575588915	0.20747605046748505	0.20747605046748505	0.26873695783571516	0.23308424437377231	0.4825647921451308	-0.554210146	0.5394841810805836	-0.115589437	0.8098005849292103	0.21778961541999753
AC092066.1	-1.128073686	-1.038285353	1.0086885393143388	1.0959174129759137	-0.173861308	-0.054202996	0.012480770922914886	0.13213908262380514	-2.043410611	-0.591307301	0.15156740070316932	1.4825480912002795	0.055728823365570244	0.5615708393382688	0.8811917398105424	0.15526428483498275	0.7497443672566049	0.8108216938659911	0.9562169167595681	0.4073774308019728	4.059857963115474	3.8989884102995673	3.909396438554486	3.931353175953095	4.132974977244898	4.054146360152982	4.195608258993511	4.194423079320766	4.131310543	4.187540107605557	4.041723368206929	4.0347775806908786	3.779400068047855	4.1711516130362885
AC092171.4	-1.177969648	-1.302755741	-1.025522041	-1.134158872	-0.236302366	-0.381566613	-0.036358499	-0.181622746	-3.048267855	-4.79104107	-0.484252178	-2.350488741	0.006841136	1.4119396462222944E-4	0.6339696384421998	0.030186161652363232	0.7494928833658707	0.0547518	0.8481905451484074	0.16847428902326414	4.128860111077825	4.366289970445351	4.131310543	4.279904164069067	4.342732027	4.450079463134718	4.579238892426745	4.383351541	4.428303565775652	4.44137032	4.422161351410578	4.6847456091962965	4.589738928139497	4.513591544381944
AC092295.7	-1.029270296	-1.170936281	-1.278596442	-1.454579005	-0.041621897	-0.227662571	-0.354560985	-0.540601658	-0.186766945	-0.998460742	-1.540766613	-2.29926524	0.8539047397779937	0.33111681545797433	0.14054104144204851	0.033507225416216556	0.973121436	0.6492848982889321	0.4263394657337618	0.1777092597793659	0.8202119199514646	0.4585280192979566	1.1494462191601396	0.6929049489579445	0.8559030473020732	0.9745808079851137	0.6746611184290929	0.5097986273227235	0.022675359	0.7695174818191282	0.618802717	1.1418883772989017	0.8098005849292103	1.087304659646529
AC092296.1	-1.119813084	-1.075916675	-1.068584807	-1.026696534	-0.163257942	-0.105566352	-0.09570141	-0.03800982	-1.314251661	-0.790818016	-0.784899149	-0.289358254	0.20504785763942718	0.4392111674789563	0.44258729150490805	0.7755701137576734	0.7970616715933131	0.7310691499913189	0.7310416221258269	0.8996988898336594	2.5965272224469547	2.232061443329927	2.2665379050721985	2.427857038	2.5409329766822704	2.488342229538373	2.6104854973478298	2.383947780386055	2.3103838754545167	2.550176972028754	2.5338556107828216	2.5979388835056283	2.462112997494634	2.3736684
AC093323.3	-1.020945868	-1.209604807	-1.002244467	-1.187447604	-0.029906375	-0.274535778	-0.003234453	-0.247863856	-0.248215533	-2.250792042	-0.027154656	-2.054971678	0.8067403025849131	0.036958692	0.9786312400817575	0.054488996	0.9666755976107901	0.25863730210026936	0.9930716473944577	0.23116007640997915	3.0902488113217026	3.0462575713351505	3.0722638137754528	3.226690779635945	3.137588322323902	3.0591987674051424	3.219409451436486	3.353677248777985	2.9485988376830647	2.909690854197137	3.314026601984703	3.2322270638982746	3.5070671872041705	3.443735223660266
AC093627.10	-1.180802727	-1.05923196	-1.598354508	-1.433794265	-0.239767959	-0.083018558	-0.676587428	-0.519838027	-0.850717665	-0.27341216	-2.276964314	-1.635256559	0.4059545510797017	0.7876078489611475	0.035056336	0.11913255226618599	0.8699286404076751	0.9267756507118524	0.2117078639228289	0.3528697449024746	0.8895738656251787	1.1418883772989017	0.7511565485277628	0.1278692751898235	0.9745808079851137	1.303048187478043	0.6119301941548624	-0.481130806	0.3696694446380405	0.9040293728518645	0.3696694446380405	0.8357768110991357	0.5024348063967161	1.087304659646529
AC093642.5	1.0767110763448553	1.0772959094766954	-1.009251908	-1.008704014	0.1066311703601257	0.10741458089253308	-0.013286314	-0.012502903	0.7131636026523428	0.6752391909482396	-0.088055065	-0.07796639	0.48476849259837285	0.5079930680588034	0.9307923571925298	0.9387036142053918	0.8964765345577915	0.7773825414670565	0.9742262445365839	0.9756041011273646	2.064183320661315	2.200217137391313	2.0926159886754836	2.130806628	2.079127914007863	2.0254695188320895	1.9253462536591133	2.214636965961478	2.2329654107773984	1.6264002666747126	1.9486031354976834	1.9546091379007255	1.995142915212225	2.0926159886754836
AC093673.5	-1.330526441	-1.381623833	-1.609630623	-1.671446702	-0.411997181	-0.466364875	-0.686729658	-0.741097352	-1.595701334	-1.735965409	-2.56515509	-2.667609605	0.12773341210348307	0.099429274	0.019337403363766922	0.015571893	0.769626681	0.3834085865180175	0.1534345320206962	0.1182953560012894	0.5334206883958327	1.1984248553380161	0.8202119199514646	1.1274916794699958	1.3835126936346722	1.1274916794699958	1.4570575127409766	-0.280062114	1.045534591018178	0.8357768110991357	0.8801846866657518	1.0834875697207105	1.3736976051254863	1.703891550740173
AC093724.1	1.3437676796689484	1.1500712986730182	1.1391387987768251	-1.02570573	0.426283736	0.20172330382482184	0.1879435434526021	-0.036616889	1.946171732448827	0.9013970307357394	0.8392521522372757	-0.160184258	0.067204415	0.37912446403837496	0.4121913476332617	0.8744963289205832	0.7497443672566049	0.688719326	0.709342222	0.9471799733134407	1.146010912860065	1.3736976051254863	1.3771329114255608	1.1984248553380161	0.783591542	0.6004417833820187	1.1984248553380161	0.6004417833820187	1.303048187478043	1.087304659646529	1.146010912860065	1.3267271877143907	1.146010912860065	0.7148341773897107
AC093724.2	1.124260353427271	-1.135378623	-1.024993787	-1.30836477	0.16897616999261028	-0.183173483	-0.035615164	-0.387764818	0.5647650875335892	-0.61503403	-0.116785586	-1.277149819	0.5791129146600076	0.5461285726442058	0.9083060973763026	0.2175661465034794	0.9186167447681828	0.8027488514345953	0.9671148631446476	0.48929404219910966	1.027009909041635	0.8306232549737188	0.23995676689229395	0.49599210575588915	0.6345907798536577	0.8144854664740372	-0.081855048	0.9137486475426408	-0.280062114	0.4768383386677034	0.618802717	1.0834875697207105	0.8098005849292103	0.5334206883958327
AC093726.6	-1.025532607	-1.018991961	1.0394153664829962	1.0460871051335945	-0.036373363	-0.02714267	0.055772293	0.065002986	-0.344462777	-0.241983807	0.5393988900435603	0.5903930336320716	0.734437469	0.8114921403085812	0.596134587	0.5621704337291171	0.9539191883382959	0.9348810943135009	0.8267312256046908	0.7753357812209355	3.5630561260031364	3.480308545	3.5759106678184245	3.505973958444709	3.595148098531661	3.660896096285228	3.444487414195421	3.505973958444709	3.603512512484305	3.833078204963292	3.558809280077042	3.724745180472677	3.636880484518957	3.302222435131667
AC093734.11	-1.027234295	-1.113969187	-1.039523636	-1.127296183	-0.038765274	-0.155709328	-0.055922562	-0.172866615	-0.22094637	-0.849947869	-0.321000215	-0.949744654	0.827588312	0.40637136886128544	0.7518585867679589	0.35465586805747273	0.9704449708307178	0.707978203	0.9013275496162706	0.6258701180010298	2.7915020956787906	2.1004596500937276	2.599211117513947	2.689808321002246	2.7694914807068414	2.552447400014808	2.4545716321270517	2.569188061786147	2.431154908377852	2.653946363473322	2.4929655986594486	3.1006625698180197	2.6574215003204116	2.2897648790474365
AC093818.1	1.0071940323473756	1.3170782256845464	1.7428564290873936	2.2790824603035684	0.010341640186691203	0.39734103462681675	0.8014537297764428	1.1884531242165683	0.042167331	1.450069196748404	3.586354588716548	4.665956186355494	0.966823414	0.1640154817394858	0.002073988	1.8603638277051113E-4	0.9940958934317206	0.48116614459152934	0.042403173	0.008795727	0.5334206883958327	0.12050545426381609	0.42487257345963136	0.26873695783571516	0.783591542	0.29082842061373737	-0.081855048	0.9137486475426408	1.1773085123748517	1.2468195024925561	1.1984248553380161	0.006152106	-0.312648306	0.12050545426381609
AC093838.4	-1.074017453	-1.036785569	-1.110483779	-1.071987753	-0.103017438	-0.052117542	-0.151188319	-0.100288423	-0.873118643	-0.414388251	-1.282741543	-0.798137455	0.39394662844891715	0.6834217530300566	0.21564218324447462	0.43505839464886986	0.8635343740576918	0.8753962085643884	0.5226015065483223	0.6871532204712315	4.022651217294757	4.1246229201169315	4.049158495528996	4.143657553123618	4.257812231844868	4.272936563901431	4.008229234058627	4.302495145077834	3.868281758106523	4.092232326542364	3.8799266545751947	4.429054734097451	4.030658142	3.8781046435390474
AC096559.1	1.3435745176323706	1.179234251705881	1.669834049210002	1.465587118281407	0.4260763386472143	0.23785033426794533	0.7397047324728844	0.5514787280936154	1.5652552933529515	0.848588501	2.823437843387095	2.0396927102189952	0.13470489416703418	0.40710809512156165	0.011154335	0.056132914	0.769626681	0.7082261741929564	0.11266549229846269	0.23494419524814888	1.027009909041635	1.703891550740173	0.8895738656251787	1.3103912865769591	0.29727112125456434	0.7462484949503333	1.333834764171119	1.3633901494433749	1.6414225217331158	1.8464356714218324	1.2468195024925561	1.3267271877143907	0.9040293728518645	0.618802717
AC096582.7	1.0978108833553721	1.1639010650122463	-1.073718641	-1.012749318	0.1346295469255585	0.21896843016854017	-0.102615996	-0.018277113	0.7730384146144643	1.1537629496181245	-0.575214516	-0.09436554	0.44940090357185125	0.2634900525964022	0.5721735205868923	0.9258475714825345	0.8872581300876674	0.5848159279079614	0.8121716098547956	0.9701959131611598	2.433332901741138	2.407345529	2.7337009356603286	2.3103838754545167	2.296078881852018	2.446247184533574	2.300776642393915	2.495102228684409	2.1630896749655464	2.5753258818031957	1.7860120457396185	2.557031525470965	2.108610213017743	2.0583406684485004
AC096663.1	1.2635990531535994	1.0896405507853129	1.2345302626425787	1.0645736335349079	0.33753876115032133	0.12385229910898998	0.30396220240150607	0.09027574	1.2994563907497858	0.4670830082102514	1.1699418157571286	0.3403858101480631	0.20997020887008952	0.6459709943790438	0.2570831079551057	0.7374543412481516	0.799156235	0.857615103	0.5685575489519518	0.8802563676475011	1.4540264222895196	1.2511138590952398	0.6119301941548624	0.9838568996716939	0.48862828482988174	0.6871784954805171	1.017620730082208	0.4211906629966273	0.9787033435462771	1.3771329114255608	1.2994943992496788	1.0221018554642054	0.9040293728518645	0.8757035612837545
AC097662.2	-1.120879441	1.1080747705368224	1.0222680409830551	1.2696755419890917	-0.164631114	0.14805523467513415	0.031773524	0.34445987198363787	-0.666850088	0.544070898	0.13309351509338418	1.301051102905398	0.5132148281015672	0.5929809732976277	0.8955766012723692	0.20943523266734046	0.906307498	0.8290361877184798	0.961808745	0.47963871879026204	0.5334206883958327	0.36279692211951886	0.8202119199514646	-0.14423609	0.40957794450585655	0.6004417833820187	0.7462484949503333	0.5097986273227235	0.27610077876172257	0.9040293728518645	0.7462484949503333	0.23308424437377231	0.1278692751898235	0.4438720813476549
AC098614.2	1.0910532607982835	1.146297097969178	-1.347488469	-1.282548557	0.12572152990537022	0.19698101112515687	-0.430272928	-0.359013447	1.1958299219511432	1.7417164797122453	-3.794143082	-2.971393558	0.2470761444895599	0.098394278	0.001302255	0.00809288	0.8102390908289777	0.3823252110876266	0.031143623428876843	0.08114668	3.595148098531661	3.4459701493068495	3.412005359974518	3.339090105390362	3.254103306185905	3.469943958507824	3.237075097066776	3.0634451387015282	2.913247631456627	2.829847340784905	2.789571523915977	3.215045061040481	3.4916647783663444	3.092135770457465
AC100748.2	1.1188390180960792	-1.248651929	1.4057694892769466	1.006248202133453	0.16200247196943485	-0.320371371	0.49136004822198287	0.008986206	0.45082748151868457	-0.907473774	1.4313127040568399	0.026690287910069343	0.6574265929633648	0.3759884559039517	0.16925015533036533	0.9789965719082498	0.9394856313987439	0.6861219224465894	0.4682641929862061	0.992467195	0.12050545426381609	1.0791932131180269	1.6560991619831313	1.0666405632989664	0.11257464623604867	0.7462484949503333	1.6670679070366325	1.2017493257620897	1.045534591018178	1.2994943992496788	1.6974988256802372	1.6264002666747126	0.8098005849292103	1.386733257172425
AC103965.1	1.0866422237765114	1.0808092490223342	1.1181375602830728	1.1121355220609965	0.11987701217106927	0.11211192568811601	0.16109768847624384	0.15333260199329057	1.523319451241068	1.3567193296410163	2.069544633678109	1.873951761850364	0.14482637864897327	0.19142344692726804	0.052961698	0.077046072	0.770417839	0.5094702668199229	0.25839357153360853	0.2787478267685544	4.8628867042731905	4.917704977386998	4.947521270348945	4.875461641880401	4.655604200278138	4.715402203828897	4.987904747446614	4.9179960782748635	4.974148062941257	5.083086540682815	4.801505376398577	4.779012084487888	4.838742680607853	4.758681300355091
AC106862.1	-1.14835469	1.2783611707339613	-1.007336027	1.4573210986544711	-0.199568313	0.35429549325938536	-0.010545017	0.5433187884510948	-0.754790465	1.1320967014539751	-0.041513519	1.785885414	0.460008835	0.2722560128343374	0.9673375091299925	0.090751878	0.8915876810300382	0.5930790652421842	0.9887668196178914	0.3059591956852578	1.2529542269752423	1.1418883772989017	2.0926159886754836	1.4796209728124061	1.8147164679984016	1.4897224795652217	1.868335463027485	1.841685196569968	1.9202921261364927	1.4570575127409766	1.6235375924336173	1.714222887167287	0.1278692751898235	1.4440442929169117
AC108142.1	-1.232743536	-1.195301751	-1.018793505	1.0122994724628263	-0.301872688	-0.257374869	-0.026861668	0.017636151221519736	-1.38287396	-1.111425957	-0.128749642	0.079267118	0.18339800417402155	0.28081910789915804	0.8989646052575109	0.9376832329891691	0.7854058191204947	0.601364597	0.9632847379324064	0.9754473411430374	0.8895738656251787	0.12050545426381609	0.8202119199514646	0.6929049489579445	1.0295866871043438	0.9180430041453245	0.8944819192026083	0.7572200412125137	1.045534591018178	0.8357768110991357	1.037889918644479	1.1984248553380161	0.729852031	0.7148341773897107
AC108488.3	1.0034491691210377	-1.153346816	-1.00856867	-1.167241638	0.004967537	-0.205826402	-0.012309315	-0.223103254	0.038842392	-1.575891518	-0.096892686	-1.719109126	0.9694379769530794	0.13223400615882008	0.9238681992619744	0.10251719216541444	0.99454901	0.43618685168167254	0.9722329497724672	0.3247695840849684	2.865900435038951	2.7199433514426063	2.6917578476897286	2.6241917879100627	2.8513824393841514	2.679016642295742	2.6401836216382315	3.031796035260019	2.616729283371025	2.5130054728693523	2.699115269165707	2.889094006640224	2.835087263745479	3.076352145226921
AC108488.4	1.0441463151270025	1.1970159888452723	1.0191757864511974	1.1683896156619105	0.062323889415139444	0.25944242285261554	0.027402907607025462	0.22452144104450156	0.4488492955671703	1.6866684415474147	0.19777570384220813	1.4621916866942946	0.6588267092155671	0.10869302485783609	0.8454076845128125	0.16070311792322017	0.9394856313987439	0.3981371183654747	0.9428856035216353	0.4158559558380166	2.3487059148516707	2.356405725056163	2.2665379050721985	2.1912481039026854	2.079127914007863	2.1714985151630612	2.4545716321270517	2.0623430995138095	2.137447644709182	2.2897648790474365	2.5114870539231458	1.9546091379007255	2.108610213017743	2.0583406684485004
AC108938.2	-1.676551255	1.3304585402795923	2.4949311582970113	5.565148370857489	-0.745496589	0.4119235538287716	1.3190000083666593	2.4764201513672117	-0.644994771	0.28557002676629945	1.5034997622800372	2.0123462314288654	0.5269597579295473	0.7784246926089325	0.14982546920067438	0.059187212	0.9091766336134993	0.9237834134891828	0.43992675563254197	0.24201928698335168	2.1613129129199016	-4.399644444	2.0926159886754836	0.8603841726840705	2.1328272740966963	0.43174509597815297	0.6119301941548624	2.6699426857263964	2.5965272224469547	2.1613129129199016	2.089830693560065	2.239614081103198	1.7814296095948325	-4.512856051
AC109326.1	-1.423609584	-1.424692699	-1.022634712	-1.023412756	-0.509553551	-0.510650769	-0.032290903	-0.033388121	-1.91921714	-1.843663071	-0.129885001	-0.128006694	0.070738647	0.081539226	0.8980788864486983	0.8995442695202274	0.7497443672566049	0.355224494	0.9628590060366358	0.9586484385099305	-0.711479022	-0.201579494	0.1278692751898235	0.26873695783571516	0.48862828482988174	0.20747605046748505	0.4438720813476549	0.5097986273227235	0.27610077876172257	0.10521082531004125	0.4825647921451308	0.3206668970664043	0.729852031	0.12050545426381609
AC112229.7	-1.282227582	-1.193120959	-1.059209044	1.0146095825177381	-0.358652348	-0.254740311	-0.082987346	0.020924691232721226	-2.533865927	-1.675805329	-0.619134211	0.14426092043994593	0.020649564	0.11083116718226749	0.5434832953484926	0.8868762131033705	0.7494928833658707	0.4014557373766962	0.7950653382181001	0.9522296801426434	2.552447400014808	2.913247631456627	2.8974472855699585	2.427857038	3.359069869206389	2.99986202	2.829847340784905	2.9158061388179504	3.0985284507027133	2.891986866965099	3.0232113729819843	2.841086672665065	2.9755607023356716	3.092135770457465
AC113189.5	-1.240680379	-1.33048484	-1.02028008	-1.094131253	-0.3111315	-0.411952072	-0.028965244	-0.129785816	-1.153720082	-1.477712293	-0.111718016	-0.482971076	0.2635071855827813	0.15654241891290582	0.9122670690259598	0.634861598	0.8171057618044835	0.47011788279047123	0.9691302250732919	0.8235438394352552	-0.492592569	-0.018301956	-0.181891319	0.1278692751898235	0.20747605046748505	0.12050545426381609	0.14946943956035993	0.6004417833820187	-0.115589437	0.10521082531004125	-0.055295548	0.6004417833820187	0.29082842061373737	-0.162203145
AC114271.2	-1.193677313	1.0661484457994133	1.1065842970321693	1.4082803549194884	-0.255412886	0.092408327	0.14611335649634305	0.49393456862687724	-0.922764612	0.2963517623932377	0.5601254559336437	1.658793951551606	0.36817437443893253	0.7703088834457792	0.5822077438124851	0.11425169166326449	0.855134094	0.9197253328653775	0.8187937281621182	0.3459320758955341	1.087304659646529	1.5790117898459237	0.6871784954805171	1.5245859424891837	1.5468287028115644	0.8144854664740372	2.0457158594127334	1.3633901494433749	1.7485989545361043	1.9486031354976834	1.2994943992496788	1.2468195024925561	0.9838568996716939	1.017620730082208
AC116366.4	1.0063901642016548	-1.200105299	1.249099431728595	1.0342160512773129	0.009189727	-0.263160995	0.3208883239851874	0.048537601075378856	0.057947180733935816	-1.644194496	2.131096479599445	0.3190781322345564	0.9544207343777313	0.11725864385600385	0.046929667	0.7532919899280607	0.9920762488576488	0.4125209806917036	0.24324562	0.8887757159116743	1.7357502464242565	1.661338136012177	1.834355048	1.5676062547844904	1.738873201954922	1.7647924499240097	1.584532641091212	2.116920657981601	2.0583406684485004	1.9175801368365626	1.9985377400822915	2.135539263396626	2.108610213017743	1.6560991619831313
AC116366.6	-1.598778143	-1.33249102	-1.203563223	-1.003101772	-0.676969754	-0.414125811	-0.267311929	-0.004467985	-2.723257001	-1.541254481	-1.145609685	-0.017545677	0.013830504161950594	0.1404227464400926	0.26676372129069975	0.9861917719867342	0.7494928833658707	0.44711921457320575	0.5803581779970185	0.9953896337277162	0.23308424437377231	0.23995676689229395	0.34053691131798963	0.26873695783571516	0.8559030473020732	0.9180430041453245	1.0834875697207105	0.23308424437377231	0.6400156979417505	0.618802717	1.1984248553380161	0.23308424437377231	0.9040293728518645	1.017620730082208
AC116366.7	-1.353496734	1.839854985275444	1.0206231957542176	2.5415943734157995	-0.436691406	0.8795920596145428	0.029450335	1.3457338013278344	-1.210992529	1.829045943640032	0.088182218	2.917474989147533	0.24135391233090098	0.08378887	0.930692693	0.009100416	0.8102390908289777	0.35852855871626277	0.9742077110404282	0.085743546	3.959338939345024	3.2588339490349796	3.133710305706553	3.7310083439779067	4.005723492428335	3.261578289373071	4.658298468506223	4.397507474886844	4.2510824058094085	3.4764319738567404	3.827093279	1.3267271877143907	4.092232326542364	2.909690854197137
AC121253.1	1.0198456519449068	-1.043731434	1.0224480872116326	-1.041074826	0.028350824722958023	-0.061750535	0.032027595	-0.058073765	0.2143663757576652	-0.450123026	0.24401264369937997	-0.426317415	0.8326393307186577	0.6579250416875291	0.8099442679926062	0.6748647538974326	0.9714391638869994	0.8639997984777281	0.9273742502873997	0.8467770500015538	3.9927111152035244	4.184435763655155	4.147046946633172	3.9624716718175534	3.8725865695019386	4.042624929270443	4.229915321273165	3.769026632446086	4.257812231844868	3.9068258738078954	4.361189688405508	3.9031779248961493	4.267698344336437	4.290151015760614
AC124789.1	-1.020556086	-1.05799417	-1.189287223	-1.232915041	-0.02935547	-0.081331678	-0.250097181	-0.302073389	-0.276778269	-0.730443398	-2.301743732	-2.653969795	0.7850620673327009	0.47439644524620816	0.03333903	0.016029576835127922	0.9620340262403367	0.7557917899087678	0.20673785615938284	0.12037257463494964	3.3907835129304105	3.169006030436321	3.5871882830520914	3.5915369153936703	3.564464938	3.391552543706773	3.4579896755004027	3.3785917016036118	3.0462575713351505	3.2570398111887635	3.1966707989897514	3.478022924097285	3.520049960164974	3.574462193243872
AC125232.1	-1.085628421	-1.002995635	-1.175788308	-1.086292987	-0.118530395	-0.004315327	-0.233628337	-0.119413269	-0.934658435	-0.031391323	-1.828228166	-0.863020842	0.36217254856082093	0.975298365	0.083916323	0.3993304097010796	0.855134094	0.9917284723793564	0.326652869	0.6594939651423206	3.2570398111887635	3.2225239800034586	3.7445194776294826	3.3873430106837787	3.5173093147067997	3.4818271206943794	3.6146593612656095	2.9885435516632395	3.412005359974518	3.336994617940899	3.451622115156039	3.468409897460443	3.2308039207684134	3.532533396
AC126544.4	-1.148292119	-1.208329364	1.0478545451104013	-1.004227116	-0.199489702	-0.273013755	0.067438467	-0.006085587	-1.706924257	-2.239159275	0.6025803361398934	-0.051930933	0.1048005090209454	0.037834424362301486	0.5542054222880903	0.959148164	0.769626681	0.26131387859652055	0.8020452718422585	0.9840698588781889	4.051630816666602	3.661592380324625	3.9669487166999344	3.993636244163716	4.2510824058094085	4.172636929909707	3.9350745008341255	4.074563779355961	4.151518033	4.326383824150087	4.202735247376715	4.407461375230044	3.8816600342193155	4.231753200522095
AC133109.1	1.1774903539411303	1.0046561909710365	-1.158180779	-1.35742626	0.23571524125776405	0.006701873	-0.211860459	-0.440873828	0.8056106158763715	0.022492904	-0.691976604	-1.416251571	0.43084384137878295	0.9822989827797064	0.4976658021277057	0.1735511169313577	0.87899327	0.9947568012043064	0.7641181416657243	0.43313946929230834	0.3344734186332387	0.23995676689229395	0.34053691131798963	0.26873695783571516	0.7148341773897107	-0.528414111	0.040919732	-0.679233978	0.1425969170418383	-0.270687504	0.19201108268341255	0.3206668970664043	-0.009709511	0.5334206883958327
AC133644.2	-1.010419076	-1.65622986	-1.056180457	-1.731239693	-0.014953782	-0.727902912	-0.078856352	-0.791805482	-0.054778144	-2.802711794	-0.288418953	-3.043576959	0.9569106853146295	0.011663615121761544	0.7762776090105781	0.006911804	0.9924107122415056	0.1628252412472384	0.9126163574731162	0.074358798	-0.14423609	0.12050545426381609	-0.181891319	-0.14423609	-0.124181882	-0.238355691	0.14946943956035993	0.23308424437377231	-0.659886952	0.10521082531004125	-0.303273696	0.8357768110991357	0.29082842061373737	0.7148341773897107
AC133919.6	1.2881098713599828	-1.403606806	1.7671797304579462	-1.023098981	0.3652556556464536	-0.489138848	0.8214487761963252	-0.032945727	0.7997637793444162	-1.153639318	1.8784306887217341	-0.081745801	0.43413902479585065	0.2635394674083258	0.076400529	0.9357390919345008	0.87899327	0.5848159279079614	0.30981844275027265	0.9752724244263743	-0.492592569	0.5712310139144677	-1.423255057	0.6119301941548624	-0.93378525	-0.999233544	0.14946943956035993	0.5097986273227235	0.3696694446380405	0.29727112125456434	-0.303273696	0.006152106	0.1278692751898235	0.618802717
AC135048.13	-1.160787521	-1.028790557	-1.490671192	-1.321162072	-0.215103915	-0.040949306	-0.575962067	-0.401807458	-0.833699041	-0.146253229	-2.14070937	-1.384613699	0.4152340527713122	0.8853255485677899	0.046046205	0.18287389169224896	0.87556473	0.9642655360602765	0.24092541150986965	0.4443696441745891	0.6871784954805171	0.6630648616628491	1.2017493257620897	0.9227278856901514	0.48862828482988174	1.0791932131180269	1.7463088681623686	0.6004417833820187	0.1425969170418383	0.8357768110991357	0.4825647921451308	0.9745808079851137	0.8098005849292103	0.956325478
AC136007.2	1.0316715670082175	-1.001318407	1.001107173896223	-1.03188925	0.044983761398510236	-0.001900807	0.001596431	-0.045288138	0.3930067827629927	-0.015844332	0.013990372859347004	-0.378560421	0.698869274	0.987530585	0.9889895350866729	0.7093839387996993	0.9462718119982495	0.9961569023960593	0.9973105025301489	0.8676069529963912	3.8167966838863037	3.480308545	3.9604475154231564	3.9112011564718543	3.7624032370812457	3.7072158298622284	3.802483397	3.588026089665099	4.011164994414794	3.765525851411839	3.6695039191086027	3.6599438811414404	3.9219589288924097	3.8645776893796118
AC137932.4	1.1031641315886145	1.110085555932861	1.187921296513047	1.195374500569722	0.14164745476685292	0.15067087149738656	0.2484392562635913	0.25746267299412495	0.7575697646518404	0.7620555798096318	1.3574134361276025	1.3272420088431045	0.4583834194186559	0.4557673613661424	0.1912069006219364	0.2008013572093191	0.8911642086751013	0.7427965549041298	0.49366207699642395	0.4695928908508857	1.7700790640557371	1.661338136012177	1.7981254091790935	1.9105440217781497	1.3835126936346722	2.0801794775040228	1.4181817597106168	1.841685196569968	1.7934387113974275	2.108610213017743	1.8147164679984016	1.5468287028115644	1.9620948201510655	1.4440442929169117
AC137932.6	-1.067871747	1.0771897786927032	-1.047194278	1.098459526503151	-0.094738388	0.10727244548015524	-0.066529119	0.13548171364930495	-0.355419345	0.3664670231155212	-0.252517062	0.4673239104118902	0.7263519409027384	0.7182325082823449	0.803464778	0.6458018989513894	0.9526273334246761	0.8958739773966973	0.9246696501764835	0.8303792180930865	0.8202119199514646	1.8787798832828266	1.7981254091790935	1.4315104647256778	0.9745808079851137	1.9796872958347929	1.7463088681623686	1.3633901494433749	1.711769208	1.6670679070366325	1.2994943992496788	1.6728020011788354	1.4440442929169117	0.956325478
AC137934.1	-1.418292791	1.1485304857389664	-1.672649117	-1.026824974	-0.504155392	0.1997891510481935	-0.742134833	-0.03819029	-1.817912471	0.6143043139496933	-2.610092037	-0.115300885	0.08553871	0.5466000809831537	0.017590247781097634	0.9094663350760019	0.7565833074741017	0.8027488514345953	0.14613364906373932	0.9634256805754258	0.9704582724239503	0.23995676689229395	0.7511565485277628	0.7695174818191282	1.467639547798741	1.2130841405299657	0.8944819192026083	-0.280062114	1.4219988496364353	0.39740879038760213	0.29082842061373737	0.6004417833820187	0.40957794450585655	0.4438720813476549
AC138035.2	-1.145630135	1.283121283410803	-1.329789648	1.1054247655672473	-0.196141348	0.3596575435418119	-0.411198051	0.14460083968462967	-0.526527458	0.818600246	-1.083550389	0.32473844299371774	0.6048654192917847	0.4235795798004638	0.29267838646434624	0.7490734433621071	0.9230833153633593	0.720145411	0.6076981981427823	0.886563949	1.027009909041635	1.1418883772989017	1.8865672540719112	1.4315104647256778	1.146010912860065	1.738873201954922	1.868335463027485	1.4928454350958873	1.6414225217331158	1.809129548697779	-0.17251671	1.856257992172988	0.40957794450585655	0.618802717
AC138969.4	1.0318082424601382	1.078532482444603	1.1496430155130533	1.2017032665779412	0.045174876	0.10906962717621216	0.20118594838522696	0.26508069913860854	0.4631710374738234	1.0625620576332986	2.107779758312925	2.633189489962434	0.6487196775381575	0.3018452351222304	0.049137066	0.016751542858502156	0.9369494779765057	0.6226397090609744	0.24925216752316892	0.1233452487219526	5.3585105630884975	5.356734149614691	5.623766107164461	5.253642732781503	5.389394276630222	5.441691461652713	5.244963214616583	5.576262911714727	5.4604493587386225	5.483244900484634	5.7243195148616985	5.053856530082085	5.454389558489175	5.432889556485275
AC139100.4	1.3376254846670104	1.1675095106470588	-1.054164187	-1.207764793	0.41967423926324443	0.22343430231820138	-0.076099586	-0.272339523	1.530783723492548	0.7962937688605531	-0.263411619	-0.923138667	0.14297991148812758	0.4361021119719818	0.795185657	0.3679846030456212	0.7700963909313835	0.7286788718174023	0.9200960842205318	0.6353042897763006	0.6871784954805171	0.9040293728518645	-0.055295548	0.6929049489579445	-0.009709511	0.29082842061373737	0.040919732	-0.280062114	0.022675359	0.29727112125456434	0.087243771	0.41750875253362396	-0.17251671	0.618802717
AC141586.5	-1.049192836	1.107916268192081	-1.119694547	1.0381561779574542	-0.069279862	0.14784885248033186	-0.163105219	0.054023495926769804	-0.575049989	1.107177026461052	-1.348848712	0.40334433632244304	0.572282449	0.28260359018280534	0.19389260833073552	0.6913832747377008	0.9186167447681828	0.603904958	0.4963952481506457	0.8566596386038771	3.5510562159552803	3.3556908302390207	3.5112682569079765	3.3873430106837787	3.6042485845122867	3.528788465957178	3.444487414195421	3.571942766099979	3.4032474779671853	3.5247100907391995	2.982880274933118	3.4229456305083796	3.097497945657336	3.3628766676835835
AC142472.6	-1.126155574	1.2018630181813785	-1.117013196	1.2116998638624923	-0.171406144	0.2652724748744004	-0.159646229	0.2770323897844094	-0.322246905	0.4502403001099521	-0.299878444	0.46986856855410747	0.7509293564331307	0.6578420512958708	0.7676600757616981	0.6440169514181753	0.9565661873112635	0.8639997984777281	0.9092359512915442	0.8295058376855841	0.12050545426381609	0.36279692211951886	-2.393974837	0.49599210575588915	-0.009709511	-0.528414111	-0.222780722	-0.679233978	0.022675359	-0.416964479	-0.593316417	-1.579180747	-0.492592569	0.12050545426381609
AC144652.1	-1.080087552	1.1023453567775015	1.2367655346527953	1.4725295278729802	-0.111148262	0.1405762805822986	0.30657202088387814	0.5582965639632393	-0.358985393	0.4170443515607345	1.0427114817365224	1.7295215080777866	0.723727392	0.6815126140376115	0.3107040778402766	0.10060012109074505	0.9520534771352407	0.8746717326379826	0.6235878440106123	0.321953756	0.7511565485277628	0.7462484949503333	-0.492592569	0.1278692751898235	0.40957794450585655	0.7462484949503333	-0.081855048	0.3344734186332387	0.6400156979417505	0.9745808079851137	0.7462484949503333	0.23308424437377231	0.29082842061373737	-0.162203145
AC159540.1	1.3541920605245343	1.1068737909402333	1.613304651564958	1.3186642335855465	0.4374323660298707	0.14649073109420163	0.6900188983823372	0.39907726344666816	1.8466486393673913	0.6145477118911035	3.0218541951974784	1.7359421160121793	0.081086316	0.5464427842363134	0.007248408	0.099433485	0.7543942508549967	0.8027488514345953	0.088589599	0.32086257276437724	2.1004596500937276	2.6560655643655853	3.1061563969246686	3.148712443815564	2.407345529	2.0801794775040228	2.4754617043776843	2.9538331168744945	3.2121167359187632	3.175914753378135	2.684243383944101	2.658725943634178	2.994390367311065	2.1912481039026854
ACAA1	-1.03777547	-1.095630497	1.0111635413618905	-1.0440933	-0.053494341	-0.131761329	0.016016352	-0.062250637	-0.629772627	-1.491882911	0.191547698	-0.715167273	0.536652177	0.15282131293272286	0.8502124167501969	0.48355901557475245	0.9107470751205216	0.464766392	0.9438544553068602	0.7227738904800247	4.128860111077825	4.105549096200853	4.074563779355961	4.214012219107199	4.049158495528996	4.132974977244898	4.372286969009842	4.237343023027121	4.144239756060823	4.181572648038938	4.223551613520772	4.131550193798615	4.257116980642847	4.410044760780082
ACAA2	-1.017636096	-1.05407197	1.0002212971781086	-1.035575254	-0.025221749	-0.075973375	3.192290204818704E-4	-0.050432397	-0.372469206	-1.076100517	0.00476263	-0.721061548	0.7138355793396657	0.2959087430250963	0.9962516818221965	0.4800113606668718	0.9488845158738731	0.6174610168910757	0.9987532554112039	0.7209952227886872	4.768489342786441	4.66623763	4.745775219	4.583552366385371	4.811282389653599	4.677394523681192	4.675780312416172	4.6713136003502775	4.722664384200058	4.787514072823141	4.702524112640116	4.806523305533602	4.648278513851287	4.8434855681034765
ACACA	1.0047775977003657	1.0404940960262052	1.0535365977288458	1.0909863161691389	0.006876204	0.057268778953227795	0.075240431	0.12563300659394105	0.13480663758856706	1.1020485794206134	1.4817478517978393	2.428147901070859	0.8942410150665625	0.2847685333842833	0.15547519891942965	0.025730921678462092	0.9812161837272656	0.6061875193027702	0.44795162220842855	0.15532571914512205	7.599117183163581	7.544015461064255	7.660266994	7.634358827357425	7.621327261959706	7.616172071946443	7.571136514900083	7.685337075634949	7.6318867621855455	7.680692889302875	7.714615468877795	7.702322491413668	7.5124937358131145	7.434689519674134
ACACB	1.2280144986154173	1.0049502671603412	1.4535054073497027	1.1894815973932065	0.2963275940607655	0.007124107	0.5395364386169705	0.25033295183456206	1.9528764744467726	0.046396211	3.695571908213161	1.692857070842692	0.066350111	0.9634986014139674	0.00162417	0.10749082033817867	0.7497443672566049	0.9878236314530802	0.036080681	0.3333978335607773	2.369469958021733	1.9812028410605218	2.3171816547737865	2.336694827160601	1.8147164679984016	1.9486031354976834	2.130806628	2.552447400014808	2.329635850050923	2.5130054728693523	2.599211117513947	2.462112997494634	2.0304492062564954	2.1912481039026854
ACAD10	1.041759534900437	1.1163422463185797	1.0862763840813197	1.164046191181788	0.059022304639092305	0.15877939398720642	0.11939121843991707	0.21914830778803118	0.7350739978964195	1.8599750853340256	1.504516873388774	2.5939736704737926	0.4716395628986182	0.079091571	0.14956549498367047	0.018198975375405893	0.8946233798057638	0.35150994320641854	0.4395225637702506	0.12917228299788094	5.107566786	5.347239292370893	5.264588905	5.300633944390052	5.2133781001721395	5.096766443510288	5.276818539030472	5.2313762962118515	5.300405953981894	5.450893570013412	5.263091009	5.145400649584518	5.254971186502748	4.886414217934754
ACAD11	1.0639202699919648	1.1145483425418272	-1.117597424	-1.066830847	0.08939004	0.15645919356743132	-0.1604006	-0.093331446	1.065600020177548	1.7591781331724456	-1.8728393	-1.030154907	0.3005056904354541	0.095308712	0.077207155	0.31640296314625704	0.8363871743777272	0.37723377126225704	0.3113607619098217	0.5933019946903004	4.931727124847779	4.894328579215285	5.224131851232181	4.923020247434284	4.871511997	4.9674831005134275	4.894180519277515	4.727188148008936	4.86419142	4.821032913276375	4.602973552766477	4.866863306728537	4.9700932509587945	4.7080506094208685
ACAD8	-1.007856165	1.024776153	-1.032143397	1.0006622793910256	-0.011289761	0.035308809	-0.04564342	9.551509396246161E-4	-0.254364947	0.7740642132299591	-1.029924812	0.020969392	0.802058797	0.44880907815620097	0.3165080831681786	0.9834977338734752	0.9657080540612345	0.7382390570312516	0.6294687531999765	0.9940796715164176	6.900381502627173	6.841967620917889	6.804129166731219	6.9371200449399995	6.880198804165882	6.8608139855332775	6.902955708208096	6.820079236470366	6.766203993978844	6.898280208866223	6.854930202539811	6.821753215209125	6.792003485765269	6.888052532
ACAD9	-1.01380939	-1.091091587	1.014198960378676	-1.061162114	-0.019786432	-0.125772207	0.020340700659665423	-0.085645074	-0.262537023	-1.614569486	0.272913296	-1.110958074	0.7958493828309199	0.12356745898443933	0.7879853487255121	0.2810152038985475	0.9651032871582977	0.42240189979533677	0.9174916334472066	0.5563860858557833	4.3797182755119906	4.434485909326509	4.464974364465126	4.670768086979444	4.576991712792879	4.423021518582344	4.5126148577522285	4.620629550458375	4.448703517760153	4.558525840600059	4.465998726376077	4.5702736575138285	4.6788881493983405	4.589013189666899
ACADL	1.580844501634414	1.856210947197687	1.143403231003591	1.3425720191048223	0.6606954652586641	0.8923606733871233	0.1933342721258401	0.42499948025429934	1.7708504859714291	2.190856561027961	0.49964609678742217	1.0118258928966908	0.093293265	0.04167885	0.6232970855416043	0.32485451926572406	0.7595382779072714	0.2710759264625323	0.8422164305212104	0.6003681721414736	0.3344734186332387	0.23995676689229395	0.42487257345963136	-1.231292678	-0.753870022	-0.753870022	-0.528414111	-0.481130806	-0.115589437	-0.746496776	-0.593316417	-0.593316417	-0.753870022	-1.423255057
ACADM	-1.006252989	1.0075351833213728	-1.058902525	-1.044452226	-0.008993068	0.010830218819746662	-0.082569791	-0.062746504	-0.12059858	0.1401450223564053	-1.106285074	-0.811275331	0.9053273645504916	0.8900812009245667	0.28297925185114003	0.4276663407855307	0.9830226041160546	0.9653824188932394	0.5975115009338087	0.68033739	6.316182701810386	6.072544472613285	6.117976460578559	6.1853481887331885	6.138317964946349	6.207416827081541	6.202198144595605	6.084976089	6.140702341189353	5.9511222840789815	6.222802250888969	6.001980931359237	6.349663534445957	6.168611959693101
ACADS	1.0778222427888187	1.1997054614506095	-1.027865765	1.0829068303786158	0.10811926473880273	0.2626802546152245	-0.039651866	0.11490912370996442	0.7370213814189922	1.6231566606295151	-0.267075671	0.7030729917955294	0.47048303044710205	0.12170984991292104	0.792406782	0.490886428	0.8936504026187654	0.4195043148760389	0.9191613553778608	0.72759726	2.7915020956787906	2.8902922718367114	2.853602689645779	2.4728287780118148	2.689808321002246	2.349564681779051	2.9601122754778464	2.637469882	2.6560655643655853	2.804752067	2.366614849997078	2.510761340195303	2.4929655986594486	2.488342229538373
ACADSB	1.0336639618397079	1.1876598110106895	1.1803442917455753	1.3561926604920016	0.04776725	0.24812165495093197	0.23920773716774768	0.43956214203816746	0.567187128	2.687128650258085	2.9270596669579616	4.880370731884542	0.577500645	0.014938532	0.008912862	1.1604257989218973E-4	0.9186167447681828	0.17774132682695662	0.098846115	0.006534675	4.111862892159747	4.021647070336345	4.035614282415854	4.083343125721896	3.8277103449830507	4.080425333218602	4.138526811533646	4.142872182219948	4.2824805372020025	4.360345582	4.228074034	3.737793588305917	3.894312815687222	3.8354549548046126
ACADVL	-1.013155285	-1.055259063	1.019926330773881	-1.021208151	-0.018855311	-0.077597219	0.028464950171795067	-0.030276958	-0.443367008	-1.807935246	0.6711490468934223	-0.707304296	0.6627137184779279	0.087133925	0.5105351797586584	0.4883155264835596	0.9401073447401053	0.3653563764484876	0.7734684135594282	0.7261330877438403	8.409923105680733	8.496664761754515	8.358378593882088	8.496664761754515	8.539700732493426	8.40160534	8.433930469809154	8.502057815872659	8.447913480731032	8.499904945403753	8.496664761754515	8.494316836908183	8.509888598714847	8.547282541
ACAP1	-1.047520011	-1.185706209	-1.072112574	-1.213542962	-0.066977804	-0.245746588	-0.1004564	-0.279225184	-0.510607059	-1.821669637	-0.766843427	-2.072423921	0.6157496326423807	0.084944653	0.4529852317300591	0.052664560959437695	0.9270429442601149	0.3611089904850081	0.7379731710384408	0.226779929	2.5753258818031957	2.9601122754778464	2.6387114588042824	2.9485988376830647	3.0307655302146417	2.765526658124482	2.699115269165707	2.7760982194175323	2.83251572	2.689808321002246	2.6401836216382315	3.0172294082897158	2.7901637697801056	3.1980858618302253
ACAP2	-1.007765594	1.1074766098583708	-1.000496321	1.1155231654062603	-0.011160107	0.1472762290758416	-7.16E-04	0.15772047348318896	-0.189639273	2.393343131822251	-0.012225765	2.5748941858568477	0.85168593	0.027645745441451042	0.9903782082861705	0.01894534	0.973121436	0.2296834099595236	0.9974876128720706	0.131546555	6.5780012212893215	6.419309210597499	6.606490661772334	6.460295110487774	6.507692032803822	6.590952873397056	6.4899026797602515	6.495813344559977	6.5582704867356005	6.508687091186047	6.555583507452678	6.434427489797785	6.473693194255561	6.2091701053294885
ACAP3	-1.005269522	-1.085212871	1.1269723126211564	1.0439527102584762	-0.007582353	-0.117978064	0.17245207191224132	0.062056361	-0.086213698	-1.30004666	2.0102213188633646	0.699963002	0.9322357784121196	0.20977206712811264	0.059430688	0.49278104610182927	0.9885242918565724	0.5299795958573321	0.27290647727809303	0.7291272365268264	4.787658400152493	4.888587480426634	4.737845605347995	4.997251351959597	5.054107970902118	4.719737244616323	4.791152845982526	4.951272746951081	4.881062346613517	5.106237181819462	5.151170249875862	4.915958202211274	4.9433889035249345	5.036305236734875
ACAT1	1.0089464675901714	-1.006567762	1.0494866287350078	1.033393602466375	0.012849630350117991	-0.009444298	0.069683786	0.047389857465884866	0.208842489	-0.147054975	1.1466381827778764	0.7463042305859948	0.8368854484397468	0.8847016639200896	0.26634909849576965	0.4649934175591707	0.9725995265921376	0.9640448765252226	0.5799437253880767	0.7104312371671088	5.075615550882386	5.074739086848681	5.070146103283984	5.115004092992247	4.960068473113954	5.177010851122556	5.066731349295775	5.197600593301302	5.207104833609091	5.035805286	5.124347517667232	5.089082267413132	5.125539737002387	5.066131969817548
ACAT2	-1.094728655	-1.175920093	-1.437856067	-1.544495829	-0.13057332	-0.233790029	-0.523919266	-0.627135974	-1.992708099	-3.486925426	-7.742955623	-9.070657043	0.061471898235096106	0.002589925	3.5587090975976625E-7	3.4991122702148496E-8	0.7497443672566049	0.10399100716785391	1.0029279580347295E-4	2.340993909814001E-5	6.103611752132341	6.010299801108688	5.9338323451239905	6.096140781	6.199117294594029	6.142597496137745	6.15165322	5.7879420587406845	5.688321589842051	5.4173148539947595	5.6749805582462605	6.243835996192776	6.228892139	6.3293749448778565
ACBD3	-1.003348704	-1.025739498	-1.11156462	-1.136370368	-0.004823087	-0.036664383	-0.152591821	-0.184433117	-0.102129333	-0.753983948	-3.21055174	-3.76995828	0.9197682689923424	0.4604811632039081	0.004786292	0.001374804	0.9861931467089011	0.7459140943006616	0.069840996	0.029511138396151007	6.382246395111777	6.256175371380698	6.317725289539604	6.257686565642867	6.308070321206863	6.314760254383871	6.307351046913811	6.115762926069392	6.271114069547916	6.115314083845611	6.130472555038894	6.357779748973439	6.331364144742653	6.334494417749527
ACBD4	1.0279334701000042	-1.004252251	1.0353736302958496	1.0029730847876137	0.039746893	-0.006121696	0.050151480095461665	0.004282891	0.4026246924666664	-0.058692667	0.5122501754086505	0.04136875	0.6919033623186261	0.9538350656522373	0.6146219817826817	0.967451343	0.9462718119982495	0.9852297088479774	0.8371023377177874	0.9887119131728165	3.345905566396395	3.5524289214435005	3.3507441594456804	3.4280699796970926	3.4097393474825175	3.2375521821687414	3.4900937588586105	3.4529509396078235	3.2891011111635424	3.5247100907391995	3.4229456305083796	3.515274486247313	3.247062134267292	3.4576080084005008
ACBD5	1.037294473	1.0134096513860291	-1.019550367	-1.043579918	0.052825512383398276	0.019217474	-0.027933048	-0.061541087	0.8922491479471625	0.3117888298215122	-0.470733498	-0.996368146	0.38387818592748413	0.7587363666101028	0.6434107530818268	0.33210492521814006	0.8596885581701043	0.9145719656934002	0.8528237466993419	0.6071411969168566	5.223199208507741	5.229461885270016	5.260815572762674	5.160398997531285	5.257923442416912	5.144537043	5.099625934622226	5.097859897	5.129868272549275	5.099742771005371	5.227539681944992	5.118388507	5.280989410309752	5.223895699748085
ACBD6	1.001403658437633	-1.059837653	1.020058002902961	-1.040455837	0.002023631	-0.083843289	0.028651189570573443	-0.05721573	0.033237983	-1.332282039	0.47461046689521724	-0.916423693	0.9738457881213674	0.1991726277744385	0.6406966897534758	0.3714013930075394	0.9955960959291851	0.5165729757836397	0.8513255730200965	0.637467426	5.288406733943314	5.320443093671389	5.172494033336285	5.227314190288764	5.1740217302512095	5.3269954076096555	5.238072485720611	5.173642803229896	5.253155501307747	5.374486671034265	5.299166203838693	5.358276729571287	5.277936115215215	5.356843776938789
ACBD7	-1.408835125	-1.182361293	-1.109029115	1.0744025229131344	-0.494502784	-0.241670946	-0.14929724	0.10353459761998307	-2.007334147	-0.901030828	-0.63941832	0.40371285365195464	0.059762946864564424	0.3793140049046174	0.5304991914760975	0.6911170078502212	0.7497443672566049	0.6888035619070204	0.7865696153681586	0.8564773886731532	0.8895738656251787	0.8306232549737188	0.23995676689229395	0.7695174818191282	1.4315104647256778	1.0791932131180269	0.9704582724239503	0.8357768110991357	1.4219988496364353	0.5474149891083511	1.2468195024925561	0.9040293728518645	1.2359647591031662	0.618802717
ACCS	1.0717923088066885	1.1725530653891798	1.2688589117800049	1.3881461868396074	0.1000253684036223	0.22965321522802062	0.3435316605175447	0.473159507	0.8313627733075918	1.7458160486765972	2.976352890437127	3.7232156776145184	0.4165184481960904	0.097662198	0.008005831	0.001526634	0.8757425491393593	0.3816473	0.093932907	0.031233653685215107	3.489238364766948	3.0902488113217026	3.443735223660266	3.1643016817417795	3.0055502097491917	3.2063833056593825	3.4340213484072946	3.563734086644372	3.478022924097285	3.7072158298622284	3.469943958507824	3.077288966640511	3.0335660074390125	3.129839470261083
ACD	-1.053002753	-1.006714824	-1.011085373	1.0345112438074393	-0.074509208	-0.009655063	-0.015904819	0.048949326	-0.83369012	-0.101680151	-0.180448768	0.5218690145908994	0.4152389523570489	0.9201198582274857	0.8587897752780806	0.6080405510130494	0.87556473	0.9754978929142474	0.9470126260444905	0.8064995268872518	4.161669278176702	4.465323685632775	4.318707137977129	4.401669226195549	4.495558660420574	4.335193525110993	4.390008217967629	4.616298694644089	4.2824805372020025	4.319104673452387	4.348582107490621	4.241407349069821	4.362460212	4.436854454823993
ACER3	1.052540747335836	1.1032126633630341	-1.01054702	1.0372030724022916	0.073876086	0.14171092221307724	-0.015136451	0.052698384860521585	1.1320048305111092	2.0614487875390037	-0.231293302	0.7646801883279141	0.27229363847595267	0.053805323	0.8196613643536425	0.4542409609228133	0.8245470826288935	0.3004444071218692	0.931893117	0.7015694531854283	5.641922679581927	5.753453536	5.636045645274097	5.555354491029329	5.495272028967941	5.637585156195016	5.5826433772022375	5.507518011742709	5.624788576	5.672104577586154	5.429513990014099	5.5223033999858115	5.584293992197622	5.4131960977111975
ACHE	1.250688638224661	-1.137335926	-1.05288183	-1.497675045	0.32272267199833254	-0.185658434	-0.074343525	-0.582724632	0.9632351524259108	-0.567835119	-0.21310066	-1.708311488	0.3480252749011654	0.5770696875524701	0.8336118023981746	0.10453836814451627	0.8518404760171532	0.8212871022241636	0.9379440497322675	0.327903367	1.303048187478043	1.1418883772989017	0.23995676689229395	0.26873695783571516	0.5712310139144677	-0.344737198	1.0834875697207105	0.6871784954805171	0.27610077876172257	0.10521082531004125	0.29082842061373737	0.8357768110991357	0.618802717	1.2847156155963178
ACIN1	-1.035483388	-1.04807097	1.0366092235451752	1.0241593001745162	-0.050304409	-0.067736412	0.051872135709341016	0.034440133	-1.395799259	-1.849904995	1.448151388306349	0.9461746833650199	0.17953282007189772	0.080594851	0.16454457917530518	0.35642489231874475	0.7828880920001031	0.3543071987604505	0.46096130966228244	0.6268838689791139	7.430261145670692	7.381711554202324	7.434689519674134	7.475764079951917	7.4672138228318765	7.459956499410146	7.516240503945162	7.5427250155017465	7.508317571672545	7.544462860497758	7.5351914509989415	7.514361419165777	7.474908446	7.503917303422146
ACLY	-1.088818976	-1.077350264	-1.164372826	-1.152108293	-0.122764115	-0.10748737	-0.219553075	-0.20427633	-2.290138984	-1.986169045	-4.092630825	-3.771860564	0.034133348830372806	0.062250022127503996	6.669964034948994E-4	0.001368954	0.7494928833658707	0.32002708892900905	0.020795529951045964	0.029504087	9.190398559977984	9.139624679128016	9.135152043578268	9.333667922298503	9.355215881735445	9.268947452	9.341848953752928	9.176665061499307	9.056488263820965	9.036192142186554	9.139624679128016	9.383404770219098	9.187709799659102	9.344049185
ACO1	1.0065389986615265	1.0578731589486121	-1.180699859	-1.123405433	0.009403071	0.081166656	-0.239642269	-0.167878685	0.21412714620171902	1.8079068659550008	-5.415197507	-3.711818534	0.8328231138050652	0.0871385	3.64349222030149E-5	0.001566119	0.9714391638869994	0.3653563764484876	0.002699377	0.0316788	7.435833493794794	7.38888183	7.348295325331123	7.352048049888105	7.357663709414462	7.403458843500853	7.353780095883591	7.244516609175402	7.103893318694996	7.136538080454916	7.046648621554832	7.282482691044102	7.323477169276361	7.296485651571357
ACO2	1.0059983113034254	1.011129008069102	-1.082880892	-1.07738611	0.008627883	0.015967079760923042	-0.114874567	-0.107535371	0.16637926280560997	0.2983583682596704	-2.205728858	-2.001294052	0.8696887103692631	0.7688014103299389	0.040458559	0.060463451	0.9762734874506365	0.9190781506572582	0.22777550470873714	0.24483005052376142	6.346566280624828	6.554716548160026	6.4467806910635135	6.451950934225804	6.492923993879655	6.353084873163303	6.477041239677167	6.354643618620162	6.338414888380921	6.355572601295577	6.253294692463436	6.473274609	6.397153551336267	6.420593458330841
ACOT1	-1.254539062	-1.347769245	-1.039142346	-1.116365474	-0.327157392	-0.43057351	-0.055393293	-0.158809412	-1.842404054	-2.334769392	-0.327948316	-0.901850534	0.081730884	0.031171289552059927	0.7466847740268927	0.3788898249897714	0.7543942508549967	0.24172682743629956	0.8989421129986547	0.6434054176013686	1.303048187478043	2.356405725056163	1.9812028410605218	1.8615743453277105	2.254576801346823	2.2129194321067174	2.1004596500937276	2.241360727083522	2.0254695188320895	2.1895014579223613	2.089830693560065	2.3597137591767545	2.324367666	2.1912481039026854
ACOT13	1.0997102248007622	1.0004704886690845	1.0898858670563927	-1.00853961	0.1371234216431958	6.786120425594788E-4	0.12417706376091964	-0.012267746	1.6012355301535772	0.007713893	1.4569158787821588	-0.140074294	0.1264993994763007	0.993928998	0.1621378969832096	0.890136293	0.769626681	0.9979272628538414	0.45838080120764585	0.9538583809456249	4.688652949484422	4.635898957706563	4.786700100744158	4.929628547096345	4.501162203438409	4.724562119708778	4.632362406281963	4.753373051028239	4.737845605347995	4.756939799080573	4.734444376148524	4.667963491013696	5.002610109918189	4.640820351914035
ACOT2	1.074666106174509	-1.003980016	1.0032241036826832	-1.075475849	0.10388849070725481	-0.005730553	0.004643916	-0.104975128	1.756700755371983	-0.094005204	0.078164791	-1.714571723	0.095741306	0.9261298436874851	0.9385479672708958	0.10336239628226315	0.7595382779072714	0.9767721442726796	0.9770225199959865	0.32619539560387306	5.271465839885932	5.466348735326238	5.326632445538707	5.431879199776169	5.315484308415303	5.186507901408086	5.301168331073783	5.334961237660343	5.213594137244509	5.223199208507741	5.309771374568563	5.385187303630449	5.378937832762983	5.361135393059141
ACOT7	-1.006574012	-1.077222985	1.0077639580109434	-1.061942681	-0.009453255	-0.107316918	0.011157765341027748	-0.086705898	-0.129177441	-1.424324442	0.15362280345686338	-1.158979556	0.8986308538307535	0.1712348858922398	0.8795938086606152	0.2614113143956411	0.9819176980399914	0.48750419081187063	0.9559472069473741	0.5344410203915823	5.678161595302743	5.798119358	5.664255657698696	5.547622518	5.7050977206410245	5.527841039568737	5.825535988107735	5.607490262	5.607411957	5.8104323342968085	5.739850995690388	5.802963266972296	5.701068262199974	5.826134832485281
ACOT8	-1.016823018	-1.04836777	1.0545687487411448	1.022837413532367	-0.024068595	-0.068144906	0.076653149	0.032576838	-0.28779841	-0.783828149	0.9314629019860842	0.3803329363220194	0.7767451225821266	0.44319990558143074	0.3637785086218055	0.7080905414457516	0.9609783503542169	0.7344661996475139	0.6687885014608865	0.8668829326487492	5.006154220298484	5.267500103179453	5.208064917545593	5.357060302	5.2816548999372195	5.107268091431501	5.305519965715325	5.429716251368346	5.202076644962028	5.238072485720611	5.350116003797261	5.1787601984695835	5.222708695328497	5.424015433836043
ACOT9	1.037576901	1.0901291693074113	1.0639437994264451	1.1178315256317464	0.053218267205401126	0.1244990899365046	0.089421946	0.160702768	0.6032088474932292	1.3279064854488831	1.0250184425073101	1.7311744951177894	0.5537962867111139	0.2005860248712874	0.31875548808579685	0.10029864594422896	0.9144892036878264	0.5182876108402311	0.6316672351413888	0.3214969755032121	5.130909251489497	4.831869122	4.9192368733038885	4.793095572573242	4.87813533	4.867332911020123	4.868849767755826	5.012087459000982	5.069295251144732	5.001505945471351	4.771848483789984	4.938577736189433	4.823341647694186	4.619656674326966
ACOX1	-1.06985889	-1.037409498	-1.063300001	-1.031049543	-0.097420524	-0.052985483	-0.088548699	-0.044113658	-1.697006119	-0.878524493	-1.554080575	-0.736410655	0.10669122876349471	0.39108408334259925	0.13734241440520864	0.4708455519509507	0.769626681	0.6957608033027824	0.42170957535698866	0.7145756345377537	5.367825948977916	5.209846042967497	5.374298354289308	5.321587239960737	5.429513990014099	5.434613786216296	5.391176688775601	5.328710095052077	5.321695713312145	5.286140629581746	5.383817955936536	5.459049817667865	5.394607467045253	5.260437821628959
ACOX2	1.1470460196204422	1.197993288122248	1.2688866686022398	1.325245619	0.1979232736086156	0.26061982530543526	0.3435632197330154	0.40625977142983505	1.3369511709019826	1.6313138486352827	2.3846953561165978	2.602754114992602	0.19767310890087447	0.11996722100370656	0.028141744034660913	0.017864938	0.7938501948525948	0.41609287342815504	0.18848149441294562	0.12774763949418044	2.615472564798544	2.599211117513947	2.336694827160601	2.2792951376191453	2.296078881852018	2.394468396209637	2.0662864476536353	2.6699426857263964	2.5965272224469547	2.768187037393075	2.3873643338439345	2.2617630535688398	2.397831540756974	1.9409974652202169
ACOX3	-1.069193831	1.1232270694436188	1.024454527495116	1.2303160558418633	-0.096523419	0.16764960970230014	0.034855948806717496	0.29902897704690945	-0.776266996	1.2051251760455715	0.2875327883124938	2.1933660161107342	0.4475398234382022	0.24355609967304417	0.7769452666139334	0.041470607	0.8863014942023087	0.5675449499448613	0.9129832556547705	0.20031076546579654	2.635859698312902	2.9601122754778464	2.599211117513947	2.8974472855699585	2.8513824393841514	2.706506045959079	3.027865666	2.7760982194175323	2.913247631456627	2.8783305545635183	2.982880274933118	2.435576815238306	2.5767571498915203	2.788979278051848
ACP1	-1.002172591	-1.0233694	1.056320232353169	1.0344409211938252	-0.003130987	-0.033327	0.079047266	0.048851253	-0.052199426	-0.536398225	1.3349928830549125	0.795771576	0.9589371536094392	0.5981644021479449	0.19830093122072648	0.43639801153996516	0.9926398061813806	0.8311501307107899	0.5010863720878167	0.6883613498533713	5.851204004422678	5.850668525437779	5.730997773184419	5.679969601	5.7395302118247775	5.828043007831645	5.775078400513399	5.909998787055984	5.876683929967915	5.7824652624530914	5.8760045262280824	5.688158690082573	5.855313645142422	5.910944726655449
ACP2	-1.022709637	-1.031427143	1.0203457556132272	1.0117219077672377	-0.0323966	-0.044641918	0.029058108455252807	0.016812790605991168	-0.5850558	-0.771728014	0.5315432168405335	0.2940781143519575	0.5656773730438471	0.4501576252646067	0.6014557825705136	0.7720181106672007	0.9186167447681828	0.739103901	0.8294688124051037	0.8985022438551138	5.058163329183903	5.081123929304309	4.979019568075714	5.031969290703773	5.058676128488076	5.078206371751749	5.066731349295775	5.1110796988756695	5.039945723710369	5.168202841	5.068256476032426	5.036437691365373	5.164057415061331	5.054791145872071
ACP6	1.049474645957081	1.008942715768125	-1.036463472	-1.078100984	0.069667313	0.012844266	-0.051669272	-0.10849232	0.8991948398753625	0.15909931478406325	-0.662407378	-1.335537948	0.380265237	0.8753388192240859	0.5159924030489593	0.1981260262066316	0.8578219239763375	0.961060641	0.7780485531916379	0.46576142863394115	4.697307413273901	4.710611512153314	4.964177800565213	4.7727414100428005	4.687197376159878	4.783859511721679	4.6899861826643745	4.770187035181158	4.5441088695753376	4.686512660275749	4.679837758308713	4.8771826486412255	4.800955901706366	4.645713627018119
ACP7	-1.204750394	-1.138609661	-1.593614451	-1.506125102	-0.268734273	-0.187273246	-0.672302635	-0.590841609	-2.869696477	-1.866821435	-6.770583961	-5.594441139	0.010093649830334056	0.078083695	2.2537815032905974E-6	2.4884225403167503E-5	0.7494928833658707	0.3490459827390748	3.599289060755084E-4	0.002368616	3.4576080084005008	3.563734086644372	3.4576080084005008	3.5302595630135034	3.7362438746611075	3.7813878660263414	3.783587443946863	3.0189167876987364	3.237075097066776	3.1971523428955946	2.934511432405109	3.6786787239678067	3.477335923914314	3.8781046435390474
ACRBP	-1.005966111	1.0862275616582144	-1.059623321	1.0312231661842894	-0.008581704	0.11932637541134827	-0.0835515	0.044356579	-0.06456712	0.8235195998537912	-0.626788039	0.3053692222500816	0.949220953	0.4208488930230856	0.5385639015378059	0.7635419418739555	0.9916844093380045	0.7177953173633332	0.7920576032746223	0.8935405126962748	1.9758296123863743	2.1004596500937276	2.1595953790651405	2.1912481039026854	2.1062680747950524	2.0801794775040228	2.1595953790651405	2.241360727083522	1.953535665263005	2.0603613144793163	1.8787798832828266	2.023382312128309	2.108610213017743	1.8319571390427902
ACSF2	1.0076978264024337	-1.189027076	1.0081849380044066	-1.188452589	0.011063089525872094	-0.249781567	0.011760306168239865	-0.249084351	0.11564381422485653	-2.583646546	0.12359257646148955	-2.58999047	0.9091983304284931	0.01859943	0.9029894464621642	0.018352453973649947	0.9841156430037712	0.19498147705946384	0.9653985920269861	0.12968488596902783	4.9708552229213465	5.139527573125767	4.845461948	5.111321137	5.067950690509006	4.9384469624570775	4.987904747446614	5.1181217212372285	4.811709982158294	4.941168577827019	5.157544478680783	5.278141803199228	5.039672382314619	5.432889556485275
ACSF3	-1.005046502	1.0061447611999523	1.022734398722792	1.0342118026652063	-0.007262254	0.008837891	0.032431529837123385	0.048531674	-0.075065508	0.086256897	0.33954458832753037	0.47909425890596924	0.9409796572223506	0.9322019120341172	0.7380773763266328	0.6375643056785816	0.9906028428372405	0.9776386779763858	0.8946184963689234	0.8250920622453697	4.137022058290532	4.131550193798615	4.085906839215772	4.031144226181459	4.017527195099572	4.074303552424586	4.229915321273165	4.201961995734615	4.118409483793098	4.371526081174636	3.866614485164313	4.118409483793098	4.119465959	4.026274870420623
ACSL1	1.0286517353350209	1.1669640067601492	-1.105595554	1.026107388	0.04075462	0.2227600639849019	-0.144823719	0.037181725	0.5525740358438623	2.7776084912171672	-1.934823589	0.4578551227269985	0.5872626963171949	0.012310382	0.068672734	0.6524631426768015	0.9186253668450319	0.1655298975301334	0.2932068474756723	0.8350126266617864	4.593375353671648	4.419995242989047	4.568280366192216	4.274428516322355	4.482965865872847	4.434280631	4.377664054054114	4.267484548	4.318707137977129	4.274428516322355	4.290151015760614	4.285130546	4.197498929766832	4.257116980642847
ACSL3	1.0492231716313845	1.0403566917679554	1.0436051194937717	1.0347861150840845	0.069321574	0.057078249	0.061575927	0.049332600965859896	1.6536621417743131	1.3446098924527676	1.4711863175624988	1.163914779994592	0.11530107963555732	0.19523286736322507	0.1582809716295677	0.25945603605391065	0.769626681	0.5136522062258162	0.4521010344260287	0.5319774045938457	8.170066965491268	8.112946129317697	8.196684802878263	8.078682817741425	8.078682817741425	8.020782166694493	8.115260495387584	8.126595488216152	8.153244464107788	8.101870336	8.149333125167583	8.082641984114105	8.158510000072862	8.011249039329439
ACSL4	-1.040698355	1.0081478648450768	-1.138545676	-1.085178936	-0.057551967	0.011707254149202484	-0.18719217	-0.117932949	-1.325803566	0.2655515777326016	-4.303859983	-2.66996931	0.20126812971740027	0.7935623339772082	4.159016041738422E-4	0.015493986173668975	0.7945307198123754	0.9287916809342911	0.014931106814334322	0.11798602127378915	8.100244142799362	8.005862866248185	8.090943241831322	8.091409175	8.122537075449703	8.149333125167583	8.117763230095813	8.002151932006157	7.984378340330209	7.826121939746983	7.959826798583879	8.011249039329439	8.099319476367302	8.074683220428861
ACSL5	1.0266162049698828	1.1315664501509477	-1.281603283	-1.162737459	0.037896938547513415	0.17832130797053747	-0.357949749	-0.217525379	0.6195817952387223	2.82939986	-5.75734844	-3.398701427	0.5431949503442922	0.011011839	1.7654743787780238E-5	0.003152814	0.911088687	0.16007814547012994	0.001556758	0.047798562956303824	7.219134069	7.186901205483456	7.222487076838363	7.1351739924841295	7.096987698357271	7.263089589295628	7.098539955498827	6.812163076002157	6.943725766	6.814630237771183	6.619020505257808	7.040714593158286	7.069243353473901	6.9316300506473745
ACSS1	-1.086598155	-1.00827479	1.1256988895969018	1.2131438268632566	-0.119818503	-0.011888877	0.17082097610391367	0.2787506023971522	-1.046337803	-0.095755878	1.5665438298979264	2.339830960499977	0.30907198895555665	0.9247585352774297	0.1344035114923683	0.030850866	0.8381330402377799	0.9767721442726796	0.4180439904189501	0.170087613	2.8513824393841514	3.2039400123376005	3.238966088684296	3.297779907621979	3.2130368281542445	3.215045061040481	3.3690105523930534	3.420410546744068	3.468409897460443	3.414373179679986	3.4319848955572807	3.3039429262175104	3.2308039207684134	2.909690854197137
ACSS2	-1.116366936	-1.109524242	-1.39563472	-1.387080275	-0.158811301	-0.14994119	-0.480921394	-0.472051283	-2.842931262	-2.647896022	-8.533334253	-8.264774389	0.010694898	0.016237476783203097	8.707960508301835E-8	1.3922343144775753E-7	0.7494928833658707	0.18420871202467026	3.848678684055044E-5	7.41132733406896E-5	7.817233768894525	7.8583489699974525	7.818315924563727	7.957503413312249	8.020782166694493	7.947606188908218	8.095442949979049	7.715846895986197	7.486795062241714	7.470833576540704	7.487828777855674	8.027975993736415	7.953718193182676	8.051295620213544
ACSS3	1.0347765492951733	1.0244465264978864	1.0738081316103962	1.0630884622411947	0.049319264	0.034844681	0.10273623512710017	0.088261652	0.7679448407462514	0.5252835350400837	1.613317120160073	1.341156096890743	0.4523466938522229	0.6057124713420103	0.12384036921898207	0.19633034619568562	0.8888009611398496	0.835969131	0.39913242197744175	0.4626752034547614	6.3293749448778565	6.3110010070666025	6.2647261196408515	6.204440116856371	6.202734946	6.265734967368646	6.216504821923752	6.324736077036104	6.381417357	6.2160024332841415	6.404476007046028	6.303213910026681	6.379622161649105	6.051195199082857
ACTA2	1.0980739410339555	1.0978183473065182	-1.181328376	-1.181603413	0.13497520440810076	0.13463935569031116	-0.240410049	-0.240745898	0.47423033569790685	0.45341052131948756	-0.81322078	-0.782876413	0.6409625704135449	0.6556003351958173	0.42657850299984923	0.44374474085594173	0.9354077757972875	0.8625909573205311	0.7214274837084852	0.6940964097752845	0.4438720813476549	0.5712310139144677	0.052579775	0.1278692751898235	0.11257464623604867	0.20747605046748505	0.14946943956035993	-0.009709511	-0.115589437	0.10521082531004125	-0.303273696	-0.593316417	0.40957794450585655	0.7943399165529599
ACTB	-1.003582043	-1.110985297	1.1207285779728149	1.0123834026908902	-0.005158561	-0.151839724	0.16443692343700356	0.017755761	-0.130763746	-3.8314888	4.185766278551479	0.4499060065028619	0.8973934523619278	0.001197662	5.414917688591515E-4	0.6580786308724236	0.9819176980399914	0.085813559	0.018099677194912987	0.8378597983075909	10.11246141901044	10.215440128280889	10.155412583181858	10.155412583181858	10.188760093271393	10.138022671658243	10.167376986435123	10.336386585902734	10.233085232335982	10.336386585902734	10.409441515556495	10.336386585902734	10.318435619216238	10.278632180995363
ACTG1	1.1234189551866054	1.1346557533892898	1.231751071827819	1.2440714427510338	0.16789605049222622	0.18225466032721904	0.30071072703471735	0.31506933686971017	2.667688153519265	2.8677981772243175	4.796362907196544	4.976366372024659	0.015569293383005348	0.010135197	1.3955072807527493E-4	9.405988684203685E-5	0.7494928833658707	0.15613418120548414	0.00724102	0.005704315	9.271943404	9.522378834934837	9.393579745	9.286464054336339	9.183112524773442	9.176665061499307	9.242486894866243	9.460558074232285	9.387129078337088	9.633651181344348	9.522378834934837	9.190398559977984	9.291276333937741	9.078864679206115
ACTL6A	1.0220991867071934	1.0230509543534159	1.017921746575444	1.0188696242348498	0.031535205	0.032878002	0.025626657516849782	0.026969454346132515	0.4363388950685414	0.43758554299627417	0.3564043375471977	0.36064964968790364	0.6677111643365029	0.6668235416757586	0.7256266540324305	0.7225037304821755	0.9408071974850426	0.8681049178171587	0.889041346	0.8733114219342619	5.928101864958332	5.795468837720338	5.9105244106411075	5.876213429675563	5.671080392936541	5.9853875041165905	5.8825622973003355	5.960462699704137	5.843212089248736	5.836869984999753	5.857003669137603	5.8493241611860665	6.005594844073079	5.698254092734291
ACTN1	-1.032349479	-1.032476465	-1.002106696	-1.002229962	-0.045931446	-0.046108896	-0.003036124	-0.003213573	-0.958471598	-0.953484212	-0.063490242	-0.066591512	0.3503567514408802	0.35280926227024223	0.9500666578749216	0.9476313055301874	0.8530709111400595	0.6673165442166898	0.9814746033433683	0.9796666010490818	9.218318761377112	9.333667922298503	9.295327834779009	9.355215881735445	9.401656117724881	9.286464054336339	9.350837274	9.350837274	9.261307518955618	9.365665164106312	9.393579745	9.414007348	9.233763419070922	9.387129078337088
ACTN4	-1.039690476	-1.018907667	1.0366706042178953	1.0578157268190045	-0.056154091	-0.027023321	0.051957559385373386	0.08108833	-1.070864854	-0.509744291	0.9945541390426875	1.535193724631572	0.29819441937208263	0.6163421345456899	0.332963156	0.14189821885636275	0.835900184	0.8401372869559239	0.6428908446793985	0.3869290646219886	8.695835807	8.845007064495697	8.769299218959652	8.859811281021068	8.870528749	8.752211145	8.922627120684204	8.915886561513123	8.793428520380328	8.921658485555804	8.967270323798276	8.887996951426041	8.748817712250442	8.815903819484635
ACTR10	1.0862256173050753	1.0953404848803843	1.0877527005841259	1.0968803824050606	0.1193237929772053	0.13137939904441787	0.12135059868905085	0.1334062047562634	2.171505608483034	2.330812155760412	2.215783315994418	2.3742979907539046	0.043317129	0.031423954	0.039652254244228205	0.028749083	0.7497443672566049	0.24230498353805077	0.22526555345940397	0.1645774907446296	6.9276685982268695	6.943937771794539	7.007223452084199	6.836214357470558	6.808353169776616	6.793918207712618	6.832199486329211	6.847396287651082	6.967722595750406	6.900678684106313	7.012413244157819	6.673920904534373	6.902955708208096	6.835640250451651
ACTR1A	-1.00559031	-1.059048082	1.037267950388976	-1.015321631	-0.008042653	-0.082768091	0.052788624	-0.021936814	-0.143718311	-1.446165458	0.9507170973001794	-0.386168069	0.8872986216879213	0.16509393771414385	0.35417503704112896	0.7038391308432662	0.9796545621078884	0.4818061252315512	0.6594841051162257	0.8648610607514974	6.4237220974846165	6.556759953	6.456684157122729	6.528495891321002	6.529262607344356	6.430233933959596	6.5359921394316345	6.612435915548931	6.405533709327511	6.5359921394316345	6.644048461256681	6.586700260095452	6.511123763614201	6.613681845701579
ACTR1B	1.0262949169888758	1.000979109509555	-1.084872539	-1.112310099	0.037445365	0.001411865	-0.117525551	-0.15355905	0.5781990782798985	0.021120217714551054	-1.800785417	-2.280527208	0.5701993810545509	0.9833790575009607	0.088293023	0.034804477	0.9186167447681828	0.9950254886230986	0.3358125470996356	0.18215867031333896	6.1356084198628285	6.246946035813131	6.155738300602378	6.3249374654105415	6.177657791	6.080299698572689	6.272777435414666	6.166469197592367	5.9740137860219935	5.9994864927219185	6.089735811233113	6.2749604599872475	6.069514769598582	6.270612286583171
ACTR2	1.0039562289645225	1.0306666118929135	1.0276612078017324	1.0550022647015418	0.005696371	0.043577742	0.039364725	0.077246096	0.1348907670147306	1.0199805483684357	0.9342310433402146	1.811943368678032	0.8941754343411881	0.321074899	0.36238706080932026	0.086489984	0.9812161837272656	0.6416196614193116	0.6669982360113151	0.2973972567349112	8.773678258721912	8.640348416327027	8.724547871559412	8.670137925441075	8.688834796350385	8.681222236570754	8.721580822164933	8.700012881666753	8.834031697958068	8.694647821032367	8.717703221102234	8.635604283555756	8.710642753	8.633249747578873
ACTR3	1.0458346144456383	1.0542309524484734	1.0369055913120393	1.045230243892314	0.064654726	0.076190956	0.052284545	0.063820775	1.4008470713521708	1.6269130969853542	1.1345768301914754	1.3648152051333922	0.17804124731358373	0.1209047113758339	0.2712417358620733	0.18890983935729005	0.7828880920001031	0.4182734704716865	0.5851932557108346	0.45245811049530577	7.970025342292237	7.943300892843084	7.948217112602427	7.910577852	7.848482636472541	7.905104642785166	7.882059005260685	7.8583489699974525	8.061555682896467	7.954102319338519	7.850958628360371	7.833209420074479	7.915051560218166	7.856056581839503
ACTR3B	1.0021896550661595	-1.055795885	1.0443714306453384	-1.01315268	0.003155551	-0.078330949	0.062634898	-0.018851602	0.026293560125092225	-0.622877867	0.5296745537076304	-0.151934212	0.9793086930427488	0.541074084	0.6027249724830573	0.8809065311340433	0.9962506106471253	0.7990196050553894	0.8302452534909623	0.9499752079824132	3.1497533581789403	3.238497677977501	3.020903118287591	3.454189926	3.288197161105969	3.2502048438610562	3.0447945948131427	3.2726280736485744	3.4568719363725195	3.0571711536846173	3.2685118559063975	3.4229456305083796	3.1788535927868655	3.1980858618302253
ACTR5	1.0306594026549427	1.158914928565579	-1.060024304	1.0607683785923865	0.043567650568815175	0.212774668	-0.084097342	0.085109675	0.5058534045230842	2.268623411921548	-0.967684916	0.9005764876181611	0.6190175439696894	0.035652552	0.34585705821665214	0.3795492526943912	0.9287028366067781	0.25519627910501125	0.6526941387331054	0.6440686433266216	3.945924009374078	4.1465720626325036	4.308803546649637	4.294363194857125	4.076144459313199	4.1211146751362735	4.195608258993511	4.000124152537908	4.118409483793098	4.112155648	3.9556838723441037	3.9105632280198357	3.962753228927405	4.017527195099572
ACTR6	1.1873329413954419	1.271733873421809	1.0353228094525342	1.108918181920894	0.24772453948568707	0.3467967998172936	0.050080664	0.1491529246597425	3.251713084481684	4.2585611286313245	0.6475396625972956	1.8075040215902896	0.004369711	4.6017248897280686E-4	0.5253488393535903	0.087203455	0.7494928833658707	0.071923874	0.7839677222599151	0.2989921887609768	4.831299917529043	5.039945723710369	5.006154220298484	4.802342899058078	4.737845605347995	4.692124961816854	4.588802022064402	4.696226465753119	4.717637445889146	4.7727414100428005	4.710165482804719	4.4897541014239835	4.777962941292391	4.492473224002447
ACTR8	-1.004879008	-1.004726067	-1.031247176	-1.031090222	-0.007021805	-0.006802212	-0.044390169	-0.044170576	-0.093386948	-0.086522414	-0.592217566	-0.563446286	0.9266141825368459	0.9319937634261064	0.5609742028817157	0.5799917586689767	0.9878523695002288	0.9776386779763858	0.8057797200679807	0.7888576122582353	5.496842094806008	5.177010851122556	5.512240494041428	5.401368734573586	5.3608127957066225	5.378200806696277	5.4970210199006155	5.447174169481235	5.4474857622355195	5.267703243691209	5.309771374568563	5.4566564307306225	5.3086367417982325	5.449819908593315
ACVR1	-1.007302589	1.0194360095855683	1.0796238357834618	1.1086446991091725	-0.010497128	0.02777122	0.11052873388756623	0.14879708149370252	-0.204122408	0.5162839973910616	2.1838650765857333	2.8068148559006416	0.8405177855609562	0.6118578066156766	0.042264094	0.011561053548486838	0.9727009383628124	0.8377852962262665	0.23185565494339738	0.099444136	5.7994586872666956	5.873612346330502	5.822745151566812	5.781292318494785	5.776686407934502	5.809432629609457	5.906388704228566	5.951052372503956	5.931789899	5.89437837	5.983077317315456	5.822281492	5.6844591363149535	5.854795551708024
ACVR1B	-1.005905922	1.0333841990563544	-1.0239971	1.0151271772538832	-0.008495382	0.04737673	-0.034211629	0.021660482582626983	-0.104054074	0.5468042870218679	-0.42099659	0.2510356083968129	0.9182619049794745	0.5911397802251881	0.6786759348245577	0.8045924551409218	0.9859840066997599	0.8288933615574797	0.869888551	0.913243888	4.729542844997467	4.492473224002447	4.625780995660844	4.341923220653395	4.509825476089345	4.553353472556182	4.636230307335386	4.526443519005481	4.398093873770794	4.553925118811721	4.636714109377916	4.524501823197245	4.508705895821506	4.492473224002447
ACVR1C	-1.054774703	-1.099919833	-1.236608675	-1.289536433	-0.076934876	-0.137398378	-0.306389031	-0.366852534	-0.266690858	-0.455388096	-1.039227747	-1.191898039	0.7926984973196021	0.6542036590146373	0.31227779019588026	0.24857669165758534	0.9640764513432595	0.8618578543553971	0.6248816878692441	0.5224279850213479	-0.303273696	0.5712310139144677	0.6119301941548624	0.3696694446380405	0.6345907798536577	-0.10269142	0.6746611184290929	0.4211906629966273	-0.115589437	-0.270687504	0.29082842061373737	0.7695174818191282	0.29082842061373737	0.21778961541999753
ACVR2A	-1.075599488	-1.010227101	-1.199588473	-1.12668033	-0.105140973	-0.01467965	-0.262539564	-0.172078241	-1.184972751	-0.155480601	-2.922411941	-1.802683777	0.25123640992431273	0.8781499584892665	0.009003338	0.087983963	0.8102390908289777	0.9620265956105418	0.099579346	0.30023587510791405	4.583712879982129	4.413765096185182	4.409434246356635	4.202288103297191	4.471236358724227	4.572151880076292	4.493230473	4.074563779355961	4.2824805372020025	4.371526081174636	4.267912140588784	4.355366881669466	4.607831973182245	4.3368799271427925
ACVR2B	1.0052334479616423	1.0262490924560093	1.0834171945881992	1.1060673666917233	0.007530581	0.037380946183549035	0.11558889268205697	0.14543925775369715	0.095702359	0.4513403850062644	1.495436857905529	1.7845382539930092	0.9248004531775416	0.6570637835978734	0.15189959212743812	0.090977106	0.9878523695002288	0.863567828	0.44321007666416323	0.30637627731577993	5.232141111860381	4.922414793124128	5.266401982	5.311647355343887	5.1653343895396455	5.2313762962118515	5.136509295681825	5.324271378573185	5.3655900909978405	5.295723543904861	5.200063866396497	5.250858615289081	5.042957897794202	5.129868272549275
ACY1	-1.075662312	1.034366466616712	-1.355061413	-1.217891482	-0.105225237	0.048747409930215646	-0.438358237	-0.28438559	-1.72982862	0.748632259	-6.966772005	-4.239927278	0.1005440502241447	0.4636227645465477	1.5370944584363476E-6	4.7973612656422956E-4	0.7640701362518931	0.7480824734352738	2.727488722358719E-4	0.015887667	5.043776354922039	5.213730807942384	4.974648492867509	5.079386633334612	5.188735215	5.129382806024811	5.220657820938695	4.785644391406252	4.656010747823843	4.806523305533602	4.710165482804719	5.036437691365373	4.985770248780496	5.044818872919556
ACYP1	-1.121814386	-1.117917628	1.1291278891637315	1.1330637236006404	-0.16583399	-0.160813889	0.17520890029430136	0.18022900073248227	-1.387995345	-1.270592769	1.5544504108449337	1.4993773457000295	0.18185858206218472	0.21983926119448596	0.13725443787962224	0.15088298845300577	0.783406487	0.5413132439021755	0.42170957535698866	0.4010420919363166	2.5114870539231458	2.6560655643655853	2.336694827160601	2.3103838754545167	2.614811981097923	2.706506045959079	2.5137981780877166	2.689808321002246	2.913247631456627	2.7864197792124967	2.7760982194175323	2.5338556107828216	2.6574215003204116	2.6622514773124575
ACYP2	1.0626873326667072	1.0892294710169481	1.0807989618911094	1.1077934641247287	0.087717185	0.1233079226713576	0.11209819406632793	0.14768893187650223	0.9588540715689512	1.2642761412947472	1.237964232370243	1.5279237599161142	0.3501691579731826	0.2220464538734768	0.2314258244589031	0.14368506670824605	0.8530709111400595	0.5438775871716909	0.5420047865321516	0.38987832052060045	3.9826507478750295	3.8132577196741373	3.710467592963523	3.8056027802213115	3.5555394305948838	3.7909469480100997	3.8725865695019386	3.8013220410838153	3.8056027802213115	3.8989884102995673	3.8918297412324536	3.6424276564779396	3.822278578261993	3.670209741
AD000090.2	-1.064375276	-1.023155364	-1.226661987	-1.179157221	-0.090006903	-0.033025232	-0.294737761	-0.23775609	-1.052959245	-0.362330549	-3.376408203	-2.560663019	0.30610775920480104	0.7212686123967907	0.003313183	0.019520815	0.8379820619398749	0.8968718503352546	0.057625971226906866	0.13329924694833462	3.908883752692126	4.089918030790443	3.9521909476935857	3.9219589288924097	4.049158495528996	4.105549096200853	4.008229234058627	3.9917270711797253	3.6266645034600025	3.7826884808452297	3.6539310877214985	4.076600431941117	3.9813010769654973	3.924116324447746
ADA	1.0549956084576158	1.1191812746426417	-1.187961425	-1.11983118	0.077236994	0.16244372965408505	-0.248487991	-0.163281255	0.5396854154530796	1.046854226570809	-1.664462178	-1.014885095	0.5959409437319296	0.3088400637473117	0.11310209092034539	0.3234329386778594	0.9201342139042046	0.6293884275172738	0.3828829371957626	0.599136696	2.0295123654860245	2.407345529	1.9812028410605218	2.0254695188320895	1.915237998613872	1.9796872958347929	2.1912481039026854	1.7981254091790935	1.9202921261364927	1.809129548697779	1.5919318840049796	1.9546091379007255	1.8751700384918444	1.978171750609065
ADAL	-1.049354492	1.0860056837213767	-1.159620862	-1.017563911	-0.06950213	0.11903165365349588	-0.213653193	-0.02511941	-0.612647505	0.9492685963775027	-1.859945976	-0.198284328	0.5476714449314248	0.3548914206434026	0.079095881	0.8450155678771828	0.9125414049645394	0.6695734189853005	0.31561496347760676	0.931324956	3.296791039733496	3.337839291897813	3.336994617940899	3.0462575713351505	3.4887903200055512	3.2063833056593825	3.307276467947251	3.1798738946444547	3.0113351639944783	3.2570398111887635	3.0232113729819843	3.2697804397279553	2.8574070352763608	3.2423574063103473
ADAM10	1.0219432986856287	1.0526413429313068	1.010215529946781	1.0405612850154458	0.031315152269295154	0.074013964	0.014663125	0.057361937	0.6963386907442556	1.6175801293477168	0.3265752185509122	1.255576266207223	0.49499434194476444	0.12291347304759002	0.7477062614120285	0.22511452226416928	0.9008558062529057	0.42173200002697814	0.89963526	0.49806274744140855	7.826121939746983	7.702581836	7.738730641102998	7.661146397188348	7.706049389312603	7.702841181254731	7.696249046206151	7.681909269972695	7.751007902767668	7.750416277	7.682476122649857	7.691245479183873	7.719608604	7.5669117746761545
ADAM11	-1.048719723	1.054982052841192	1.1930896764414256	1.3200111363726335	-0.06862916	0.077218456	0.25470248468868095	0.40055010103963695	-0.239539733	0.2513216187565245	0.9289720971705975	1.3541804925615892	0.8133578729110711	0.8043747107183321	0.36503364089074997	0.19221717535037994	0.9681273849259262	0.9324363026981681	0.6698656601481446	0.4571797884016235	-0.14423609	0.9040293728518645	0.42487257345963136	0.006152106	0.11257464623604867	0.12050545426381609	0.8944819192026083	0.4211906629966273	0.7994934726783767	0.7695174818191282	0.4825647921451308	-0.115589437	0.29082842061373737	0.5334206883958327
ADAM15	1.0656556198969147	1.033820875620036	1.0748615302316786	1.0427517742194217	0.091741288	0.04798624	0.10415081561450457	0.060395766943401874	1.4328631783608825	0.7352898610499145	1.6323773496599077	0.9285584592380972	0.16881234981556742	0.4715112801606094	0.11974159132575289	0.3652423592048548	0.7787528555527182	0.7537910940941879	0.39221647496012907	0.6327173971746054	6.950566821763993	7.271650262534405	7.042646745320252	7.016782833253628	6.968747551742512	6.9578506693025295	7.005699818116508	7.154780747794496	7.005699818116508	7.151110161290133	7.014190835464997	6.937912815405132	7.1067911404869095	7.0275235997416345
ADAM17	-1.078630507	-1.043111561	-1.113632267	-1.076960725	-0.109200744	-0.060893463	-0.155272919	-0.106965638	-2.992502607	-1.641453361	-4.257779262	-2.885171395	0.007728605	0.11783066176923658	4.6097696960322094E-4	0.009761025	0.7494928833658707	0.41288839739757227	0.015965354	0.089840096	7.771272082892623	7.6589585161891005	7.728514333331856	7.706049389312603	7.848482636472541	7.802734976845034	7.8271008466681735	7.692443984	7.683042975327017	7.660706695479434	7.6472636625803725	7.746328599639251	7.784664416552662	7.803587085319036
ADAM19	1.1291314747960337	1.0611337986019282	1.2686043458658895	1.1922074430657033	0.17521348167589412	0.085606577	0.3432421895413649	0.25363528533335433	1.7012596694847855	0.8045372266926865	3.407410478838392	2.433599474511546	0.10587680467031618	0.4314476053067554	0.003092264	0.025442487369658928	0.769626681	0.7255927228770603	0.055225246952572665	0.15416731490898306	5.104114395905302	5.466348735326238	5.557512017169714	5.172494033336285	5.140433764752147	5.1653343895396455	5.158536884635033	5.470353491297586	5.557968597258329	5.500995641702807	5.465152194037723	5.234437349112254	5.517142288537411	5.008609009
ADAM22	-1.046745016	-1.028918892	1.0662283882287131	1.0847009037416044	-0.065910049	-0.041129261	0.092516499	0.11729728766976821	-0.465728605	-0.274452544	0.6741898586709183	0.8044476926685545	0.6469220535887872	0.7868207444450132	0.5086445632179617	0.4314979907492169	0.9369494779765057	0.9267642209963275	0.771582935	0.6839347839698383	3.894312815687222	3.4459701493068495	3.979676655768798	3.5915369153936703	3.709217243306891	3.988400744577741	3.722400364241048	3.497139160378074	4.039018080268222	3.9861537975607524	4.076144459313199	3.7085302431239198	3.9332783038035717	3.7519022105678794
ADAM8	1.1093141413266459	1.1381571244151414	1.0781951131439467	1.1062289786252955	0.14966797321543446	0.18669973775596915	0.108618276	0.1456500403064247	2.4139491130477175	2.9760532895123557	1.7526791439396834	2.322754085646201	0.026496593	0.008011064	0.096447175	0.031944342	0.7494928833658707	0.14465203928977033	0.35231228770970524	0.1732588781865424	8.717703221102234	8.963315422804351	8.848092829228992	8.778248385656783	8.660734832531404	8.627748995946895	8.743327946144223	8.845007064495697	8.719832787348654	8.903185406087502	8.674525838099235	8.602161945318937	8.752211145	8.568942478954458
ADAM9	1.0152502517613085	1.044209045247514	1.0208880495011707	1.0500076543934138	0.021835385021161002	0.062410561	0.029824669070981358	0.070399845	0.49861227780503736	1.4030039640836753	0.6825328519728701	1.5859485740284056	0.6240111847506233	0.17740696427645758	0.50347782	0.1299327644621692	0.9296205420614911	0.4939694493501598	0.7680414675672628	0.3684411209054694	8.019693831418637	7.863596303	7.998461210930322	7.872614887684043	7.887727908179606	7.936065090184616	7.930364873567117	7.888402996235341	7.990914041606794	7.963902713876383	7.948217112602427	7.866237624875202	7.847931711351065	7.917957634411302
ADAMTS1	-1.03649877	-1.012182859	-1.087055762	-1.061553801	-0.051718404	-0.017469948	-0.120425947	-0.086177491	-0.68781133	-0.225985103	-1.601048899	-1.114422533	0.5002244775105744	0.8237256230185401	0.12654085005598084	0.27956558923517344	0.9013070597040851	0.9403103764709371	0.404801166	0.5555365981027441	6.7998675396061055	6.609109537699265	6.6468171144392265	6.851935172521861	6.835392539151628	6.900678684106313	6.589237811776619	6.671034570561208	6.645894411103709	6.585696852791643	6.724637052	6.7190099682196225	6.614668104457629	6.890206235955081
ADAMTS12	-1.172852757	-1.134007822	-1.050925086	-1.016118401	-0.230021905	-0.181430591	-0.071659833	-0.023068519	-3.310657335	-2.525564618	-1.047936914	-0.325933306	0.003834429	0.021011553491169836	0.3083542352539571	0.7481839638730416	0.7494928833658707	0.20457787665582067	0.6210678479510761	0.8857300150520737	6.301728911454042	6.140939019006387	6.292731632223742	6.4191876897747155	6.63033048	6.478241113409592	6.446182429596427	6.473693194255561	6.4134307333083225	6.392824667101043	6.506004997018892	6.531025477974102	6.280787032604749	6.579104760716734
ADAMTS15	1.0464181934871981	-1.047294664	1.275679238005046	1.1640384201309963	0.065459529	-0.066667412	0.3512656175715123	0.21913867647447383	0.5783253489230439	-0.567976037	3.2377672876235155	1.9417946097033478	0.5701159369611836	0.576975989	0.004506709	0.067767417	0.9186167447681828	0.8212871022241636	0.067637664	0.26022470905783734	3.4576080084005008	3.640437264698299	3.5871882830520914	3.7233523620005164	3.622386706403271	3.4576080084005008	3.5173093147067997	3.932990454882359	3.5772417303840696	4.118409483793098	3.8867373991090672	3.7085302431239198	3.5759106678184245	3.685733984
ADAMTS16	1.1371043124974003	1.066493771623878	-1.01102124	-1.077959049	0.18536460622648798	0.09287554	-0.015813306	-0.108302372	1.5596122270407444	0.7494119191404343	-0.13037416	-0.857691796	0.13603145506115444	0.4631642767086803	0.8976973249780014	0.4021909225315683	0.769626681	0.7477322418436327	0.9628090181261707	0.6614818777372962	2.692386206975969	2.829847340784905	2.913247631456627	2.7147882142210156	2.752692820862553	2.5871604250946483	2.4754617043776843	2.5965272224469547	2.679016642295742	2.4720360727934505	2.6207354209175686	2.510761340195303	2.8160044947905964	2.822221761022842
ADAMTS17	1.118901224179335	1.2094467815350618	1.0640598050353305	1.1501673952539537	0.16208268182235175	0.27434728878486503	0.089579239	0.20184384615045836	0.6609133503455003	1.0217824271734304	0.3640059296883935	0.7495756529476957	0.516928363	0.3202439573160536	0.7200383332772777	0.46306802602760044	0.9068863423467428	0.6409784707566687	0.8864451710305378	0.7083739682901308	1.7357502464242565	1.4219988496364353	1.7622789193195598	2.251910044792746	1.738873201954922	1.303048187478043	1.868335463027485	1.5332650022971548	1.7934387113974275	2.108610213017743	1.4219988496364353	2.0535336035834746	1.5089790930493563	0.8757035612837545
ADAMTS3	1.1076502079143333	1.5036296804384894	-1.262037327	1.0756378012278995	0.14750235523074018	0.5884492984124308	-0.335754581	0.10519236196505966	0.5396857689238274	1.862869521581229	-1.155991749	0.3179735386202707	0.5959407048637267	0.07866408	0.26260040215560465	0.7541161641368188	0.9201342139042046	0.3503093407756169	0.5750084674257321	0.8894241841609876	1.7357502464242565	1.1984248553380161	0.5241147610162917	1.665675259478923	1.3835126936346722	0.8144854664740372	1.1418883772989017	0.8357768110991357	0.729852031	0.6993476495987715	0.8144854664740372	1.2468195024925561	0.29082842061373737	0.3275701578498208
ADAMTS6	-1.116810407	-1.065757227	-1.369111112	-1.306524413	-0.159384291	-0.091878838	-0.453239535	-0.385734082	-1.392944116	-0.766050068	-3.862717174	-3.143156697	0.18038093049117596	0.4534455184174231	0.001116671	0.005553733	0.7828880920001031	0.741368722	0.028530000159089547	0.066079305	5.749704671350792	5.449916037022111	5.5433359575245875	5.826350178679723	5.872108542331114	5.9853875041165905	5.522847853335667	5.287726625486969	5.576984629277013	5.164057415061331	5.361890514946064	5.697066631120214	5.532651037177572	5.953270011312655
ADAMTS7	-1.062740016	-1.249556564	1.1292376178601735	-1.041222512	-0.087788706	-0.321416209	0.17534909464798965	-0.058278409	-0.560083264	-2.009098233	1.1705721271577412	-0.380450249	0.5822359262793446	0.059559735985588905	0.25683589124483264	0.7080049707219507	0.9186167447681828	0.31449378593713057	0.5683606258448005	0.8668829326487492	2.615472564798544	2.462112997494634	2.0161580011424287	2.2792951376191453	2.431154908377852	2.349564681779051	2.4943215346142753	2.431154908377852	2.6560655643655853	2.829847340784905	2.4685002641580196	2.872203020812676	2.521328538927414	2.5137981780877166
ADAMTS9	1.005379554072637	1.2550904246018013	-1.558123915	-1.248121965	0.007740255	0.32779130873786144	-0.639809974	-0.31975892	0.076648571	2.9558026499076706	-5.908954501	-2.719536234	0.9397375138734905	0.008372553	1.286516513437101E-5	0.013940886	0.990445085	0.14747390318524436	0.001266514	0.11076415065956344	5.195706454303044	5.3082151817433285	5.5005177421342335	5.185024974	5.1740217302512095	5.520230926070801	5.176778524144092	4.62765425	4.811709982158294	4.830699311257556	4.367190019	5.022028086461374	4.9339355977358865	4.960897473120822
ADAMTSL1	1.0618691005372112	1.2053858444519494	-1.137542382	-1.002103278	0.086605932	0.2694950275963146	-0.185920298	-0.003031202	1.1576675275497237	3.372706562588549	-2.436559376	-0.037281926	0.261932978	0.003340579	0.025287155019624547	0.970665172	0.816401803	0.1120187365355658	0.17825025948850595	0.98943542	5.894076473526485	5.864323059489501	5.899943695710541	5.883864995022152	5.872108542331114	5.786837804110617	5.738521235716119	5.6246998933277075	5.650748842903544	5.797871244139939	5.387779158569205	5.742330545	5.634002411575035	5.458954577672377
ADAMTSL3	1.0883146088035935	1.2778409743903865	-1.092700516	1.074536575328575	0.1220956695939639	0.35370830597691194	-0.127898046	0.10371459039444964	0.5588583290570407	1.4554131033475293	-0.567662928	0.4162068820733604	0.5830544244202989	0.16254849508742264	0.5771841901104482	0.6821143283525996	0.9186167447681828	0.47894824106017336	0.8151585304566643	0.851298605	1.8716771128973808	2.2581126099822533	1.584532641091212	1.985326614083658	1.775822143807124	1.7934387113974275	1.775822143807124	1.4150588041799512	2.0583406684485004	1.775822143807124	1.3835126936346722	1.7860120457396185	1.995142915212225	0.8757035612837545
ADAMTSL4	1.1722408232600625	1.3270036519091337	1.0828755932485867	1.2258401501560308	0.22926898514615512	0.4081723410049769	0.11486750766202158	0.29377086352084336	1.5941320044847755	2.563963776503074	0.7920471960991385	1.832794683002596	0.12808518128775018	0.019385885245779073	0.43851205728875453	0.083206788	0.769626681	0.19799476588790613	0.7283871257842678	0.29060808109856656	2.250989934218993	2.537290688035329	2.410747409	2.2792951376191453	2.232061443329927	2.1895014579223613	1.985326614083658	2.116920657981601	2.329635850050923	2.5130054728693523	2.0603613144793163	1.856257992172988	1.8751700384918444	2.1613129129199016
ADAMTSL5	-1.042134838	-1.108002335	1.0362910633459537	-1.025970819	-0.059541955	-0.147960922	0.05142927	-0.036989697	-0.44965936	-1.075626556	0.39725521378979367	-0.27457427	0.658253207	0.2961151306053053	0.6957888502973293	0.7867286680271085	0.9394856313987439	0.6174924363534705	0.8780905387060773	0.9046844664016025	3.2419548665840967	3.7088737432154053	3.1966707989897514	3.2536391154527307	3.4097393474825175	3.4576080084005008	3.3217730651294124	3.3785917016036118	3.508165283741749	3.695434936821154	3.225727691824258	3.3039429262175104	3.698139086097255	3.520049960164974
ADAP1	1.3774838641920562	1.6136407439818674	-1.529549689	-1.305699564	0.4620354192055467	0.6903194171736238	-0.613106975	-0.384822977	2.862959992	3.8304855199726253	-3.257331607	-1.880843907	0.010241836	0.001200359	0.004315679	0.076054698	0.7494928833658707	0.085813559	0.066412475	0.27660779891887466	2.4129877072919856	2.462112997494634	2.223989087826335	2.6241917879100627	1.8787798832828266	2.0254695188320895	1.9556826105384464	0.9745808079851137	1.5952563544290532	1.5468287028115644	1.2468195024925561	1.4219988496364353	2.108610213017743	1.7498257939929176
ADAP2	-1.816894914	-1.365625822	-1.510897067	-1.135629823	-0.861474979	-0.449562243	-0.595405377	-0.183492641	-3.13492646	-1.491225171	-2.262485267	-0.630763345	0.005655319	0.1529924032714099	0.03609728	0.5360184087906549	0.7494928833658707	0.464986747	0.21519129446338903	0.7580628347484092	-0.303273696	-0.018301956	-0.492592569	-1.231292678	0.6345907798536577	0.29082842061373737	0.14946943956035993	-0.481130806	-0.280062114	-0.14423609	-0.055295548	-0.115589437	-0.009709511	-0.018301956
ADAR	-1.027508115	1.032096726246198	1.012437493528996	1.073677571505769	-0.039149788	0.045578184	0.017832841	0.10256081285030216	-0.952149215	1.0887134280980644	0.4353341113412825	2.4587074159695144	0.3534677300612141	0.29045473218308726	0.6684269448733349	0.024152753528430597	0.854661257	0.6123963423305726	0.8651342364496342	0.14939194571705336	7.810807063294966	7.793867988	7.873835322909772	7.882059005260685	7.863596303	7.895361277872674	7.878993409	7.865327606803279	7.897001554632024	7.909609476592931	7.916444378309883	7.8915319091848755	7.741858795887936	7.744790892357137
ADARB1	-1.013348253	-1.065940377	-1.015215855	-1.067904906	-0.019130064	-0.092126744	-0.021786505	-0.094783185	-0.288537305	-1.340998915	-0.330748411	-1.388045102	0.776188454	0.19638040852361222	0.7446031981453158	0.18184367685402558	0.9609783503542169	0.514781835	0.897909369	0.4429435014612242	5.236732078696774	4.974148062941257	5.041862402	4.951405543	5.079386633334612	5.110110475809297	5.0308671459069325	5.063732621278762	4.951902673109323	5.106237181819462	5.085259375065717	5.162810683252939	5.137519127133163	5.139641314502836
ADAT1	-1.036228873	1.0481800901886746	-1.056630163	1.0279419533864966	-0.051342688	0.067886611	-0.079470499	0.0397588	-0.667275212	0.8253812616142869	-1.036961776	0.4850844815997338	0.512949484	0.41981842972882344	0.3133044508266247	0.6333904605738419	0.9060615629089506	0.7169893996138963	0.6260426625512411	0.8223034134069036	5.020939262658759	4.757952452448924	4.983184222849552	4.974648492867509	4.966739313858121	4.934911207814208	5.072821777814139	4.922112454261523	5.016483786559364	4.860904856897214	4.8467055097079195	5.033118752285369	4.816710066290849	4.730885099112326
ADAT2	1.0640879034511133	-1.052343931	1.1427481731525895	1.0205054507674503	0.089617336	-0.073606289	0.19250751258814658	0.029283888175794637	0.8936313580532915	-0.712483942	1.9638051306563522	0.28959461148647103	0.38315739018232253	0.4851791598821942	0.064978362	0.7753921172244395	0.8589551433523005	0.7621289688510139	0.2852577879015594	0.8995947505026775	3.0902488113217026	3.1347206044437157	3.3603690070067156	3.1966707989897514	2.944366569855191	3.2063833056593825	3.1798738946444547	3.3164730897653567	3.300346167888613	3.3578428410865477	3.2441840947452887	3.2910415052566124	3.3217730651294124	3.214133111320918
ADAT3	-1.2933807	-2.424564524	1.3753836789596237	-1.362961235	-0.371146987	-1.277725648	0.4598341310141468	-0.44674453	-1.192768367	-4.419474957	1.6276060670309807	-1.731342208	0.2482439492781973	3.2141270650117894E-4	0.12075667746763309	0.10026810185448602	0.8102390908289777	0.059226472186428784	0.39389540096885217	0.32147076242572553	-0.492592569	-0.201579494	-0.785831378	0.1278692751898235	-0.528414111	0.12050545426381609	0.4438720813476549	0.23308424437377231	0.4825647921451308	0.20747605046748505	0.9272090110721487	0.8357768110991357	0.9040293728518645	1.017620730082208
ADCK1	1.0991714458261828	1.120429710695169	1.1402304098500424	1.1622827658826773	0.136416432	0.16405214531215662	0.18932538365325957	0.21696109740786218	0.773682154	0.8715224763769424	1.0890665323710658	1.1669839535083202	0.44902944777418097	0.39479446473375135	0.2903031059713162	0.2582456126792532	0.8867683776941884	0.6982993898127255	0.6058679716631352	0.5306310494694648	1.4022401496155767	1.7498257939929176	1.545111049661527	1.3103912865769591	1.467639547798741	1.0791932131180269	1.584532641091212	1.4555419675152481	1.5952563544290532	1.7066035400401032	1.463958812038735	1.4219988496364353	1.3736976051254863	1.2092670506041472
ADCK2	1.0792579911713458	1.0312103696612196	-1.071310459	-1.121226481	0.11003977501441442	0.044338676	-0.099376624	-0.165077723	0.8361852187310327	0.3213339171819604	-0.738080355	-1.171678944	0.413870031	0.7516098207431637	0.46985482948766155	0.25640221551937575	0.87556473	0.9113426444548696	0.7476172945114075	0.5288841085784877	2.5753258818031957	3.074808224	2.9910190262806253	2.817435762878921	2.7838900648511755	2.625685287178847	2.865900435038951	2.6699426857263964	2.692386206975969	2.706506045959079	2.552447400014808	2.5979388835056283	2.913247631456627	2.99986202
ADCK3	-1.147290223	1.007656537382423	-1.096054742	1.0547598114722556	-0.198230387	0.011003975887604156	-0.132319855	0.076914508	-2.490537059	0.12716580264650573	-1.687224694	0.9000206659939441	0.022605887621207903	0.9002004210704969	0.1085844977427938	0.37983717730571254	0.7494928833658707	0.9680223884667785	0.37579178516874456	0.6442101278674061	4.395205222748942	4.5152815667593735	4.334776073167068	4.494820023528226	4.609932437225487	4.635737942504001	4.636230307335386	4.553132335637815	4.481021812765143	4.423021518582344	4.524501823197245	4.519348466550411	4.1465720626325036	4.543537633637225
ADCK4	-1.12219468	-1.067146106	1.0003592805484176	1.0519626657604026	-0.166322978	-0.093757713	5.182391744362747E-4	0.073083504	-1.919595795	-1.018977886	0.006143729	0.8133376378200038	0.070687876	0.32153794010410464	0.9951647327470909	0.42651321534907705	0.7497443672566049	0.6418991486154945	0.9985690242791078	0.679629662	4.387526875080205	4.44137032	4.470691121231197	4.464018228200888	4.604656663878057	4.625780995660844	4.588802022064402	4.650678402	4.302495145077834	4.724249847815946	4.738013438795703	4.576657135726964	4.445691290320372	4.565321409562573
ADCK5	1.0255972517585519	-1.024678245	-1.110830878	-1.167380159	0.036464301	-0.035170966	-0.151639186	-0.223274454	0.3457271707022254	-0.318927253	-1.410450913	-1.989410996	0.7335027423162288	0.753404548	0.1752310284666809	0.061863145	0.9539191883382959	0.9123454710137167	0.47345191353520744	0.247945255	3.1497533581789403	3.182719711151538	3.2901214130211316	3.1347206044437157	3.2024972088725248	3.0146662450106114	3.2726280736485744	3.0634451387015282	2.913247631456627	3.080395370637946	2.9661377339681385	3.1006625698180197	3.477335923914314	3.1638758543355006
ADCY3	-1.006545969	-1.007358391	1.032393521922884	1.0315609098386478	-0.009413062	-0.010577047	0.045992994	0.04482901	-0.111678804	-0.119248141	0.5524770433688431	0.5110944269387594	0.9122977280332663	0.9063821723340357	0.5873277665543437	0.6154150552838394	0.984641359	0.9706028135119279	0.8218128883066182	0.8110196498848807	4.519348466550411	4.623728452213065	4.464974364465126	4.524696256721892	4.482965865872847	4.616298694644089	4.5126148577522285	4.465998726376077	4.415826268072299	4.7181169029481795	4.724086794442882	4.660453337060634	4.501162203438409	4.436854454823993
ADCY6	-1.046685747	-1.077514424	1.131028371450281	1.0986686117574123	-0.065828358	-0.107707181	0.17763511928108855	0.1357562959598253	-1.069922111	-1.690559173	2.966234137837281	2.1851021088336027	0.2986073368022366	0.10793587261234598	0.008184414	0.042159998732050195	0.8362983733161626	0.3966664017021858	0.094866599	0.2019096381357505	5.563804963087891	5.727287252611188	5.634002411575035	5.778984809865827	5.787072887027832	5.616158234047008	5.817949150760006	5.883864995022152	5.839547498032077	5.9760105010455575	5.956631027928045	5.759793293633665	5.778492634738098	5.802277720595211
ADCY7	1.047600729052505	1.2588134711055854	-1.054072478	1.139974445153595	0.067088969	0.3320645227331127	-0.07597407	0.18900148380807824	0.6948991845562746	3.1650193572914054	-0.780835925	1.789603262679559	0.4958750154931746	0.005292456	0.4449142449978746	0.09013282	0.9008558062529057	0.1272749220435034	0.732136067	0.3049621051956818	5.483244900484634	5.5184400780311424	5.683858019056409	5.472242399	5.397400018	5.535979594	5.494674490877365	5.459049817667865	5.375346700696038	5.674900550741226	5.102100624545017	5.305928438587972	5.270772258924883	5.051149776318613
ADCY9	-1.091573168	-1.038660382	1.0431497183991925	1.0962912061361387	-0.126408838	-0.054724004	0.060946235988754704	0.13263107005520158	-1.371579352	-0.554737384	0.6838876082316693	1.3843246339167488	0.18682998845944085	0.5858122919272011	0.5026416742567574	0.18296089176259014	0.7875765704146633	0.8257212976237777	0.7674990740563449	0.4444332573641079	3.5630561260031364	3.8648790049920634	3.8378102987102136	3.640437264698299	3.7955631169437236	4.015190182863178	3.7359460424856525	3.942531473615494	3.9521909476935857	3.8918297412324536	3.8799266545751947	3.8527938386715928	3.698139086097255	3.7752511039336945
ADD1	1.0018027627181878	-1.020630235	1.1046167254646153	1.080341252762158	0.002598495	-0.029460286	0.1435458771370186	0.11148709563235926	0.059644452852304325	-0.664415582	3.3226194283747894	2.534791198972011	0.9530873634154405	0.5147358308395527	0.003733941	0.020609583415649217	0.9917396503782236	0.7816233452291871	0.061034253	0.13669660472225484	7.182455784459379	7.262724424451973	7.211914381457888	7.179246595569526	7.177305724137598	7.163974625782452	7.279811193	7.336455994585566	7.3089601687541395	7.377511056433314	7.375631066	7.301071341526079	7.2470392633114695	7.163974625782452
ADD2	-1.007567297	1.0108176098579986	-1.202595335	-1.180789963	-0.010876201	0.015522703381775083	-0.266151267	-0.239752363	-0.038481257	0.052002488	-0.914351962	-0.782205889	0.9697219767321776	0.9590919281218258	0.3724598483680841	0.4441288414350498	0.9946345516000564	0.9869713097225604	0.6760153302935311	0.6941474159630411	-0.018301956	0.9787033435462771	0.052579775	0.8603841726840705	0.40957794450585655	0.7462484949503333	0.14946943956035993	-0.009709511	0.022675359	-0.009709511	0.6871784954805171	0.6004417833820187	0.29082842061373737	0.3275701578498208
ADD3	1.0024987269720436	1.006721362493656	1.033923238004834	1.0382782370426944	0.003600405	0.009664434	0.048129079017774856	0.054193107869147994	0.060070401	0.15428214122509118	0.8113360056800677	0.873342946	0.9527527626372699	0.8790813321457693	0.42763238686068716	0.39382758063028345	0.9917396503782236	0.9623761129508068	0.7222515036837435	0.6547506691646701	5.524635508417451	5.458859337676889	5.471768097769037	5.372035218226438	5.457938615700259	5.431311150311011	5.480093642201385	5.371033655374279	5.471108034600933	5.522669684488764	5.640853280760558	5.424599813247425	5.442716593685807	5.484444744767761
ADGRA3	1.0452875665695638	1.016060931280985	1.0462428320088932	1.0169894871377152	0.063899893	0.022986920437935154	0.065217739	0.024304765790619243	1.225158091593754	0.42600468457104995	1.2572367299757088	0.45271880451932284	0.2360998301036302	0.6750885067112826	0.22452642766618727	0.6560891738070478	0.8102390908289777	0.8715572718010657	0.5334079908836544	0.8368805196244852	5.922542108307782	5.975068530676763	6.007271055	5.852640527623198	5.872108542331114	5.936796403776569	5.820031549858446	5.965174550444973	5.841783233145013	6.005724306285341	5.956631027928045	5.931642839014171	5.9231740746552095	5.900226717584712
ADGRB3	-1.164478684	1.0574387192037038	-1.088154473	1.131608497325619	-0.219684231	0.080574059	-0.121883374	0.17837491518323345	-0.930125917	0.3081351806289893	-0.528352278	0.6953354765949837	0.3644518598951386	0.7614701827620547	0.6036238471449009	0.49560800127930327	0.855134094	0.9160392036612732	0.8307847893338753	0.7309773014250822	1.2529542269752423	0.7462484949503333	1.2468195024925561	0.49599210575588915	1.1984248553380161	0.8801846866657518	1.5027133155210621	0.8357768110991357	0.9787033435462771	0.9745808079851137	1.4219988496364353	0.9745808079851137	1.146010912860065	0.5334206883958327
ADGRD1	-1.10484985	1.1560357579795792	-1.431847452	-1.121042874	-0.143850319	0.20918602332471337	-0.517877797	-0.164841455	-0.63252808	0.815520771	-2.155169534	-0.615110346	0.5348905101757147	0.4252946742083713	0.044745808	0.5460792728228535	0.9107470751205216	0.7210144317524086	0.23753175596239462	0.7646173783032512	1.944849029359286	1.7946370171013926	1.834355048	2.1613129129199016	2.431154908377852	2.0535336035834746	1.710542368796847	1.4150588041799512	0.7994934726783767	2.0603613144793163	1.8787798832828266	1.5089790930493563	2.108610213017743	1.6179929713777104
ADGRE1	-1.15164443	-1.201909664	-1.117094544	-1.165851797	-0.203695353	-0.265328466	-0.159751291	-0.221384405	-1.297172477	-1.613371172	-1.031448562	-1.363166651	0.2107382568858618	0.12382858002372993	0.31581241459159254	0.18941953352265983	0.7999500852797652	0.42275253697887655	0.6284888766943926	0.4532257292027951	2.981817898	2.462112997494634	2.2897648790474365	2.817435762878921	2.8513824393841514	2.752692820862553	2.8999599854169635	2.7283866296788055	2.5731157387220525	2.4929655986594486	2.883258394656093	2.7481057418407584	2.764054495290533	3.1798738946444547
ADGRE5	-1.031544462	-1.093094324	-1.022840884	-1.083871424	-0.044806007	-0.128417898	-0.032581733	-0.116193624	-0.702808328	-1.990781274	-0.512418809	-1.805941721	0.4910474966568559	0.061700272	0.6145063061304852	0.087455762	0.8987792086526436	0.31911407457695146	0.8371023377177874	0.2994286955001009	7.460787947492575	7.656130581348806	7.4851664821563055	7.608832822692389	7.713596051	7.5431465385662495	7.530788166	7.622410762487953	7.408803281590058	7.587952613879955	7.6318867621855455	7.704213358750693	7.578401126770922	7.751007902767668
ADGRF1	-1.082881812	-1.215696585	1.0948968598813658	-1.025347147	-0.114875792	-0.281783204	0.1307949732547824	-0.036112439	-0.480819552	-1.147042961	0.5684781623558829	-0.152325219	0.6363608761223278	0.26618605045654414	0.576642184	0.8806025276327056	0.9340598728603764	0.5867262075542014	0.8146583573296174	0.9498611729579647	1.2529542269752423	0.6630648616628491	0.6871784954805171	1.6179929713777104	1.467639547798741	1.0245558822529206	0.9704582724239503	1.303048187478043	1.5152250041106874	1.087304659646529	1.2468195024925561	1.3771329114255608	0.9838568996716939	1.5560560248829713
ADGRF5	-1.026994647	1.003878297361191	1.0965781805025532	1.1305475824927913	-0.038428663	0.005584378	0.1330086725701296	0.1770217135239882	-0.615351411	0.08853812	2.1395351996894703	2.8191267550260335	0.5459235635516936	0.930413738	0.046153297	0.011258474383362473	0.9120724606449485	0.977452027	0.24130837151002002	0.097982442	9.627650263297308	9.398217232	9.627650263297308	9.652988689856171	9.609995207055741	9.574706998989647	9.662760233096686	9.699871557562771	9.627650263297308	9.761883765555897	9.902863571214741	9.633651181344348	9.579446439	9.500115301446572
ADGRG1	1.0149752144699689	1.0202990000285568	-1.147822123	-1.141832938	0.021444497461820866	0.028991998	-0.198899086	-0.191351585	0.3146134792230222	0.4051753110386779	-2.862431235	-2.627836018	0.75662508	0.6900607389036908	0.010253555360189346	0.016942485	0.9578657056703723	0.8785497321671445	0.10693876911754717	0.1242420086410141	4.787658400152493	4.9413113059595295	4.885376802320579	4.880200770554587	4.860904856897214	4.9192368733038885	4.764064165067111	4.6713136003502775	4.634709958	4.690879246295584	4.611127377726805	4.860590150733896	4.991868466529142	4.688652949484422
ADGRG6	-1.02576849	-1.067548367	-1.012050452	-1.053271589	-0.036705159	-0.094301435	-0.017281212	-0.074877487	-0.315553414	-0.779897507	-0.149864879	-0.62426109	0.7559229604202856	0.445452738	0.8825157285365908	0.5401853838057348	0.9577507968517316	0.7358156786334378	0.9568076160712392	0.7611101383628885	5.267067094341899	4.954051319251129	5.1226543323549505	5.335780991417657	5.277936115215215	5.292990966547802	5.035528270322322	5.195215461652872	5.492999046	4.979019568075714	5.102100624545017	5.443002735260183	4.991868466529142	5.305262983921853
ADGRL1	-1.131983706	-1.375342631	1.002214043663805	-1.21230039	-0.178853192	-0.459791073	0.003190659	-0.277747222	-2.154385789	-5.504780624	0.039234107208216934	-3.393712428	0.044815421	3.0099117848374947E-5	0.9691299327822078	0.003188025	0.7497443672566049	0.030901044	0.9894126099153884	0.048035432	5.754471930224599	6.027699676615574	5.811931651945933	5.974192582523854	6.152773202208837	5.919353439849483	6.131636467729487	6.027539933764028	5.949714175032612	6.072799912800594	6.215728226637913	6.357779748973439	6.181528377952416	6.486217227868342
ADGRL2	1.0472169706034218	1.1176398515438952	-1.021781773	1.044496661299158	0.066560382	0.16045536877314515	-0.031087106	0.062807881	1.0375291202381078	2.423139164456757	-0.483821755	0.9471101967678984	0.31304717422533246	0.025998623	0.6342692534095236	0.35596073629115754	0.8401525652058338	0.22275666147158185	0.8481905451484074	0.6262207665499152	6.990855798843169	6.831501371775081	7.050192176593216	6.869828339851231	6.846882480594068	6.857402197749222	6.912893922237327	6.774672515460192	6.9339587439578825	6.857015690457999	6.798938924071488	6.88836553	6.841666866903438	6.599679632356954
ADGRL3	-1.118205014	1.036687900436059	-1.05494642	1.0988516449762262	-0.161184719	0.051981629673377494	-0.077169727	0.13599662240678523	-1.698562802	0.4979456555726189	-0.829471929	1.324156801608786	0.10639254967925557	0.6244718500276596	0.41755982408874204	0.2018035544208483	0.769626681	0.8443587864955363	0.7144746847175583	0.4702654937465404	3.4459701493068495	3.6539310877214985	3.443735223660266	3.542210540178635	3.6042485845122867	3.7909469480100997	3.622386706403271	3.607386534	3.7008178755601446	3.536225514256975	3.558809280077042	3.5648154486104024	3.5759106678184245	3.2423574063103473
ADGRV1	-1.060072726	-1.053582684	1.3593645956882898	1.367738246152469	-0.084163244	-0.07530354	0.4429324537842865	0.45179215777466464	-0.823132635	-0.697651586	4.638461495489464	4.448451726237916	0.421063287	0.49419191779695815	1.9769576672549327E-4	3.0134170399757974E-4	0.8763788149710519	0.7678429508202025	0.009063574	0.012012575157862117	4.183021513916911	3.8342170170254195	4.264809172283091	4.177731156653851	4.323959586608948	4.149546118577655	4.150709531413527	4.5130067125219195	4.589738928139497	4.662708099431384	4.822891461972643	4.183978759776667	4.080967939054239	4.320891377954541
ADH5	1.0561770453426667	1.1152686469056214	1.013974501581104	1.0707049309221301	0.078851692	0.15739126967469996	0.020021373	0.098560951	1.756850464990656	3.3764902164241923	0.4462633982357548	2.115196414367041	0.095715116	0.003312579	0.6606589062326822	0.048424895	0.7595382779072714	0.1120187365355658	0.8608930606783628	0.21786017180446327	6.618840461369958	6.580683261696865	6.515096936800438	6.509534413254611	6.456311874310977	6.465703334295228	6.510982356359493	6.420754289305288	6.559819948474281	6.489606752138631	6.518203821259201	6.372498355941339	6.4447442725520725	6.384686318731309
ADHFE1	-1.296927682	1.1955330759067249	-1.356673063	1.1428840023594473	-0.375098035	0.25765404455100793	-0.440073096	0.19267898385589655	-1.964166695	1.1542026686810856	-2.304273063	0.8631009180573332	0.064933415	0.2633143554975052	0.033168191428791134	0.3992875279238536	0.7497443672566049	0.5848159279079614	0.20592933710842978	0.6594939651423206	1.027009909041635	0.9787033435462771	1.2994943992496788	0.9838568996716939	1.5062671037494264	1.4133965689679144	1.4570575127409766	1.303048187478043	0.7994934726783767	0.7695174818191282	1.1984248553380161	0.9040293728518645	1.146010912860065	0.4438720813476549
ADI1	1.0051162134342646	-1.06691629	1.084514402164498	1.0113202402856405	0.007362318	-0.093446987	0.11704921187909889	0.016239907147325816	0.1432177341140166	-1.769995643	2.309744309775979	0.31180041718822643	0.887688339	0.093439602	0.032801419	0.7587277016249813	0.9797048852199116	0.3751373807170693	0.20498173714601853	0.8915799411321318	5.831122779847459	5.9538359877636235	5.854729494233734	5.968801528349013	5.946009666800635	5.8970559086737175	5.829247919787238	5.979629142041629	5.956188323723274	6.044926082816121	6.049939869546613	6.010299801108688	5.927885089249517	6.031509718707808
ADIPOR1	1.0104331845631818	-1.041956767	1.0052475959173908	-1.047331721	0.014973926	-0.059295418	0.007550886	-0.066718458	0.37892465213794396	-1.466147764	0.19176951442916457	-1.655373557	0.7091180867116755	0.159634079	0.8500411864687263	0.11495020830679666	0.9483081141249853	0.47493699352414254	0.9438544553068602	0.34690695756213313	6.443002108403985	6.515383099917213	6.415191698551335	6.463440318343705	6.466129863258373	6.446734062261337	6.415191698551335	6.424335475600806	6.451195753375985	6.466522156783506	6.459027051	6.517330548137002	6.508687091186047	6.525017660829169
ADIPOR2	-1.030258761	-1.031103819	1.0093783459145282	1.0085510930676405	-0.043006732	-0.044189601	0.013467042098868731	0.012284172545980354	-0.920953418	-0.927004775	0.2900076806722558	0.2590866730440244	0.3690941913632011	0.3660270569587407	0.7750810734596133	0.7984693907024931	0.855134094	0.6783015587503842	0.9120455468547743	0.9105363815111817	7.1119308779177075	7.006549479751686	7.076129968348568	7.069910197837478	7.154289131003811	7.124587834753432	7.049186244960536	7.11089458	7.209903830089422	7.023499005746172	7.149709487816269	7.128770172	7.0618402881472475	7.138840771312575
ADIRF	1.1550728940084491	1.3087173450445748	1.3346662308644108	1.5121996674304647	0.20798389969856745	0.3881535396546485	0.41647900237643465	0.5966486423325157	1.2007945964248046	2.041180819575485	2.4875980170979957	3.2267104637422537	0.24519128125947004	0.055970858	0.022744719	0.004618311	0.8102390908289777	0.3053013830754414	0.16856848927773482	0.060071472430938536	1.911770861234963	1.9812028410605218	1.8865672540719112	1.8615743453277105	1.8488440080510058	1.5952563544290532	1.6670679070366325	2.1872113715486257	1.711769208	2.3893461188784277	2.1630896749655464	1.2847156155963178	1.7259113647184603	1.6179929713777104
ADIRF-AS1	-1.014545877	1.0183775830985582	-1.061579352	-1.027476604	-0.020834104	0.026272567568240035	-0.086212215	-0.039105543	-0.159010511	0.18710252301482072	-0.657700638	-0.27838682	0.8754077846863438	0.853645448	0.5189442472204664	0.7838464009760815	0.9780206831944671	0.9528283247415819	0.7804929549848246	0.9031669563215368	2.3487059148516707	2.2581126099822533	2.3912905095023578	2.2792951376191453	2.1595953790651405	2.5338556107828216	2.326170694722662	2.3547435979616744	2.200217137391313	2.430337037	2.0603613144793163	2.2617630535688398	2.2897648790474365	2.349564681779051
ADK	1.013593863393167	1.0064024510787983	1.0089560226170189	1.001797515617564	0.019479695101377814	0.009207341	0.012863293041863955	0.002590939	0.31384737480973157	0.14216132419993877	0.2083325369347236	0.040196380375386524	0.7571975115648754	0.8885108901226485	0.8372777018412864	0.9683732246453118	0.9578657056703723	0.9651525594084869	0.9398369940768805	0.9887952589358989	5.503837163561194	5.340951321877077	5.320443093671389	5.4185262	5.4133978717596545	5.333507456137104	5.383070761766834	5.365151614978624	5.4124262458744745	5.305391474818589	5.469849717123888	5.315063623532598	5.341284099	5.507518011742709
ADM	-1.065151401	-1.336893232	-1.002289264	-1.257993682	-0.091058511	-0.418884252	-0.003298935	-0.331124676	-0.737809559	-3.389972295	-0.027186424	-2.725400714	0.47001542199281965	0.003214675	0.9786062469282839	0.013767287864052407	0.8936504026187654	0.11064165523593254	0.9930716473944577	0.11005407590101515	4.294587216179107	4.114254182283234	4.098555771715218	4.415220374763948	4.477124758071666	4.260407134163145	4.209550782724408	4.309756194432373	4.039018080268222	4.235446077283066	4.644914031026284	4.663765432403083	4.435331971686395	4.808148595124626
ADM2	1.0588224384634062	-1.024162079	1.0422542773477723	-1.040442638	0.082460674	-0.034444048	0.059707293	-0.057197429	1.1696568856978726	-0.4755396	0.849560691	-0.792014066	0.2571949201274606	0.6400470233924063	0.4065811167358173	0.43853089120856736	0.8142428605709231	0.8536413038531835	0.7040033655361901	0.6907083227955227	5.376859040761943	5.681391072839661	5.477402593204489	5.572083165176158	5.434613786216296	5.416554852483774	5.468771124262402	5.519831587362767	5.4500072314227115	5.621510614520293	5.405412110071169	5.4532096079476045	5.641130795014687	5.595015972548203
ADNP	-1.016332745	1.0070727786928242	1.0329348250909498	1.0572305279763823	-0.023372814	0.010167947163141733	0.046749227596550647	0.080289989	-0.591260743	0.25114668399403006	1.1901132565946415	1.9951360535699258	0.561601365	0.8045078894967068	0.2492601038303699	0.061185208	0.9168759340026345	0.9324819306666748	0.5603089572026755	0.24600237701907812	7.018380578217228	7.012628390844596	7.027183027	7.011046555934787	7.023499005746172	7.088092974289647	7.009453406881419	7.012908154743974	7.098539955498827	7.102418835286999	7.134929547487826	7.023969366759594	7.021336255445937	6.976348495280296
ADNP2	-1.016700291	1.095892991357576	1.0128153628267669	1.128473532	-0.023894455	0.13210693299298093	0.018371193474759018	0.17437258137174538	-0.354833148	1.8290907678099992	0.2757685472263549	2.4369725007814114	0.7267837061979437	0.083781889	0.7858254575874943	0.025265545	0.9526273334246761	0.35852855871626277	0.9162545065226785	0.15351890030383022	5.017461751940774	4.992011194661653	5.041862402	5.126239939545282	5.047196647004887	5.217480090603735	4.922112454261523	4.997251351959597	5.142289639142005	5.092690032811559	5.107268091431501	4.953165304546697	4.904692106693395	4.868397634050616
ADO	1.0033372221354913	-1.111585553	1.038456356246387	-1.073993292	0.004806578	-0.15261899	0.054440585	-0.102984983	0.069114117	-2.148520629	0.7911273495127488	-1.46455349	0.9456507543251451	0.045339519963239566	0.43903516500352346	0.16006419181335263	0.9913647805817717	0.2801654859981265	0.7288718678522548	0.41482196699122204	5.4551770512817175	5.425983366	5.368451103962896	5.4970210199006155	5.517867710197608	5.460551793807926	5.303498501491233	5.519831587362767	5.492999046	5.3385916596285545	5.583410321974562	5.477216888575258	5.604624866621018	5.6942971934510895
ADORA2A	-1.056797712	-1.565874699	-1.958016412	-2.901225394	-0.079699248	-0.646968773	-0.969392857	-1.536662382	-0.459507715	-3.893797442	-4.887110318	-8.002857991	0.6512983648644621	0.001041501	1.1434092762312746E-4	2.219996344823634E-7	0.937987114	0.084098316	0.006419618	9.384708077691204E-5	1.911770861234963	1.7498257939929176	1.584532641091212	1.9105440217781497	1.915237998613872	1.9796872958347929	1.6670679070366325	1.146010912860065	0.9787033435462771	0.4768383386677034	0.9787033435462771	2.3112149390017613	2.254576801346823	2.7199433514426063
ADORA2B	-1.043160946	1.011344991229751	-1.032122232	1.0221614898681988	-0.060961764	0.016275215080414185	-0.045613836	0.031623144	-0.778372611	0.1967320384308188	-0.586601314	0.38471972009013083	0.4463286273710023	0.846212414	0.5646606900943885	0.7048934520253332	0.8854494632440878	0.9493828025689638	0.8073080770642242	0.865342807	5.236732078696774	5.435928646509849	5.111562575	5.227314190288764	5.196891685392203	5.477402593204489	5.238072485720611	5.153258548535081	5.3122837390339805	5.365151614978624	5.217358569738705	5.231017279187024	5.228769452579383	5.232598532
ADPGK	1.0585774831545944	1.1040315012112214	1.1147488568129988	1.1626148047218705	0.082126872	0.14278133696467155	0.15671872015321853	0.21737318505937875	1.6314700851177717	2.6992912264884468	3.1514408191166043	4.155025823355657	0.119934052	0.014556380106432613	0.005453281	5.8004315214953E-4	0.769626681	0.17655874780060785	0.075583423	0.017967526473419215	5.785564285	5.795468837720338	5.822745151566812	5.677211771484914	5.658405947383196	5.746458371175412	5.663700700571392	5.868571516	5.814328605120092	5.853855956	5.852640527623198	5.583066219742042	5.604624866621018	5.706431134176927
ADPRHL1	1.1039694369599942	1.1707120827595154	-1.130797455	-1.066330354	0.14270023211916394	0.22738631251857733	-0.177340541	-0.092654461	1.5297357429228804	2.254263786899318	-1.831820342	-0.88971292	0.1432379678393055	0.036700978202173336	0.083357736	0.38520311782819505	0.7700963909313835	0.2580739528864175	0.32601842364021444	0.648153174	3.575186430531148	3.6298582706348954	3.776432434406093	3.7590662653909237	3.6139987843511796	3.5370043039883976	3.4764319738567404	3.287366111	3.443735223660266	3.5247100907391995	3.212576782036504	3.4229456305083796	3.3603690070067156	3.588026089665099
ADPRHL2	1.0184230568643884	-1.040940596	1.0068656405833838	-1.052889146	0.026336987	-0.05788774	0.009871178	-0.074353549	0.37126256611899416	-0.786164679	0.139812442	-1.014242068	0.7147186886640953	0.44186408333713323	0.8903402620201968	0.32373138140698865	0.9488845158738731	0.7333123104330949	0.9596270073876315	0.599535001	4.576824424259922	4.710611512153314	4.696401720421704	4.7034706660050745	4.758459210257406	4.602973552766477	4.5702736575138285	4.765551022272727	4.629107121	4.572902899831825	4.6524672111421586	4.757952452448924	4.607831973182245	4.802503412654835
ADPRM	1.0843256385701323	1.1604881328382652	1.0117537399578576	1.082818820113959	0.11679808381334533	0.21473176974579733	0.016858181953896434	0.11479186788634843	1.1874388499279873	2.0209439588886204	0.1707102489880361	1.0766847011659713	0.2502868254705462	0.0582112	0.8663307458260371	0.29565450254526576	0.8102390908289777	0.3107985035447854	0.9499368179552663	0.571468823	4.008229234058627	3.6906813083223904	3.927919942002724	3.672226648697682	3.6903727755268947	3.6458142880774744	3.832715352598284	3.712569926893891	3.868281758106523	3.7180437676505687	3.6539310877214985	3.489238364766948	3.636880484518957	3.7646142329230763
ADRA1B	-1.041268537	-1.433627429	1.4823664890640813	1.076668563595089	-0.058342179	-0.519670146	0.5679021727382549	0.10657420601242507	-0.178625528	-1.612415452	1.8828636822056488	0.3589226980405417	0.8602005531793906	0.1240371724263399	0.075766315	0.7237735044740898	0.973934172	0.4230533941332417	0.3082943861202089	0.8741600580082847	0.618802717	-0.201579494	0.6871784954805171	1.0666405632989664	0.40957794450585655	0.36279692211951886	1.0834875697207105	1.2547945948552455	0.7994934726783767	1.1984248553380161	1.4219988496364353	1.2468195024925561	0.29082842061373737	1.5560560248829713
ADRB1	1.1768815336693341	1.0717488957766317	-1.177194535	-1.292670807	0.23496910424252587	0.099966931	-0.23535275	-0.370354923	0.8639586009719622	0.35747892540729403	-0.823089884	-1.262937214	0.3988284173974138	0.7248356987622229	0.4210869769557608	0.22251651178017667	0.8658813993170361	0.8981001936385438	0.717011157	0.4955268072022519	0.618802717	0.6630648616628491	0.7511565485277628	0.49599210575588915	0.20747605046748505	0.8144854664740372	0.14946943956035993	-0.679233978	0.27610077876172257	0.5474149891083511	0.4825647921451308	0.41750875253362396	0.40957794450585655	0.7943399165529599
ADRB2	1.0335688887531187	1.0715187857835684	-1.040919764	-1.00405359	0.047634549528078995	0.099657143	-0.057858867	-0.005836273	0.5046976232850322	0.983500945	-0.608626146	-0.057238083	0.6198133275038906	0.33822609169351514	0.5502765025102188	0.9549778399831159	0.9287326710826282	0.6551649078047026	0.7993051208266169	0.9825503342222297	3.6679061461644347	3.7194664608357355	3.671574434	3.7952527255057222	3.699470759023609	3.743520204836798	3.5302595630135034	3.6539310877214985	3.5517572366572057	3.7180437676505687	3.495617109953913	3.8056027802213115	3.534687109990958	3.443735223660266
ADRBK1	-1.034399268	-1.0241557	-1.075911541	-1.06525688	-0.04879316	-0.034435061	-0.105559468	-0.09120137	-0.715287534	-0.484819021	-1.547297865	-1.28392206	0.48348647896762253	0.6335751608482885	0.13896425563713763	0.21523770132752587	0.8964765345577915	0.8498717486581847	0.423716857	0.4866341643667974	5.7312679970304705	6.048163405719387	5.780861816731635	5.874216116220046	5.940163011918765	5.851204004422678	5.918357843641501	5.948584764608102	5.681744957357472	5.787863990812282	5.771097255002107	5.914148089782701	5.859600547141626	5.884587526
ADRBK2	1.1493484502504434	1.0192965203402948	1.2036873266901453	1.0674868038545073	0.20081624901727402	0.027573802431243966	0.26746068211672913	0.094218236	1.2585142101614626	0.16701410585531865	1.704744262236386	0.5797490893837854	0.2240747866097577	0.8691963334285355	0.10521359846540165	0.569175516	0.8072322186366856	0.9590847515359784	0.3691138998046998	0.7809211184013165	2.5114870539231458	2.558592913611232	2.6917578476897286	2.4728287780118148	2.4974443108948097	2.446247184533574	2.130806628	2.407345529	2.737796302	2.430337037	2.934511432405109	2.7694914807068414	2.2157571149225257	2.5431439972408882
ADRM1	-1.046936188	-1.109164856	-1.071986536	-1.135704167	-0.066173511	-0.149473811	-0.100286786	-0.183587085	-1.203989341	-2.67671894	-1.827150392	-3.291951035	0.24398417379512005	0.015273189628856244	0.084084557	0.003996924	0.8102390908289777	0.17993570043897608	0.3267659203700327	0.055451531440753966	6.808702887260243	7.078675957451331	6.898280208866223	7.0121980974710425	7.061374865376777	7.000722317924399	6.976348495280296	6.952586936953081	6.831501371775081	6.938410181898902	6.927144023303089	7.065734116	7.074095548859645	7.149709487816269
ADSL	1.0261833357050212	1.047674013019017	-1.042454616	-1.021071003	0.037288503	0.067189888	-0.059984576	-0.030083191	0.5525702695206656	0.9539958043994987	-0.885915712	-0.425819919	0.5872652229976937	0.35255714982425734	0.3871924449042393	0.6752207178009323	0.9186253668450319	0.6673165442166898	0.6883690425442601	0.8469279498169823	5.899943695710541	5.940498014890797	5.7889030344543135	5.849770726471887	5.771339745356687	5.883709987257846	5.834001329230961	5.793391204888137	5.940968963269063	5.6893812749473875	5.667272607390764	5.765622259026376	5.950718334412811	5.702239397083097
ADSS	1.0257592154311697	1.050275662709594	-1.030098714	-1.006053255	0.036692115	0.070768037	-0.042782597	-0.008706675	0.8051405704993942	1.511416501247288	-0.9380002	-0.185804098	0.43110816883614034	0.1478117770896545	0.36049825409952607	0.8546487989395456	0.87899327	0.4585578830368237	0.6656528014096208	0.9370560063435874	6.905870879593295	6.830063115716863	6.853060636857299	6.848047850122181	6.813281637762528	6.768605738921494	6.889889562552959	6.815275584388969	6.762201225	6.7337587730970565	6.809843369725287	6.698299909	6.838660697013957	6.839433306
ADTRP	1.181409093173083	1.3520217618518597	-1.877065909	-1.640197514	0.24050862137766726	0.43511837311646406	-0.908479308	-0.713869556	2.0583866090852556	3.3487939839003826	-6.501392882	-4.732245923	0.054127570163373065	0.003523007	3.842839913311995E-6	1.607131213813407E-4	0.7497443672566049	0.1128351519165237	5.636034497350337E-4	0.007856702	3.336994617940899	3.5759106678184245	3.468409897460443	3.443735223660266	3.2676713269020565	3.3102750473803173	3.0447945948131427	2.495102228684409	2.635859698312902	2.214636965961478	1.915237998613872	3.0472778731927397	2.913247631456627	3.076352145226921
AEBP2	1.015932883099345	1.0036237266415007	1.0270399518896673	1.0145962209438795	0.022805094611907606	0.005218483	0.038492304	0.020905692	0.3099565566294774	0.068115861	0.5270277791740452	0.2747322018559824	0.7601069454846276	0.9464344636621167	0.6045248867946971	0.7866092088031494	0.9585029941613049	0.9835938211291109	0.8314675787464288	0.9046844664016025	5.472242399	5.449916037022111	5.277936115215215	5.352467953361696	5.429513990014099	5.352977465260033	5.305519965715325	5.466117536988068	5.378637450294642	5.244255528546088	5.517142288537411	5.242316955105522	5.482671440043736	5.445379788229362
AEN	-1.026837419	1.0733235392772302	-1.031117282	1.0688684912483928	-0.038207776	0.10208502311503675	-0.044208437	0.096084361	-0.57822991	1.4496241202803353	-0.673273662	1.3720013810295373	0.5701790054808548	0.16413814839854368	0.5092137868969495	0.1867008320997364	0.9186167447681828	0.48116614459152934	0.7720704545096772	0.4494327193661593	5.311979757557571	5.394807008337266	5.471768097769037	5.1806534005693585	5.404129252466359	5.404451680726297	5.338910271796375	5.345969717824395	5.474086902020638	5.280989410309752	5.263091009	5.2452301827601415	5.264822578	5.221008283891381
AES	1.0052449030679733	-1.104552965	1.020014471624412	-1.088559299	0.007547021	-0.1434626	0.028589620817031758	-0.122420001	0.13962021723934417	-2.630280982	0.5305215981097189	-2.251200115	0.8904899999966926	0.016855025403358898	0.6021495007107011	0.036928313854685764	0.9799077232553103	0.18664312904622163	0.8298681344054949	0.18868491113878366	7.377198052529895	7.644186423510856	7.399879333791101	7.458042164889181	7.500744606401624	7.3933589674725395	7.489307718	7.471231198202362	7.451923626	7.4784716799610225	7.553759297827117	7.585216423761399	7.599117183163581	7.651241106766603
AF011889.4	1.1136822764468828	-1.010013866	1.5161446462651091	1.3478823685097068	0.15533770343752273	-0.014375099	0.6004073989539682	0.4306945960948949	0.7128293508444595	-0.064147477	2.9279442035909997	2.035282593332345	0.4849704300532557	0.9495505043742353	0.008895743	0.056615664	0.8964765345577915	0.9848319410293863	0.098846115	0.2360649065623058	1.4022401496155767	1.3103912865769591	1.2468195024925561	1.1274916794699958	1.146010912860065	1.1274916794699958	1.0834875697207105	1.7271995523865862	1.5152250041106874	2.214636965961478	1.4219988496364353	1.5089790930493563	1.3736976051254863	0.956325478
AF011889.5	-1.075206897	1.3114440388411046	1.0742367663474215	1.5147529853926145	-0.104614297	0.39115624709284624	0.10331200448672107	0.5990825489428881	-0.581834161	1.86138305	0.5967204697996228	2.929974648391839	0.5677997180133303	0.078883368	0.5580276598906451	0.008856566	0.9186167447681828	0.3511274861830043	0.8043512439730292	0.084807076	3.616720388647065	2.807504502593127	3.520049960164974	3.9521909476935857	3.236073016613546	3.7241390043378324	3.783587443946863	3.776713991515944	3.7140197656576377	3.660896096285228	3.597742813492343	3.152838800612442	3.247062134267292	2.8640148030374846
AF127936.9	1.090391077500076	-1.200782635	1.0258955170159152	-1.276272924	0.12484566195581592	-0.263975019	0.036883806	-0.351936874	0.554736062	-1.181282793	0.16324194897611466	-1.568608288	0.5858131776716151	0.25266233173129693	0.8721227751041806	0.13392182209361994	0.9186253668450319	0.5750189881294118	0.9527263545316096	0.37368634225424174	1.087304659646529	0.7462484949503333	0.6871784954805171	0.6119301941548624	0.29727112125456434	0.6871784954805171	1.017620730082208	0.6871784954805171	0.5712310139144677	0.5474149891083511	0.9787033435462771	1.2468195024925561	0.9040293728518645	0.956325478
AF131215.2	-1.193981684	-1.10905091	1.0750359805881837	1.157361901989918	-0.255780706	-0.149325593	0.10438494646353069	0.21084005940324335	-1.062053902	-0.576658682	0.45912453532853376	0.855463445	0.3020697185767704	0.5712178371916585	0.6515683550113784	0.40339099180820603	0.8376398148223805	0.8178358537462951	0.8561984257413338	0.6623944619284069	1.303048187478043	1.0791932131180269	1.545111049661527	2.2223533448184725	1.9714423691888374	1.6695814376410825	1.710542368796847	1.8787798832828266	1.303048187478043	2.085787847	2.233869378224869	1.6264002666747126	1.8751700384918444	1.5560560248829713
AF131215.9	-1.24554808	-1.141781012	-1.061448797	1.0277290467385527	-0.316780713	-0.191285976	-0.086034779	0.039459958645189364	-1.399037082	-0.786663195	-0.394104565	0.16747599705707986	0.17857492596645125	0.44157939933004153	0.6980727833925486	0.8688381304859232	0.7828880920001031	0.7332988580133355	0.878656511	0.944181779	0.4438720813476549	0.7462484949503333	0.6871784954805171	1.0666405632989664	1.087304659646529	0.8144854664740372	1.2468195024925561	0.6871784954805171	1.045534591018178	1.1984248553380161	0.8801846866657518	1.1418883772989017	1.146010912860065	0.4438720813476549
AF254983.5	-1.011327442	1.0318306285195047	-1.00878631	1.0344298090693755	-0.016250181	0.045206177	-0.012620602	0.048835755	-0.112030671	0.2884737027694564	-0.087829571	0.3141513002503642	0.9120226189374016	0.7762363654448612	0.930969106	0.7569704018093987	0.9845652021922242	0.922562221	0.9742262445365839	0.8906727338702121	2.752692820862553	2.135539263396626	2.5137981780877166	2.689808321002246	2.706506045959079	2.3736684	2.568441312151755	2.383947780386055	2.5731157387220525	2.671515643501026	2.4929655986594486	2.616729283371025	2.3597137591767545	2.431154908377852
AFAP1	-1.070508058	1.0233420439866787	-1.134772706	-1.035852988	-0.098295655	0.033288435098630664	-0.182403356	-0.050819266	-1.790638379	0.5836143607600756	-3.318696079	-0.889942151	0.089961119	0.5666264507615222	0.003766611	0.38508324235735014	0.7587146455145549	0.8151346922939594	0.061172312499395705	0.6480975025177999	6.546141485299386	6.509534413254611	6.641698009708657	6.681426340814063	6.746992566175035	6.700493577332327	6.630199174462264	6.519977165488279	6.485115240650167	6.499622179	6.537166889358516	6.6697029179135345	6.4191876897747155	6.577053850843568
AFAP1-AS1	-1.028499073	1.052068066645309	-1.270497086	-1.174156347	-0.040540493	0.073228047	-0.345393066	-0.231624526	-0.523960302	0.8938176536256645	-4.352325158	-2.763865856	0.6066141612833937	0.383060309	3.732804577616304E-4	0.012678876110983622	0.9236606640901314	0.6911531292043473	0.013899378288621539	0.10485240871298482	5.682574328965435	5.583754424207082	5.634002411575035	5.416317739078567	5.681998141241989	5.639349563978893	5.549771123345055	5.310012904341489	5.435243112	5.192152623706224	5.189788285717695	5.630045637990229	5.5805399193830585	5.312840950188609
AFAP1L1	-1.200335342	1.0093498633288271	-1.317850367	-1.087731686	-0.263437513	0.013426331630805421	-0.398186572	-0.121322727	-1.925365133	0.087524975	-2.870092377	-0.782184101	0.069918298	0.9312078622763995	0.010085005602556664	0.44414132558292496	0.7497443672566049	0.977452027	0.10603641955050983	0.6941474159630411	2.064183320661315	2.200217137391313	2.064183320661315	2.2223533448184725	2.349564681779051	2.282648414481769	2.568441312151755	2.1872113715486257	2.0583406684485004	1.8787798832828266	1.8787798832828266	2.1872113715486257	1.8273747028980043	2.2897648790474365
AFAP1L2	1.1156056565020578	-1.085673909	1.3192374927712045	1.0892131527863647	0.15782715445446227	-0.118590843	0.3997043059092804	0.12328630885414515	1.2316915870150242	-0.913053253	3.2357849186040255	0.9836483579068346	0.23370625498844302	0.3731243961295929	0.004526522	0.33815552247367253	0.8098002616000215	0.6839114209924472	0.067637664	0.6116213941612325	3.5302595630135034	3.7329621130682926	3.3235216891438997	3.505973958444709	3.631242490158291	3.0985284507027133	3.356081171673244	3.7937677881465075	3.8989884102995673	3.6778673052417674	3.661592380324625	3.776713991515944	3.4238133844482332	3.643133478728937
AFF1	-1.066230705	-1.040610678	-1.010706623	1.0137661720321054	-0.092519633	-0.057430417	-0.015364287	0.019724929115222167	-1.350168707	-0.814552547	-0.226066846	0.2819444496129213	0.19347674109665552	0.42583482758002933	0.8236629968736683	0.7811597476916353	0.7938501948525948	0.7212495848229745	0.9335429143372231	0.9018855050198201	6.691304474131926	6.494795485009047	6.695346329531894	6.763783062	6.797695813805785	6.760521502806168	6.704392361	6.773073898073831	6.779613741052914	6.614845634629744	6.790475129486567	6.812163076002157	6.5301769946248305	6.797695813805785
AFF2	-1.228877118	-1.000567985	-1.085405189	1.1315401318192666	-0.29734066	-8.19E-04	-0.118233711	0.17828775292111554	-1.777797559	-0.004378113	-0.734470224	0.9821645301186929	0.092111393	0.9965543048604699	0.4719984833422384	0.3388663240781584	0.7591311264996755	0.9984994788260394	0.7495342173326696	0.6116213941612325	2.324367666	1.5790117898459237	1.860347505870897	1.8615743453277105	2.1062680747950524	2.282648414481769	2.249300557928661	1.7981254091790935	2.137447644709182	2.214636965961478	2.2129194321067174	1.8810699696565623	1.7259113647184603	2.130806628
AFF3	1.1978317254386919	1.2064952121534158	-1.35605598	-1.346318542	0.26042524875548434	0.2708221903848047	-0.439416736	-0.429019795	1.7315101419621615	1.681549660363688	-2.652246801	-2.445899537	0.1002375253789101	0.10969609104602128	0.016088294633928416	0.024802800939307854	0.7639586880203793	0.3997621492404827	0.14014367198391098	0.15176273218419403	2.8513824393841514	2.5137981780877166	2.872203020812676	2.2792951376191453	2.272886578535135	2.394468396209637	2.5137981780877166	1.7597025439833083	2.137447644709182	1.9964311028803507	1.915237998613872	2.462112997494634	2.521328538927414	2.1613129129199016
AFF4	-1.038848637	1.0444779838169669	-1.026802943	1.0567310286773235	-0.054985465	0.062782083	-0.038159336	0.079608212	-1.083004154	1.2174790404598712	-0.753137551	1.546847727758841	0.29291436560302797	0.2389370540060112	0.4609771626983299	0.1390724528965571	0.8328614784317963	0.5617013865273797	0.7429814727583308	0.382055994	8.471226548288637	8.246001809589739	8.465235762655613	8.468741811697031	8.507534074901296	8.468741811697031	8.428931975325293	8.419691354216239	8.452694583894907	8.432656664043858	8.416573331	8.433930469809154	8.279972490126005	8.333682815134098
AFG3L1P	1.0183363838489137	1.0616088801210972	-1.001822109	1.0405972404684536	0.026214201048323282	0.086252344	-0.002626356	0.057411786588538405	0.2590990257394731	0.8025466247981466	-0.026038604	0.5356524166465723	0.798460006	0.432568693	0.9795092783945547	0.5986694352839581	0.9655475322856943	0.7259482626965642	0.9933314653471343	0.8012548461994907	4.576824424259922	4.519348466550411	4.497767982696719	4.6360646325209744	4.446307172	4.602973552766477	4.531975249498855	4.709820065298786	4.266340678737052	4.681392648465117	4.445894946011951	4.553353472556182	4.632362406281963	4.223551613520772
AFG3L2	1.0319953526459282	1.0695649055105318	-1.006356628	1.029858343117119	0.045436474	0.097024034	-0.009141651	0.042445909	0.8484164509856503	1.7391444448748334	-0.170822581	0.761348508	0.40720140147024597	0.098855999	0.8662436856760294	0.45617910944786233	0.8708725968476055	0.38246833389092993	0.9499368179552663	0.7038821621142378	6.186198827926323	6.249076697589472	6.172032507785745	6.146905470799851	6.084421570858919	6.172545615832473	6.170983501	6.231331905338212	6.178374492788103	6.0847154700268025	6.046377296769318	6.013466884118122	6.184955609689661	6.091115533511592
AFMID	1.027559980967347	1.0241716986841864	1.0914853250729526	1.087886254986754	0.03922261	0.034457598223944785	0.1262927335473938	0.12152772207996021	0.4445145306151714	0.36901731545032096	1.4570799357210948	1.3223578644689795	0.6618992908908012	0.7163630321972504	0.16209312366912867	0.20238974181049865	0.9401073447401053	0.8946290608889634	0.45838080120764585	0.47093212871010154	4.015700330666323	3.9418579441212134	3.934744212376911	4.098205261364255	4.040667845500508	3.7813878660263414	4.0603510245622365	4.000124152537908	4.1981910733938985	4.008229234058627	4.119465959	3.9354047892913404	3.858553713209654	4.078639558456077
AFTPH	-1.049019099	-1.001975568	-1.052303501	-1.00511268	-0.069040945	-0.002847331	-0.073550861	-0.007357247	-1.490114481	-0.059165164	-1.594226985	-0.153481934	0.15328167281108715	0.9534638770641215	0.12806386802671424	0.8797033075180789	0.7756168728855992	0.9850306276709796	0.40767635384273804	0.9494743112530136	6.374594485013593	6.319430160880287	6.249628460728244	6.2637291004210836	6.345334681008182	6.407589277883497	6.357883319698723	6.270884298833245	6.298114237871367	6.274369486889999	6.344113624163885	6.231331905338212	6.321722133162404	6.369338088017492
AGA	1.0258480722674022	1.0270522827832447	1.0802224814166854	1.0814905203268685	0.036817084	0.038509625	0.11132847885232611	0.11302101958805189	0.5537042985735229	0.5536844217516474	1.6968909283345575	1.6449948826842893	0.5865046933653502	0.5865180193718974	0.10671335876946256	0.11709206597136283	0.9186253668450319	0.8262298826259219	0.37221284048491127	0.3500341647683856	5.311979757557571	5.347239292370893	5.283770123841608	5.266401982	5.271465839885932	5.244963214616583	5.280989410309752	5.324271378573185	5.391617968655105	5.321587239960737	5.465152194037723	5.281964358565507	5.442716593685807	5.079880281058567
AGAP1	1.0269613410567968	1.0494916907678216	1.0720891359864395	1.0956095375726458	0.038381873851441206	0.069690744	0.10042485980647431	0.13173373025493085	0.7370828211942475	1.2831947126220062	1.9486381831915476	2.448768129798015	0.47044657	0.21548684316928757	0.066889011	0.024655798745720957	0.8936504026187654	0.5362175202341015	0.2898985188778251	0.15121677682404125	5.938137179902778	5.925161351548224	6.031509718707808	6.044926082816121	5.980518872	5.963412622116475	5.89437837	6.110934008057455	5.989735115176401	6.122146355578943	5.968166071832369	5.904106905690642	5.895581777	5.946730616952161
AGAP2	-1.224390694	-1.246085745	-1.196816303	-1.218022762	-0.292063984	-0.317403346	-0.259201733	-0.284541094	-3.734411672	-3.874030611	-3.356537361	-3.513265947	0.00148881	0.001088701	0.003462885	0.002442013	0.7494928833658707	0.085631226	0.0591316	0.040860369953387626	3.604964209928357	3.909396438554486	3.8378102987102136	3.866614485164313	4.097117510490087	4.080425333218602	4.100686890967569	3.9178447273124735	3.7892529729930047	3.849762419469796	3.7797789287466403	4.125187557126783	4.092232326542364	4.131550193798615
AGAP2-AS1	1.0603390798608903	1.0245848828342088	-1.013808519	-1.049186662	0.08452569	0.035039511	-0.019785193	-0.069271372	0.892513721	0.35172998900144437	-0.207455119	-0.690961431	0.383740147	0.7290709118904471	0.8379527115229212	0.49828871329935154	0.8595133444243289	0.9000202882935152	0.9401947168398865	0.7327377979454754	3.3907835129304105	3.3556908302390207	3.4576080084005008	3.372715091371561	3.2676713269020565	3.3603690070067156	3.307276467947251	3.2726280736485744	3.1280127797087984	3.279346871679286	3.477335923914314	3.3785917016036118	3.477335923914314	3.2423574063103473
AGAP3	-1.017241231	-1.125024083	1.0263857904185307	-1.077524699	-0.024661844	-0.169955885	0.037573102591458074	-0.107720939	-0.337748912	-2.273260302	0.5203609779161272	-1.456282966	0.7394079336122086	0.035319956	0.6090701317737155	0.162310722	0.9547681305773241	0.25408094357838856	0.834524786	0.41746555738495394	5.300063421831388	5.604946068964093	5.453018421165904	5.654808794	5.552130919	5.494271262241478	5.517425483955862	5.595989977	5.4100906727056906	5.633672146265565	5.589224775085598	5.693802732488777	5.610808528730184	5.685536877642014
AGAP4	1.1217368137236585	1.0083578388023617	1.159274290143683	1.0421012339855347	0.16573422489921485	0.012007702977527401	0.21322195565589563	0.059495434	1.488262731450323	0.10471381952497068	1.9387632604700438	0.5249775458281988	0.15376494685256395	0.9177456395360992	0.06815978	0.6059209235898357	0.7756168728855992	0.9747545347150347	0.2922473279916019	0.8054102871318514	3.7797789287466403	3.9201750729708675	3.710467592963523	3.9521909476935857	3.4295936605726287	3.7734035759454954	3.792843828280874	4.0916400855686925	3.9153090099072454	3.737409072917736	3.7885778480182832	3.776713991515944	4.002361553551451	3.7085302431239198
AGAP5	1.005936797295805	1.0400555371570093	-1.066791778	-1.031795963	0.008539664	0.056660568	-0.09327861	-0.045157707	0.057765927	0.355595613	-0.626140133	-0.281532158	0.9545631351201018	0.7262221285921886	0.5389793946918209	0.781470958	0.9920762488576488	0.898796908	0.7923441651462835	0.9018855050198201	2.939713639263853	2.9380609277502643	2.9606847793999513	3.339090105390362	2.9271706416717067	3.0877740137872958	3.0591987674051424	2.9538331168744945	3.0462575713351505	3.1971523428955946	2.552447400014808	3.2459996444480392	2.881422833896046	2.7415452557071607
AGAP6	1.0540384738526092	1.0448782539102082	1.006227847547765	-1.00252322	0.075927528	0.063334854	0.008957022	-0.003635653	0.8581967683339952	0.6800561035690369	0.10117440788492146	-0.039014955	0.4019192943679397	0.5050085075692063	0.9205157398289001	0.9693022731872666	0.8679380057009478	0.775699686	0.9706237787807777	0.9888410513535796	4.137022058290532	4.318707137977129	4.2767210446845585	4.132974977244898	3.950472500452194	4.241858167443372	4.229915321273165	4.231540287727856	4.172636929909707	4.223551613520772	3.9848537083544517	4.100686890967569	4.242523643802907	4.138526811533646
AGAP9	-1.027528447	1.009660746	1.1094515017379274	1.1510061611768716	-0.039178336	0.013870616763466792	0.14984660333352995	0.20289555603793552	-0.378337651	0.12559437349732613	1.492776534831347	1.887918298995964	0.7095465581480378	0.9014268130188021	0.15258911756269905	0.07504885	0.9483273833235771	0.9683988028641336	0.44376865523761094	0.27426318728860194	3.9219589288924097	3.8989884102995673	4.191872922571372	4.234448032544074	4.216306401071937	4.015190182863178	4.080125769451005	4.245389707896301	4.297558512	4.377238228465634	4.093898427433868	4.190511950472228	4.102919791	3.8354549548046126
AGBL2	1.4173395502045067	2.425662978027958	1.0304739623869228	1.7635735487823443	0.5031854242496073	1.2783791161204574	0.043308051883632515	0.8185017437544826	1.556395525548044	3.302513781974993	0.12860281325806175	2.0544704142630255	0.13679250945389548	0.003904356	0.8990791594909366	0.054542231	0.769626681	0.11483884582441985	0.9632847379324064	0.2312494071972794	0.23308424437377231	-0.018301956	0.6119301941548624	0.3696694446380405	-0.243042996	0.36279692211951886	-0.753870022	0.3344734186332387	-0.280062114	-0.14423609	-0.481130806	-0.243042996	-1.009573066	-1.748886446
AGBL5	-1.077231111	-1.049240637	-1.036639866	-1.009704103	-0.107327802	-0.069345589	-0.051914781	-0.013932569	-1.463161819	-0.895163972	-0.717037547	-0.181966953	0.16044042104271566	0.3823592128656238	0.4824316642207691	0.857615415	0.7756168728855992	0.6909289623482036	0.7564014321208209	0.9385335961263999	4.576824424259922	4.588802022064402	4.568280366192216	4.722809934643991	4.831299917529043	4.544941533881026	4.791152845982526	4.709820065298786	4.640299223882945	4.583058358498268	4.730050877753943	4.679674187305025	4.663437252	4.694932001853246
AGER	1.0606050993240441	1.122851268010029	-1.125313204	-1.062930556	0.08488759	0.16716684215085964	-0.170326596	-0.088047344	0.571350174	1.0420250058357536	-1.113136278	-0.535090035	0.5747348100499658	0.31101373102365604	0.2801031459512585	0.5990503972882928	0.9186167447681828	0.6317411469761176	0.594232106	0.8015410398348456	3.0417970396893548	3.279346871679286	3.0792338310614613	2.817435762878921	2.8795872731359995	3.121900129847153	2.8999599854169635	2.8318873611298194	2.635859698312902	3.2308039207684134	2.5114870539231458	2.9074860606112902	3.097497945657336	2.686815664773654
AGFG1	-1.008866319	1.095016955095995	-1.036562277	1.0657591441698369	-0.012735022	0.13095320849634184	-0.051806797	0.091881434	-0.285556931	2.8066351958571465	-1.163785403	1.9725230626513326	0.7784345662745501	0.011565526	0.2595071534427894	0.063902329	0.9609783503542169	0.16230337136256057	0.5705449924335642	0.25211079390721974	6.488986185112239	6.412797006875137	6.502527718252835	6.359929656194394	6.4820269243165605	6.481482987446379	6.403679948167459	6.361708236675925	6.423505428887132	6.398752767431317	6.433232988638336	6.330717981699147	6.283959852614275	6.319582203103062
AGFG2	-1.40250673	-1.959154834	1.0852238069512532	-1.287195443	-0.488007694	-0.970231419	0.1179926020079205	-0.364231124	-1.970351202	-3.995334462	0.5242561953922807	-1.65758933	0.064168895	8.294657822055164E-4	0.6064124744187156	0.1144972867704304	0.7497443672566049	0.079957494	0.8331771346694503	0.34623171665201774	2.994390367311065	3.0302971195078467	2.7135314956485344	3.574462193243872	3.820939534787367	3.261578289373071	3.5595055641164395	3.824615186313541	3.0893204298553543	3.505973958444709	4.176577930062439	3.9105632280198357	3.656086787139088	4.478284707796407
AGGF1	1.0768837732008465	-1.057191367	1.1434403859652609	1.0043638812702051	0.10686254990517075	-0.080236549	0.19338115183248217	0.006282053	1.4032474439030747	-1.035289325	2.573133798134663	0.082097538	0.17733547821424414	0.3140637443126017	0.019015645530702556	0.9354632422127438	0.7828880920001031	0.6352364830873755	0.15200882826072737	0.9751312081382902	5.866785996554121	5.769894308319758	5.756869211428401	5.607333651808319	5.571094862667314	5.666997818596467	5.702832101931489	5.737980864964687	5.833716635752685	5.915351352636555	5.868571516	5.904106905690642	5.982209677185264	5.618893282133812
AGK	1.0786041173908532	1.1052029984957954	1.0787660831557422	1.105368958412064	0.10916544621869217	0.14431138140450628	0.109382068	0.1445280036663501	1.2907927341310037	1.6118891166796108	1.3021373328537393	1.624080429608796	0.2128953435276346	0.12415217536032934	0.20907144927123586	0.12151143317037776	0.8036249403803642	0.4230533941332417	0.5148165051182925	0.35664223617114893	4.358551074695138	4.386620886235869	4.436854454823993	4.371526081174636	4.323959586608948	4.348582107490621	4.160142784100471	4.245389707896301	4.387116318179468	4.548634631364532	4.372286969009842	4.1115701366966535	4.445691290320372	4.223551613520772
AGL	-1.075031321	-1.004975515	1.1258967004024634	1.2043817967882213	-0.104378693	-0.007160353	0.17107446804555693	0.2682928082251932	-1.902753099	-0.124190919	3.210757401036722	4.777330975697369	0.072977751	0.9025223282246121	0.004784117	1.4551852930490538E-4	0.7497443672566049	0.9691410850633059	0.069840996	0.007390593	5.902918663276194	5.713097904106178	5.756869211428401	5.849770726471887	5.956188323723274	5.8914034116873735	5.8825622973003355	6.074037269378925	6.182323783743404	6.0253444093817485	6.046377296769318	5.797397176963612	5.868136580152582	5.7794340721198925
AGMAT	1.061729510132621	1.2382666490977303	-1.183132894	-1.014456061	0.086416267	0.30832201883968247	-0.242612131	-0.02070638	0.4386161376760185	1.4093714077561807	-1.183084152	-0.091604917	0.6660901320308934	0.175545108	0.2519654651798483	0.9280103815049009	0.9401663034154994	0.49145107723344406	0.5635698149750948	0.9710463900240202	1.7357502464242565	1.8388999014545493	2.0161580011424287	1.9105440217781497	2.0535336035834746	1.8787798832828266	1.4181817597106168	1.2017493257620897	1.953535665263005	1.4181817597106168	1.6235375924336173	1.856257992172988	1.6670679070366325	1.146010912860065
AGO1	-1.068845623	-1.042420144	-1.087990719	-1.061091908	-0.096053495	-0.059936868	-0.12166625	-0.085549622	-1.438818431	-0.858897093	-1.828683778	-1.229745685	0.16713932657014116	0.4015427825480131	0.083845294	0.23441718844606285	0.777679788	0.7035385417771083	0.32657028259767806	0.507028561	5.828356176942828	5.681391072839661	5.751708620011947	5.787863990812282	5.864084105272842	5.865653835	5.847143380881463	5.726919789	5.791371506966904	5.803652627	5.631718472126478	6.015506384919447	5.7279291193315265	5.6942971934510895
AGO2	-1.049168995	1.1627274315018374	-1.126181995	1.0832153027912645	-0.069247079	0.21751293747476552	-0.171439991	0.11532002540029218	-1.106446132	3.399012516817394	-2.736639584	1.8003935931800314	0.28291139197090315	0.003150631	0.013440358032357652	0.088356931	0.829968054	0.11050734024215197	0.12659126212259275	0.3012225256526486	8.380057166549872	8.292999897273416	8.471226548288637	8.380057166549872	8.428931975325293	8.466124015650209	8.458385492063414	8.283080753521299	8.409923105680733	8.326548407	8.101870336	8.270504191	8.185637142746277	8.033841245037753
AGO3	-1.076335346	-1.011851434	1.0259030067932504	1.0912824067081586	-0.106127638	-0.01699748	0.036894339	0.12602449674402294	-2.045058288	-0.312089642	0.7241088458697135	2.352721759084933	0.055550582	0.7585114310078602	0.4781832956496037	0.030048591698514912	0.7497443672566049	0.9145277072289216	0.7533627653591751	0.16831192848119828	5.746458371175412	5.808987496608941	5.919996089561651	5.823392566220404	5.874216116220046	5.977008109	5.944748322446696	5.926305435667826	6.029759182038999	6.008744051645503	5.914362410141696	5.830560641337125	5.889171100381538	5.815867946133088
AGO4	-1.025550251	1.069029113975822	1.0266083267394406	1.1255149309330523	-0.036398184	0.096301144	0.037885867294647824	0.17058519552169216	-0.482688719	1.1852052669803776	0.5111543110673766	2.1307706480319077	0.6350582642784547	0.25114676230204136	0.615373951	0.046959881	0.9331110644524871	0.5730972355136217	0.8373237841095128	0.2148851866299774	4.358551074695138	4.293089023762924	4.328942588867355	4.089918030790443	4.323959586608948	4.317785712224127	4.288231665044622	4.335401286775111	4.481021812765143	4.2575790874521005	4.325511392893673	4.201396237400983	4.207629191558355	4.123553136773115
AGPAT1	1.0032144711329325	-1.033689086	1.0108953092070418	-1.02583506	0.004630064	-0.047802316	0.015633595946731305	-0.036798784	0.10810136942265963	-1.089173843	0.3667833818225975	-0.842340151	0.9150954059238767	0.2902570373381482	0.7180005038156512	0.41050556145577743	0.9859449712905559	0.6122489576843564	0.885742721	0.6672920645559702	6.462165484299799	6.515383099917213	6.53115728	6.522464235592426	6.485115240650167	6.485719466140398	6.539587794802602	6.567846936	6.428688423820417	6.5458627716594835	6.53115728	6.576924309839762	6.5367063653408675	6.549663382300562
AGPAT2	1.0404023402417815	-1.060028168	-1.003354796	-1.106555643	0.057141549540999925	-0.084102602	-0.004831848	-0.146075999	0.7638343086919176	-1.096320096	-0.064540437	-1.902805569	0.45473255994494344	0.2872011266711351	0.9492419074777928	0.072970516	0.8899444542969527	0.6085080541026039	0.9813771828691399	0.26973888660022244	5.311979757557571	5.657714131229697	5.44972378	5.4970210199006155	5.453018421165904	5.407095700609544	5.391176688775601	5.439694033483402	5.4604493587386225	5.2832592308781265	5.468070427286714	5.559526227555467	5.417834543912271	5.685536877642014
AGPAT3	1.0071961180150666	1.0214016960576482	-1.035765559	-1.021360209	0.010344627673930518	0.030550359788506398	-0.050697492	-0.03049176	0.195142211	0.5530708436379813	-0.956451697	-0.552057045	0.8474386014226754	0.5869294550217303	0.35134860811553603	0.5876095761783471	0.9727219848450092	0.8264854567480484	0.6569446525880837	0.7936953705865409	5.901574395192337	5.949782783328885	6.0576565836611636	5.963279295853376	5.960390129519057	5.893101675	6.029759182038999	5.852925578303278	5.964094662	5.919996089561651	5.897782857283371	6.017590133418199	5.868136580152582	5.916835486423186
AGPAT4	-1.102808138	-1.007260087	-1.128890888	-1.031083009	-0.141181819	-0.010436253	-0.17490605	-0.044160484	-1.415742519	-0.096404567	-1.760780734	-0.409283555	0.17369801799635412	0.9242504763055264	0.095029775	0.6870970401976491	0.7810820521422724	0.9767721442726796	0.34976125055611695	0.8539091332250636	3.863401198227999	3.5112682569079765	3.5871882830520914	3.698484891575731	3.8725865695019386	3.7519022105678794	3.802483397	3.6622404934407293	3.765525851411839	3.498702021850943	3.6139987843511796	3.8695750197821193	3.534687109990958	3.574462193243872
AGPAT5	-1.015970924	-1.031424669	-1.015263987	-1.030706979	-0.022859115	-0.044638456	-0.021854903	-0.043634245	-0.314577228	-0.587428259	-0.30288612	-0.577925702	0.7566521638013949	0.5641170941272434	0.7654034014545283	0.5703800591669763	0.9578657056703723	0.8130821293512706	0.9082096168666669	0.7819828034889851	4.889675273647489	4.788428534205387	4.696401720421704	4.641341479945127	4.765893798594466	4.730431135	4.844364936102995	4.795308747	4.840423179942266	4.593375353671648	4.801505376398577	4.772158538490003	4.861510299562049	4.7770695948908655
AGPAT6	1.0077365749843699	1.0413328283729306	1.0564818047926539	1.0917031426852162	0.011118563806721049	0.058431253	0.079267921	0.12658061010474508	0.19602367957251118	0.996578911	1.4088830422884637	2.175324177096463	0.8467587009075448	0.3320053099804954	0.1756873454886281	0.042989248	0.9727219848450092	0.6502128791864914	0.4740518816982706	0.2041074088464616	6.474030165	6.531025477974102	6.651719993718522	6.588553798308426	6.477432426536265	6.597346831662045	6.577341113	6.566663614831314	6.625165600550079	6.7455756832982585	6.582474745161762	6.550574496184609	6.560477163162575	6.399629860716219
AGPS	1.0670676300310575	1.0263050303175567	1.120149228136756	1.0773588807202605	0.093651616	0.037459581162843314	0.16369094331103184	0.10749890836925857	2.235962326478882	0.8730996739249325	3.9388455301739063	2.524290717359922	0.038078423	0.3939566970076387	9.414442109793117E-4	0.021067630576552306	0.7497443672566049	0.697847616	0.025774052656010755	0.13852586819729848	6.661774306661256	6.5794260559429505	6.597149253662728	6.621117152549098	6.521467106411689	6.567187756378372	6.473074482543038	6.651285398535868	6.735617629657832	6.689844471109131	6.664231021128163	6.616193777	6.5443006896990665	6.566925685604843
AGR2	1.0139146665467218	1.0460429657714907	-1.208783809	-1.171657067	0.019936237	0.064942111	-0.273556242	-0.228550368	0.3555737431214688	1.1451579512209868	-4.85313043	-4.009235287	0.7262382343405059	0.2669459826700861	1.2318737900924784E-4	8.040214019037138E-4	0.9526273334246761	0.5872975063396829	0.006633879	0.021969961234908894	8.959762671869667	8.787574584	8.837621845	8.810899213532961	8.813528172591564	8.845007064495697	8.829849338970023	8.594840192759758	8.683703781878892	8.513659977466848	8.433930469809154	8.699043903687597	8.895867164957384	8.763576175753757
AGRN	1.0730877397042307	1.0070416509509303	1.052242364938812	-1.012679495	0.1017680411094819	0.010123354027610887	0.073467042	-0.018177646	1.5537369090673367	0.15347889650117483	1.1224259328469388	-0.275776201	0.13742420768607155	0.8797056689810048	0.2762378532564417	0.785819671	0.769626681	0.9626938796057483	0.5900381430903309	0.9045201493852976	8.890662605850613	9.204049182489813	9.065894975740155	9.100476247787569	8.993434700813438	8.866834595345567	9.029318401858445	9.069224956330016	8.870528749	9.127058539	9.076366259512229	9.056488263820965	9.01096165	9.094507000442846
AGTPBP1	1.0067821722497707	1.077889879955206	-1.055870539	1.0139772373818805	0.009751575	0.10820979612611481	-0.078432955	0.020025265867012365	0.17180620514117179	1.8154625072600454	-1.379254708	0.33539527363728056	0.8654814246560898	0.085928038	0.1844922005800086	0.74115321	0.9748543342195229	0.36303379289296844	0.4848136701140556	0.8821294374036298	6.099559872	5.985586165441882	6.115173945240929	5.941104908675296	6.046377296769318	6.032467117144159	6.009652818303743	5.924657703787595	6.032595384401279	5.978544432388972	5.872582339402645	5.96601671	6.014574609153894	5.815867946133088
AGTRAP	1.0703432597011737	1.067464990886244	-1.173119143	-1.176282294	0.098073544	0.094188755	-0.230349543	-0.234234331	1.296437123	1.1885495445317258	-2.949870325	-2.871265352	0.21098601444120213	0.24986003478252505	0.008481407	0.010059436269052766	0.8000507211376678	0.5724654914475369	0.096347945	0.091509036	4.965723397818593	5.10561471	4.906523285318055	4.9610323549331605	4.945244401311305	4.988784995576014	4.701835812	4.610711854398568	4.663765432403083	4.743172204861709	4.593375353671648	4.824144709693283	5.027302883079025	4.832607453
AHCTF1	-1.041971985	1.023296843544477	1.005311630228657	1.071910151553594	-0.05931649	0.033224711	0.007642783	0.1001839829034239	-1.042608744	0.5680239497421917	0.1351952846169148	1.7231292281310508	0.31075040659553893	0.5769441335900047	0.8939380627788248	0.10177333143427768	0.8386273990317413	0.8212871022241636	0.9613596540456453	0.32348255035490336	7.035008463023663	6.843580569573673	7.124587834753432	7.031732474621621	7.11089458	7.102151741738023	6.996034948759682	7.032418176422788	7.178970681615786	7.045968025843445	7.055705736636481	6.981767684014677	6.933387234659671	7.015713611947239
AHCY	1.036715210432867	1.0235307696771554	1.0686975824646558	1.0551064054278163	0.052019634822262795	0.033554474	0.09585366	0.077388499	1.135956269963471	0.718163626	2.1030888858666055	1.663882894969653	0.27067881368884944	0.4817536411297585	0.049592399	0.11321912336772555	0.8231199230715702	0.7595705445324725	0.25054452652378306	0.34411048005166406	7.011787833	7.206039216159601	7.089060391052743	7.153943407091385	7.032810883110858	7.055705736636481	7.096987698357271	7.202871238907094	7.116214855781077	7.178384390229945	7.132725552065079	7.062989502	7.053627535506993	7.123393157199606
AHCYL1	-1.063499473	-1.060563471	-1.074745091	-1.071778044	-0.088819318	-0.084830964	-0.103994521	-0.100006167	-2.327075977	-2.181138226	-2.730576708	-2.576686209	0.031664249	0.042494387	0.013615788790626115	0.018874023	0.7494928833658707	0.27387337834086156	0.12714990101459184	0.13133814942542277	7.231809462241694	7.188783754959905	7.137915025430724	7.235663403312679	7.307063045413743	7.266749825560727	7.2864217848196215	7.207419229207524	7.164420076852977	7.1679549400794995	7.190741792030076	7.267886093246286	7.250309550115672	7.329093291958544
AHCYL2	-1.008136671	1.0655129242553676	-1.025704484	1.0472632898903875	-0.011691235	0.091548093	-0.036615135	0.066624192	-0.149952935	1.100424647448351	-0.471828376	0.8041254963490576	0.8824472412564096	0.2854565952837469	0.6426437617726238	0.43167933792982427	0.9792288409624624	0.6064856964221875	0.8524890436509388	0.6841467773806775	4.959793224088871	4.811709982158294	4.9882154120892155	4.7727414100428005	4.779676216016634	4.899740863700732	5.0308671459069325	4.8007933626981085	4.978092131371175	4.9192368733038885	4.766520052942665	4.9003163559726675	4.783221630255745	4.694932001853246
AHDC1	1.0228079535659098	-1.09984276	1.0878569639320164	-1.034077052	0.032535284430448286	-0.137297282	0.12148887736791192	-0.048343689	0.35008054235360153	-1.439795789	1.3280917517596502	-0.514643752	0.7302877148557144	0.16686604875805355	0.2005260194692288	0.6129810647892362	0.9530866199552055	0.4828832510755798	0.5039557323282526	0.8097792711908921	4.176008593554682	4.568713417340899	4.308803546649637	4.548463452	4.482965865872847	4.2254210518614475	4.372286969009842	4.465998726376077	4.391609627864945	4.569807288094499	4.4823460654550695	4.566041810109667	4.426285074510762	4.571978977823809
AHI1	-1.1845049	-1.175236708	-1.237485314	-1.227802574	-0.244284167	-0.232951363	-0.307411404	-0.2960786	-2.693402343	-2.453428695	-3.386066909	-3.115462279	0.014740231104479595	0.024418707	0.003242738	0.005902836	0.7494928833658707	0.21839429689616888	0.056908273	0.068316695	4.880478339	4.497135795013409	4.563489585853598	4.806523305533602	4.860904856897214	5.017303700212888	4.904984861565797	4.544544600061249	4.710013042389119	4.456074034141353	4.775247098037885	4.846914960495892	4.9273818920032575	4.992685534114021
AHNAK	-1.101131883	-1.030125813	1.217921524511818	1.3018722616239733	-0.138987272	-0.04282055	0.2844211777064487	0.38058789968451556	-1.834314126	-0.560034879	3.7816646320836633	5.0139720448397975	0.082971871	0.5822682458141546	0.001339198	8.665107950357856E-5	0.7543942508549967	0.8236707833491108	0.031822763777742714	0.005462438	11.014153926943752	10.71515230338543	11.073768579376964	11.171085578596017	11.113997384150787	11.113997384150787	11.171085578596017	11.401133763544392	11.401133763544392	11.401133763544392	11.46554215	11.171085578596017	11.04279302233104	10.893658576898359
AHNAK2	-1.017926338	1.051594132175147	1.0739489857588493	1.1496037127783671	-0.025633165	0.072577997	0.10292546470069563	0.2011366262661758	-0.351790221	0.9694071957941015	1.4243807705673304	2.7078299583019585	0.729026493	0.3450203595755238	0.17121881291584826	0.014293683712991057	0.9528323888961658	0.6610760556519649	0.46972463821478333	0.11196829179127249	7.0275235997416345	7.078675957451331	7.228482598722096	7.157856877283573	7.090311619713385	7.121525428	7.238542877660911	7.291770741801589	7.235122501698829	7.356642899535512	7.127527892186164	7.223716666	7.069243353473901	6.850701646021658
AHR	1.0210835555601012	1.0188941515683292	-1.061258525	-1.063538961	0.030100927195086058	0.027004184046207413	-0.085776142	-0.088872886	0.7043071909599424	0.6255102509300744	-2.004609159	-2.056193365	0.49013572617563905	0.5393834964654033	0.060078072	0.054359447	0.8987792086526436	0.7976704388000042	0.27412765783142695	0.23088307480807502	8.894525063	8.710642753	8.797871524117278	8.793428520380328	8.765905167915513	8.795934045905675	8.746092348629498	8.721580822164933	8.747455030439973	8.645488189	8.621564622219983	8.783565819	8.783565819	8.750514428615753
AHRR	-1.020263552	1.0071437714110658	-1.104780004	-1.075157185	-0.028941874	0.010269645	-0.143759113	-0.104547594	-0.193211227	0.064011431	-0.949422097	-0.645548971	0.8489284517213798	0.9496573450962882	0.35481545682544224	0.5266087165301234	0.972979571	0.9848319410293863	0.6600839118966247	0.7500690796439862	2.4129877072919856	2.232061443329927	1.860347505870897	2.1613129129199016	2.2129194321067174	2.1062680747950524	2.249300557928661	2.267492095728476	1.860347505870897	1.8787798832828266	2.1630896749655464	2.077219532695307	2.1513635982972503	2.2267026906424507
AHSA1	-1.026709044	-1.044009022	-1.053723236	-1.071478402	-0.038027398	-0.06213418	-0.075495988	-0.09960277	-0.909940059	-1.455103388	-1.808860431	-2.335478426	0.3747206519031012	0.16263322297916782	0.086984915	0.031126218526916632	0.8568306022250461	0.4790996749087065	0.3327746026085814	0.1709503778706048	6.785735906831923	6.916168731	6.814293765622828	6.866542227824724	6.892047482579333	6.9027437209944065	6.851094609078956	6.758300013413514	6.826800688991575	6.7792734241255825	6.861620590088167	6.897426244400739	6.910162979197415	6.912536601889093
AIDA	1.0093718273570864	1.0270185103427256	-1.060077972	-1.041863247	0.013457725155524791	0.038462184128356114	-0.084170383	-0.059165925	0.2617232055761359	0.7281864893502659	-1.633718799	-1.118078382	0.7964671281409486	0.4757435936485763	0.11945750657417854	0.2780418745816811	0.965229514	0.7563207879578365	0.3919261809065604	0.5541175628622439	6.874659036	6.846271090110337	6.728759268055808	6.765746964359849	6.8014465712622165	6.762201225	6.807008286591494	6.590112753171789	6.7926623575242635	6.704132812821152	6.734579692882569	6.768605738921494	6.836726695100808	6.6930728300597115
AIF1L	-1.040059897	-1.009066773	1.0398681468247157	1.0718073239835877	-0.056666615	-0.013021645	0.056400609	0.10004557956705007	-0.527842761	-0.113718921	0.5373511059525683	0.8911533122018986	0.6039703871864546	0.9107028104681771	0.5975194525052745	0.3844502819282578	0.9229153921247678	0.9729318480489895	0.8274541950918498	0.6480608735283823	3.9011631882340954	3.6042485845122867	3.820355074496314	4.021647070336345	3.837204122575369	3.816498851710849	4.037835252052423	3.951389448638969	3.993636244163716	3.7254231411139127	4.125187557126783	3.9354047892913404	3.894312815687222	3.7085302431239198
AIFM1	1.0501951389997695	1.0675673472304892	-1.06454584	-1.0472228	0.070657423	0.094327085	-0.090238075	-0.066568413	1.039418536752111	1.3162163320863092	-1.312238685	-0.919277247	0.3121914572481429	0.2044011070683954	0.20571218103416417	0.36994681586906375	0.8395803800261302	0.5230443345261289	0.5107447189504304	0.6370535956001887	4.880478339	4.978092131371175	4.974648492867509	4.951405543	4.87813533	4.874519760180005	4.872600790037656	4.748386560053947	4.948445250115972	4.806523305533602	4.644914031026284	4.922585405276338	4.882888178886732	4.741238212238535
AIFM2	-1.06787383	-1.020648158	-1.121430006	-1.071835865	-0.094741202	-0.029485621	-0.165339578	-0.100083996	-1.256404922	-0.369152925	-2.189868007	-1.251614964	0.2248208843806201	0.7162636759938698	0.041761147	0.2265223304156938	0.8072322186366856	0.8946290608889634	0.23050420847116684	0.4994035559404517	4.372286969009842	4.557812373760254	4.649296888147775	4.437706019868596	4.564286994839274	4.584917518696712	4.662055976928655	4.397507474886844	4.443289066117885	4.500357320492532	4.4068368797766055	4.422161351410578	4.6788881493983405	4.543537633637225
AIG1	1.0074451752121913	1.1297572562022122	-1.114044703	1.0066096742409902	0.01070133	0.17601282317694356	-0.155807125	0.009504368	0.1419271878287469	2.176101325588467	-2.04299562	0.11634619149956858	0.8886932130523071	0.042922797289712745	0.055773797	0.9086494458235241	0.9797643285419045	0.2739900816631638	0.2657946912378779	0.9630614451507702	5.317242350802835	5.359996333394712	5.305391474818589	5.134298540087635	5.161781657740444	5.284474467084754	5.370378433922667	5.075615550882386	5.224131851232181	5.125780675472644	5.040730095	5.207327403124938	5.196304052790064	4.908098741681571
AIM1	1.0181087323542721	1.0357638773451874	1.0152925197826654	1.0328988284953948	0.025891647122243455	0.050695149926544225	0.021895447646448574	0.046698950450749344	0.40609773621511086	0.7625775193607992	0.3451760106363384	0.7057681297256688	0.6893948478585218	0.45546356663327836	0.7339101450072065	0.48924797589218383	0.9459193878910471	0.7424722516978689	0.8922763080856522	0.7267312132214718	6.080696558524613	5.843474730374696	5.998839756488624	5.9488074690793935	5.915789190388806	5.930512957118318	5.991488038214036	5.930512957118318	5.996033091002776	5.926222196840532	6.014574609153894	6.0425531145858615	5.956409675825659	5.750804450948197
AIM2	-1.093286395	-1.210318931	-1.095322652	-1.212573162	-0.128671376	-0.275387262	-0.131355911	-0.278071797	-0.744784547	-1.548550271	-0.76535335	-1.573403186	0.4658894648271795	0.13866359018966598	0.45384997246786285	0.1328086337860319	0.8923546479159183	0.44486870129376543	0.738585332	0.3723633507639348	1.4540264222895196	1.6179929713777104	1.4607382485009823	1.3736976051254863	1.5468287028115644	1.5332650022971548	1.7463088681623686	1.5332650022971548	1.2468195024925561	1.2468195024925561	1.8464356714218324	1.6264002666747126	1.8273747028980043	1.8319571390427902
AIMP1	1.0264719884770537	1.1050768163607751	1.014560346386583	1.0922530085348097	0.037694258	0.14414665806095783	0.020854679627234418	0.1273070795905742	0.6226966629509345	2.2508168986958257	0.3461009651150956	1.9960541927728752	0.5411905641939796	0.036956841	0.7332264898282843	0.061077108275827525	0.9107470751205216	0.25863730210026936	0.8918223185497106	0.2459063439445582	5.706349992706789	5.668942721667595	5.811931651945933	5.590618277740766	5.562625373831949	5.6853353276059915	5.738521235716119	5.643978988949224	5.732790122336092	5.747601669435167	5.6076694790628165	5.597312160542345	5.569501130207453	5.494674490877365
AIMP2	1.0313599118132557	1.0064175286364503	-1.033055007	-1.058657555	0.044547875	0.009228955	-0.046917075	-0.082235995	0.5487227158122612	0.10837504980157694	-0.576052115	-0.962876116	0.5898492429965081	0.9148813376097384	0.5716191354141391	0.34820062844021316	0.9186253668450319	0.9738616570477798	0.8118460309592314	0.6203132910970728	4.183021513916911	4.287351522	4.334776073167068	4.050307739285081	4.201156586629928	4.2254210518614475	4.092232326542364	4.122561284	4.291582785998532	4.059857963115474	4.049158495528996	4.216306401071937	4.169279904900467	4.240759529772566
AIP	-1.057448732	-1.084758392	-1.055942017	-1.083212764	-0.08058772	-0.117373747	-0.078530617	-0.115316644	-1.205675242	-1.697969941	-1.181245369	-1.676631921	0.24334899612639188	0.10650621654491194	0.25267682505094063	0.11066721672371867	0.8102390908289777	0.3940939587202613	0.5644786396647231	0.3387901823152308	5.714632275367271	5.905789060129244	5.702577707841396	5.787863990812282	5.898426792475457	5.770826805335518	5.899337741960351	5.895408292505695	5.624788576	5.827660107	5.755460983628285	5.7993826919389235	5.930723943418075	5.957705718260764
AJUBA	-1.081121928	-1.192888835	1.0379899472676493	-1.062997273	-0.112529237	-0.254459604	0.053792472	-0.088137895	-1.276358425	-2.84966096	0.6174403633675088	-0.9985545	0.21783952154234304	0.010540557321130167	0.5445752613597847	0.33107259152423996	0.8046865468380257	0.15785523228022932	0.7955259916174597	0.6061791538825352	6.841666866903438	6.664361312060602	6.739531821141437	6.943054005	6.987156269060117	6.899409194683992	6.838001734975314	6.992130146083498	6.910162979197415	6.8657182737419316	7.079693542518336	6.944806070787086	6.864434197197634	7.339812831242693
AK1	1.0200223143292164	-1.201723182	1.0916331926861877	-1.122890426	0.028600713	-0.265104608	0.1264881676210945	-0.167217154	0.22197557627628606	-2.046640108	1.0006607044110851	-1.315601235	0.8267989519645664	0.055379949	0.3300802319892626	0.20460341788190012	0.9699677470627477	0.3040397263436033	0.6409407152636681	0.47362939687816885	3.8167966838863037	3.7194664608357355	3.7051910710826523	3.931353175953095	3.8555355840814567	3.5469654472911425	3.8989884102995673	3.7306625384994305	3.8795785125554962	3.756461145057531	4.161669278176702	3.8527938386715928	3.9813010769654973	4.353250708781727
AK2	1.0689113278521414	1.065665777492899	1.0344987980202698	1.031357734904869	0.096142178	0.09175504	0.048931969	0.04454483	2.208938590762616	2.0529743054871767	1.1254045539001016	0.997640594	0.040199537	0.054701400968527034	0.2750068737123639	0.33150383790759397	0.7497443672566049	0.3022772918572238	0.5884582098954602	0.6063296730112976	6.798528634264752	6.751587399931949	6.763985329416845	6.701882489109552	6.673333282848365	6.622829031602374	6.681747556018348	6.702086381308923	6.786258871026188	6.671034570561208	6.673550951191886	6.603608094909271	6.699877885211214	6.6930728300597115
AK3	-1.011930203	-1.000317584	1.0069617981962127	1.0186515492485229	-0.017109785	-4.58E-04	0.010008951866739224	0.026660632	-0.334448045	-0.008560922	0.19737023724240932	0.5022333664022058	0.7418560100248894	0.9932623836846005	0.8457203032001738	0.6215116402997604	0.9552368639742475	0.9977823711295006	0.9428856035216353	0.8143056052307982	5.5316352106323325	5.444288513039785	5.457265832541709	5.431879199776169	5.495272028967941	5.4566564307306225	5.504126876050832	5.5378380862818934	5.4805754978319134	5.407559038240521	5.5526506142314105	5.431405865085639	5.4954536682008985	5.484444744767761
AK4	-1.00909682	1.0771397656194235	1.2876255721899774	1.3995695665285781	-0.013064604	0.10720546073030235	0.36471313407588113	0.4849831988018165	-0.213267795	1.6539979545259442	6.182816698200781	7.738187630273281	0.8334833739636137	0.11523216004560004	7.317340964064786E-6	3.589950430777859E-7	0.9716648985302149	0.4095528774320993	8.21657356847681E-4	1.2584965254041505E-4	5.714632275367271	5.685044229058593	5.715633200972826	5.625755306699968	5.7152980481993545	5.761649427098804	5.618265651576322	5.98463631	6.154306611651403	5.953771501118299	6.165732963660455	5.564662820649912	5.643978988949224	5.539109859548887
AK5	-1.180770461	-1.125876632	-1.193967757	-1.138460388	-0.239728535	-0.171048753	-0.255763877	-0.187084094	-0.832948627	-0.557191915	-0.890510835	-0.610539779	0.41564632667356394	0.584168851	0.3847859585998945	0.5490360164021362	0.87556473	0.8241687147463695	0.6865537701297766	0.7660413448901994	0.12050545426381609	1.0791932131180269	0.42487257345963136	0.49599210575588915	0.7148341773897107	0.6004417833820187	0.9704582724239503	-0.280062114	0.7994934726783767	0.6993476495987715	0.7462484949503333	0.8357768110991357	0.1278692751898235	1.017620730082208
AK6	1.034830681577282	-1.014125464	-1.005333199	-1.055045061	0.049394734070731694	-0.020236149	-0.007673735	-0.077304618	0.7704780889513377	-0.304158953	-0.119739557	-1.162300936	0.4508801523845194	0.7644490370284288	0.9059983137417771	0.260094211	0.887781239	0.9169701935300528	0.9660175478475376	0.5329057867624479	4.866689822	4.731364555457433	4.8713355420601925	4.898140893425465	4.787514072823141	4.844063759775054	4.745312650271596	4.765551022272727	4.889354004011073	4.756939799080573	4.738013438795703	4.779012084487888	4.888413409913474	4.9384469624570775
AK9	-1.111828977	-1.124232872	-1.008329334	-1.019578556	-0.152934888	-0.168940904	-0.01196692	-0.027972936	-1.294118407	-1.356923626	-0.104404706	-0.230928669	0.21176873711516214	0.19135969059674574	0.9179875228403531	0.8199403818090667	0.8018314169010078	0.5094300487029129	0.9699503540237003	0.9183641335101705	3.8167966838863037	3.419598926730662	3.8504780448858664	3.4924698578188456	3.8725865695019386	3.8555355840814567	3.7072158298622284	4.016266538935724	3.765525851411839	3.624690484756922	3.8132577196741373	3.817094516061758	3.636880484518957	4.017527195099572
AKAP1	-1.017480732	1.0366699060708149	1.1408145659130091	1.2033216843413983	-0.025001475	0.051956588	0.19006430733299862	0.26702237016615804	-0.465564349	0.9214596985901736	3.6209756350856983	4.834527616225556	0.6470374362413143	0.36883692028494497	0.001919412	1.2832263083208337E-4	0.9369494779765057	0.6800658265248792	0.040274026	0.006840954	5.831122779847459	5.9105244106411075	5.799085325655691	5.979782750220801	5.920705211315437	5.885095344461516	5.897782857283371	6.017328486573012	6.042166615731233	6.162031498447787	6.137656228044831	5.877745791392774	5.778492634738098	5.8054832554026135
AKAP10	-1.024965113	1.0318579539213935	-1.033719993	1.0231188441325072	-0.035574806	0.045244382313626375	-0.047845452	0.032973736	-0.728732678	0.8864190294038652	-0.984130925	0.6484495422243298	0.47541736554144776	0.3869283710817356	0.3379245810822169	0.5247735481347979	0.8959356840113885	0.6937247144540077	0.6463864077134891	0.7487035104348438	6.055355180740655	6.120197154475382	6.138606163	6.0518875037602555	6.152773202208837	6.1773622271347035	6.049939869546613	6.012924315765129	6.057873814111125	6.172233141782357	6.074798115625652	6.044021268772433	6.061212843545718	6.037984797663694
AKAP11	-1.051543888	-1.007192542	1.0259495025604202	1.071126804103387	-0.072509064	-0.010339505	0.036959723	0.099129282	-1.471007656	-0.20474021	0.7557280372797359	1.9776839115095883	0.15832878986871815	0.840042145	0.4594601246009068	0.063272874	0.7756168728855992	0.9474947617026883	0.7420022888639138	0.25105913866201895	7.166361120903513	6.955428609735165	7.149472931	7.082613140999084	7.190427862904151	7.157856877283573	7.139974530928513	7.1971342715855435	7.219705372189821	7.1815696793024495	7.201032044660691	7.190741792030076	7.049950492797732	7.053265169295078
AKAP12	-1.139585847	1.3119675433435694	-1.128471736	1.3248888703335917	-0.188509609	0.3917320296842952	-0.174370285	0.40587135368157656	-0.808031349	1.416197496616041	-0.759875164	1.484576641968402	0.4294841697182662	0.17356671675568588	0.45703780726709997	0.15473068686981292	0.87899327	0.48980221440776084	0.7402919081291496	0.40664548589866906	1.8716771128973808	1.9812028410605218	2.410747409	1.5676062547844904	2.232061443329927	2.0254695188320895	2.274694513430077	1.9105440217781497	2.431154908377852	2.3893461188784277	1.2994943992496788	1.6728020011788354	1.8273747028980043	1.2847156155963178
AKAP13	-1.050047595	1.0031031626174953	-1.036845768	1.015875355516174	-0.070454721	0.004469985	-0.052201307	0.022723399147345447	-1.200627482	0.074574308	-0.892463991	0.38028461595517526	0.24525454863228893	0.9413651065681694	0.3837660904962734	0.7081257885533023	0.8102390908289777	0.981623223	0.6860317111172222	0.8668829326487492	7.435833493794794	7.244897642	7.461328634874139	7.4316143834588395	7.38888183	7.5397006779705515	7.465346620612893	7.412571545799894	7.470435954879047	7.4136197771892345	7.356344100606557	7.524080338	7.332387825498728	7.304849864381389
AKAP17A	-1.01065345	-1.009325322	-1.040601274	-1.039233791	-0.015288386	-0.013391254	-0.057417379	-0.055520246	-0.187826418	-0.156583294	-0.706294326	-0.649937071	0.8530861728923707	0.8772931714423104	0.48892845892523684	0.5238337792303994	0.973121436	0.9618838014448339	0.7598476495377265	0.7485055801388137	4.684098475256654	4.960068473113954	4.8713355420601925	4.945941783719985	4.904069325804592	4.828283145332556	4.899740863700732	4.898483251367529	4.689527376618802	4.898140893425465	4.787514072823141	4.896992269743724	4.6788881493983405	5.024192942482575
AKAP2	-1.109271432	-1.074588846	-1.196860985	-1.159439816	-0.149612428	-0.103784769	-0.259255594	-0.213427935	-2.232698621	-1.529619268	-3.86425168	-3.141873783	0.03832901	0.14326667264385878	0.001112836	0.00556945	0.7497443672566049	0.45038755159890254	0.028530000159089547	0.066211499	8.447913480731032	8.284613058669068	8.360002163867339	8.547282541	8.606635968998301	8.564480594584479	8.505602695553458	8.373758239980408	8.333682815134098	8.214703388862077	8.278502314544768	8.574756203384354	8.317938553629936	8.640348416327027
AKAP5	1.0798227373500682	1.2233672093933277	1.4377498388908114	1.6288747656175175	0.11079450041140593	0.2908575123313274	0.5238126760638984	0.7038756879838198	0.6060925409816188	1.4630636162946276	3.0341201795307504	3.7143928890904387	0.5519211759487999	0.1604669966973573	0.007056431	0.001557113	0.913884801	0.4767242958931618	0.086908388	0.031655416	1.146010912860065	1.1418883772989017	1.1045739185583132	0.9838568996716939	0.8559030473020732	0.9180430041453245	1.1984248553380161	1.6974988256802372	1.5152250041106874	1.4181817597106168	1.4219988496364353	0.6004417833820187	0.9040293728518645	0.956325478
AKAP6	-1.061091542	-1.199698265	1.1286786075678452	-1.001725858	-0.085549125	-0.2626716	0.17463473564392817	-0.00248774	-0.514773259	-1.538542941	1.102009877482658	-0.015241298	0.6128923407895858	0.14108127487617136	0.2847849172856433	0.9880051300449936	0.9264936489449639	0.44769054310634365	0.5997117516331527	0.9959876359574311	1.944849029359286	1.6179929713777104	2.223989087826335	2.2792951376191453	2.1595953790651405	2.1714985151630612	1.985326614083658	2.383947780386055	2.329635850050923	1.9796872958347929	2.446247184533574	2.3597137591767545	2.254576801346823	2.2267026906424507
AKAP7	1.3548609797752738	1.5970705788138162	1.1675724993686452	1.376300384474182	0.4381448264291716	0.6754280707045123	0.2235121355727912	0.4607953798481319	1.4769215664053879	2.0739520707250167	0.7372471925161336	1.3895565114359576	0.1567522336428318	0.052507472	0.470349033	0.1813913866562583	0.7756168728855992	0.2977080472607755	0.7480719990610551	0.4427132620836136	0.6871784954805171	1.5245859424891837	0.6119301941548624	0.8603841726840705	0.29727112125456434	0.36279692211951886	0.7462484949503333	0.6871784954805171	-0.115589437	1.087304659646529	1.037889918644479	0.006152106	0.618802717	0.12050545426381609
AKAP8	-1.039901843	-1.075651661	1.094876243375271	1.0584874864788905	-0.056447358	-0.105210951	0.13076780758080453	0.082004214	-0.981630971	-1.761010397	2.334316585942901	1.4061610213547227	0.3391221699070467	0.094989859	0.031200105	0.17648184970520348	0.8478980820818929	0.3766315151111204	0.1990408809303869	0.4364373065748261	5.048159525453559	5.0090090800333025	4.9882154120892155	5.084449056289953	5.144412887137493	5.030551042451162	5.089886626190359	5.255316889035738	5.176070303166338	5.280989410309752	5.160520518396314	5.065997790515445	5.1787601984695835	5.177010851122556
AKAP8L	-1.034504829	-1.122985763	1.0575943450175818	-1.026414097	-0.04894038	-0.167339638	0.080786368	-0.03761289	-0.836776923	-2.812746293	1.3970596181773998	-0.639198213	0.41354582166057385	0.011414319080734111	0.17915945810410477	0.5306391638225447	0.87556473	0.16131444390698266	0.4790807239684275	0.7532717729996479	6.430233933959596	6.644048461256681	6.525254455628235	6.7048536888669785	6.733130569565105	6.551283620977005	6.580965126811322	6.721086548251326	6.675795146	6.697867966023108	6.713562290723083	6.758051532796349	6.688489876757166	6.768340804895042
AKAP9	-1.035697379	1.0267370492817962	1.0817151202177786	1.1502838201015462	-0.050602522	0.038066750039381425	0.11332060197068916	0.2019898745028792	-0.77454254	0.561462876	1.7592367459014138	3.018578395607582	0.44853327598890447	0.5813147699056442	0.095298498	0.00730053	0.8866311455745958	0.8233553324661095	0.34976207942572457	0.076772543	6.504832599017655	6.285907024	6.606490661772334	6.627219179933315	6.572028498019201	6.5780012212893215	6.524523101487641	6.656397683	6.708740466	6.719499738284604	6.604427010962083	6.557359998522486	6.456684157122729	6.386958733837636
AKIP1	1.0950436266372485	-1.000244991	1.0551438112584346	-1.038068831	0.13098834807250004	-3.53E-04	0.077439645	-0.053902107	1.4915747736855551	-0.003899557	0.8828396061364006	-0.595421803	0.1529014455827947	0.9969309393116008	0.3888089629730537	0.5588766242761648	0.7756168728855992	0.9987316656551775	0.6894942905381494	0.7732255965070292	3.9927111152035244	3.9656905741253103	3.9219589288924097	3.749132560093506	3.699470759023609	3.8895476229170356	3.7432079322270844	3.959338939345024	3.8428979992782786	3.7826884808452297	3.8524942749039957	3.7875242078528553	4.051630816666602	3.934744212376911
AKIRIN1	1.0503654087198093	1.0143771070862393	1.002422162	-1.032976192	0.07089131	0.020594091573947537	0.003490215	-0.046807003	1.571578363280778	0.44373493632855987	0.077356383	-1.008319545	0.13323136833362523	0.662452543	0.9391821833260025	0.3264892980984222	0.769626681	0.866334624	0.9772441835363815	0.6016964587214544	6.363918363821123	6.3026942876347265	6.327631129028185	6.232137976547819	6.254208431199623	6.235958274976671	6.222092962549967	6.231331905338212	6.241430685624683	6.247140423165672	6.243835996192776	6.227437169182326	6.268027232953674	6.3726996948971815
AKIRIN2	1.0139147747173014	-1.071456079	-1.067490214	-1.159684166	0.019936390743564125	-0.099572712	-0.094222845	-0.213731948	0.2861707530436646	-1.387663912	-1.344390483	-2.961780232	0.7779718041165281	0.18195789118688682	0.19530244175446498	0.008264237	0.9609783503542169	0.4984022693781392	0.4975331434485865	0.081619687	5.207327403124938	5.267500103179453	5.1778425350571835	5.096766443510288	5.185024974	5.088200051030597	5.238072485720611	4.9749766767301695	5.233038876	4.954051319251129	5.133957315783216	5.321695713312145	5.2016345994392905	5.326632445538707
AKNA	-1.00761787	1.0211005349866322	-1.014572515	1.0141011419544705	-0.010948613	0.030124917	-0.020871983	0.020201547527980424	-0.13599007	0.3527479383717565	-0.260596372	0.2376444211684815	0.8933185757061788	0.728320336	0.7973227025018228	0.8148054885717816	0.9811009313536263	0.8998680358113302	0.9212894286565397	0.9166254077922591	4.6484805722392135	4.6847456091962965	4.563489585853598	4.687365209607586	4.783221630255745	4.531794460461132	4.6521106376176045	4.696226465753119	4.589738928139497	4.6521106376176045	4.593375353671648	4.772158538490003	4.386620886235869	4.629517678267447
AKNAD1	-1.417845086	-1.529975265	-1.54456898	-1.66672111	-0.503699912	-0.613508329	-0.627204303	-0.73701272	-1.030546302	-1.222549041	-1.268607734	-1.452768405	0.3162242099121275	0.23706090164831142	0.22053103809179264	0.16327316061818806	0.8414777576489925	0.5606754106673857	0.528018093	0.41898324184345953	-0.303273696	-1.009573066	0.052579775	0.26873695783571516	-0.009709511	0.20747605046748505	0.6119301941548624	-0.481130806	-2.393974837	0.618802717	0.6871784954805171	0.12050545426381609	0.618802717	0.4438720813476549
AKR1A1	-1.078618187	-1.088593756	-1.18149193	-1.192418924	-0.109184265	-0.122465667	-0.240609775	-0.253891177	-2.062395991	-2.226190147	-4.510323677	-4.582698626	0.053705996	0.038833268	2.626257833406139E-4	2.2367225814901696E-4	0.7497443672566049	0.2639218650269454	0.010941218504216357	0.00989182	5.487583859977938	5.5152269840037995	5.480093642201385	5.4970210199006155	5.601754749720408	5.605979429471149	5.602434589184408	5.339018517262424	5.435243112	5.393346545056762	5.287232018	5.534801619197903	5.732714462	5.603331795166345
AKR1B1	-1.589840833	-2.362303517	-1.389853342	-2.065147259	-0.668882337	-1.240194339	-0.474932657	-1.046244659	-1.97538475	-3.693800857	-1.419612313	-3.15459332	0.063552608	0.001630627	0.1725838030971283	0.005415522	0.7497443672566049	0.090337416	0.4705134677380549	0.065299752	7.1137446317123425	6.574741095692735	6.568758155824209	7.689254719926829	8.086451315952454	7.232823281122104	7.629004297920137	7.279375527000183	6.63033048	6.7767766006393275	7.987574532466751	8.237500455053189	7.428211311850557	8.967270323798276
AKR1C1	-1.021986138	-1.113000556	-1.457922961	-1.587760349	-0.031375628	-0.154454314	-0.543914488	-0.666993173	-0.133809991	-0.634835952	-2.17377618	-2.580253337	0.8950179820252016	0.5334174362570813	0.043121892	0.018732819807096356	0.9812161837272656	0.7938019087821544	0.23379515414813973	0.13080281183267456	0.8895738656251787	1.1418883772989017	0.7511565485277628	1.0666405632989664	1.1984248553380161	0.6871784954805171	1.0834875697207105	0.23308424437377231	0.022675359	0.7695174818191282	0.6871784954805171	1.1418883772989017	0.618802717	1.4957081093369826
AKR1C3	-1.033312593	-1.322201721	1.5152488200199834	1.1841806462484716	-0.047276758	-0.402942297	0.5995547190670864	0.24388918026354744	-0.158326012	-1.350166547	2.177356466625955	0.8862890613426657	0.8759394053536356	0.19347742085990222	0.042815673678131654	0.3869965495715938	0.9781683962447126	0.5115377921694478	0.23324233260546415	0.6492046937339392	0.8202119199514646	0.6630648616628491	0.42487257345963136	0.6119301941548624	1.4315104647256778	0.43174509597815297	0.14946943956035993	1.303048187478043	1.1773085123748517	1.0418538552581722	1.5560560248829713	1.1984248553380161	0.40957794450585655	1.386733257172425
AKR1E2	1.0100893892150011	1.0567577555768108	-1.237489747	-1.182839923	0.014482971858968907	0.0796447	-0.307416572	-0.242254843	0.047969849	0.24867525705860605	-0.985350844	-0.734585026	0.9622615540184022	0.8063900555636913	0.3373412558809046	0.47193022546754637	0.9930058383046019	0.9329739013255967	0.6460500827150222	0.7149642677764938	0.12050545426381609	0.8306232549737188	0.34053691131798963	0.006152106	0.29727112125456434	0.12050545426381609	0.5269779877550057	-0.280062114	0.4825647921451308	-0.746496776	0.5394841810805836	0.006152106	0.1278692751898235	0.618802717
AKR7A2	1.0578011412181003	1.0258918134477975	1.1636259601969188	1.1285243510956091	0.081068437	0.036878598	0.21862738806647464	0.17443754907989995	0.9506782581871983	0.41400229748900913	2.6194081258818454	1.9970592281087114	0.35419423273374606	0.6836993496467176	0.017247278	0.060958973839906734	0.854661257	0.875401352	0.14420891375146247	0.24563504922231147	4.52489069	4.568713417340899	4.377238228465634	4.558525840600059	4.593375353671648	4.301974691215085	4.372286969009842	4.7361601721840625	4.620304472441862	4.500357320492532	4.702524112640116	4.362071344583636	4.582724864207922	4.478284707796407
AKT1	1.0011213699799477	-1.051703198	1.0089358226056557	-1.043557502	0.001616889	-0.072727618	0.012834409	-0.061510098	0.026246830258797593	-1.159213445	0.20914751748252328	-0.98407913	0.9793454574679405	0.26131840175124954	0.8366508424227048	0.3379493630107112	0.9962506106471253	0.5826759833029336	0.9395571269176418	0.6116213941612325	6.699877885211214	6.9903654119176055	6.819325757746301	6.886001054054626	6.783109133	6.8001088888709615	6.954534410822269	6.965073535251481	6.804129166731219	6.846882480594068	6.816425539333951	6.919460637664778	6.969037523236883	6.871643444830128
AKT1S1	1.0123036284317388	-1.134311595	1.0940862647583012	-1.049522127	0.017642074155983067	-0.181817003	0.12972649391887092	-0.069732583	0.33247831329203414	-3.385414715	2.4721059306214994	-1.312567496	0.743318206	0.003247448	0.023489865765449272	0.2056035510484735	0.9560369196106717	0.11127820784970589	0.17168647011576946	0.47479753200830815	6.405420928662723	6.528973766675686	6.326900734120362	6.493129737035133	6.430448913448977	6.384475561239429	6.439004330181722	6.580529335	6.481482987446379	6.5199324390767135	6.6052140097387895	6.618575591026204	6.538331179263335	6.6887023371149565
AKT2	-1.019301986	-1.049540361	1.0458029059144398	1.0156722110034944	-0.027581538	-0.069757648	0.064610984	0.022434875	-0.559054307	-1.389774283	1.3184072292512832	0.4498675457156014	0.5829234332080484	0.18132629290284005	0.20368178254787642	0.658105852	0.9186167447681828	0.4980386506424383	0.5081614755356063	0.8378597983075909	7.0599150215731035	7.145744643027916	7.130813388804137	7.225813270702896	7.186264866379651	7.096987698357271	7.219928270431197	7.269539838221531	7.131603711988352	7.284397378421897	7.239664644784626	7.178694767662044	7.178384390229945	7.2706589955268734
AKT3	-1.045268991	-1.015519724	-1.058136364	-1.02802088	-0.063874255	-0.022218261	-0.081525562	-0.039869567	-1.042310828	-0.350897965	-1.334677623	-0.631588028	0.3108847764601479	0.7296846068566365	0.19840215029874064	0.535491166	0.8386536959575274	0.9002366398584066	0.5012540176206361	0.7576153688219943	6.551469544442424	6.354866627715034	6.476659588620541	6.509534413254611	6.539288263030413	6.536936627349691	6.538033339565837	6.560852685380843	6.542888131454777	6.398752767431317	6.330670711216117	6.575848121669276	6.5301769946248305	6.378390085509237
AKTIP	-1.072864679	-1.099830596	1.0465513816336975	1.0208917772799606	-0.101468119	-0.137281326	0.065643144	0.029829937	-0.999998546	-1.29879507	0.6638923845358043	0.2890127858550824	0.3303919893452245	0.2101923756624299	0.51506304	0.7758303019449264	0.8458717603952461	0.5304462626187764	0.777707855	0.899774074	4.9886555361539155	4.610711854398568	4.615121280579323	4.787658400152493	4.929041021193424	4.984225350724608	4.624882665081204	5.045327432	5.0204057599472725	4.724249847815946	4.890758800098446	4.872252649011337	4.861510299562049	4.928634884032954
AL022393.9	-1.258854529	-1.034252871	-1.124057658	1.0828298587337422	-0.332111578	-0.048588963	-0.16871604	0.11480657513057974	-1.102000349	-0.146715607	-0.576566773	0.35517880436120514	0.2847889511574667	0.8849657360376914	0.5712786338614364	0.7265291006389688	0.829968054	0.9641182842469294	0.8116030250558887	0.875437362	0.6871784954805171	-0.201579494	0.34053691131798963	0.006152106	0.7148341773897107	0.5155250808001509	0.4438720813476549	-0.280062114	0.8650690542288975	0.20747605046748505	0.7462484949503333	0.6929049489579445	-0.312648306	0.3275701578498208
AL035209.2	1.1674895713111995	-1.058235481	1.266688353779257	1.0252610268302844	0.2234096630100444	-0.081660695	0.3410616185892317	0.03599126	2.584387057	-0.939639688	4.031384170335141	0.4230677607529792	0.018570439227433448	0.3596787643584185	7.650872138927754E-4	0.6771913379771451	0.7494928833658707	0.6739229409625276	0.022555410808234713	0.8480658173886121	3.749132560093506	3.661592380324625	3.7519022105678794	3.7952527255057222	3.508165283741749	3.588026089665099	3.444487414195421	3.9848537083544517	3.7952527255057222	3.7737296835080714	3.8799266545751947	3.9354047892913404	3.7342169594183474	3.7646142329230763
AL049757.3	1.1865154859199687	1.0271882938298342	-1.044161289	-1.206121163	0.24673093012658986	0.038700666	-0.062344579	-0.270374843	0.6715383497927815	0.10367058997813935	-0.165706546	-0.707803401	0.5102929096102324	0.9185620063317991	0.8702105215430477	0.48801279436769285	0.904902085	0.974857249	0.9520121651802576	0.7260333188538298	0.4438720813476549	0.36279692211951886	0.5241147610162917	-1.231292678	0.20747605046748505	-0.238355691	-0.528414111	-0.679233978	0.1425969170418383	-0.14423609	-0.303273696	-0.115589437	-0.009709511	0.21778961541999753
AL078471.5	1.4231494270912144	1.1193466493149684	1.2631393935993391	-1.006548298	0.5090871491486648	0.16265689225753976	0.3370138563525207	-0.009416401	2.2427180603509194	0.7188780039768058	1.4619344285595635	-0.040975338	0.037564504532251346	0.48132379872692865	0.16077283854436675	0.9677606936835801	0.7497443672566049	0.7590593547401959	0.4563167473140172	0.9887421417624465	2.1895014579223613	1.7498257939929176	1.5062671037494264	1.9105440217781497	1.6249689295541656	0.8801846866657518	1.5027133155210621	1.9747094634253266	1.467639547798741	1.5027133155210621	1.6974988256802372	1.7463088681623686	1.995142915212225	1.2847156155963178
AL109763.1	-1.056339757	-1.27121752	-1.169635257	-1.407559282	-0.079073932	-0.346210913	-0.226058704	-0.493195685	-0.351861268	-1.523662577	-0.995485844	-2.148526686	0.7289740985802087	0.14474106615770962	0.33252216041105065	0.045338976	0.9528323888961658	0.4527048887891366	0.6426923197701329	0.21037658453071353	1.027009909041635	0.4585280192979566	0.9606198347537066	0.8603841726840705	0.783591542	1.1274916794699958	0.8202119199514646	0.8357768110991357	0.7994934726783767	0.20747605046748505	0.9272090110721487	1.3771329114255608	0.9040293728518645	1.2092670506041472
AL109763.2	-1.23644482	-1.38497537	-1.223395419	-1.370358383	-0.306197856	-0.46986032	-0.290890779	-0.454553243	-1.033286222	-1.546081604	-0.986841371	-1.503258376	0.3149748790619785	0.13925676396270528	0.33662948704600437	0.14988722249970896	0.8414777576489925	0.4457801740707821	0.6451630457425959	0.3995417375720172	0.618802717	0.5712310139144677	-0.492592569	0.26873695783571516	0.20747605046748505	0.6871784954805171	0.6746611184290929	-0.009709511	0.1425969170418383	0.29727112125456434	0.4825647921451308	1.0834875697207105	0.8098005849292103	0.12050545426381609
AL133243.1	1.1810234840697504	1.1914479698348361	1.0915340913556906	1.1011686852066382	0.24003765229994706	0.25271595085656134	0.12635719002794626	0.13903548858456055	0.7342210500840886	0.7383868885463516	0.3835710842915703	0.403424708	0.4721466550637221	0.46967308209948433	0.7057300352211804	0.6913251998150578	0.8948000887698943	0.7526310636067843	0.8818741435910219	0.8566596386038771	0.12050545426381609	1.3736976051254863	0.6871784954805171	0.3696694446380405	0.40957794450585655	0.9180430041453245	-0.222780722	0.6004417833820187	0.3696694446380405	0.9040293728518645	0.19201108268341255	0.12050545426381609	0.9838568996716939	0.12050545426381609
AL133243.2	1.0089278879322041	-1.113736684	1.247849766129536	1.1105027815957422	0.012823063006776575	-0.155408183	0.3194442525442418	0.1512130065628381	0.046778139	-0.555090506	1.212023917593052	0.5608049423130033	0.9631983567711861	0.5855757146082381	0.24096837704564192	0.5817539748161857	0.9934385528878159	0.8256742169480521	0.5517512642070395	0.7898686831695672	-0.018301956	-0.018301956	-0.328692752	-0.14423609	-0.243042996	0.29082842061373737	-0.528414111	0.4211906629966273	0.3696694446380405	0.10521082531004125	-0.17251671	0.006152106	-0.17251671	0.21778961541999753
AL136419.6	1.1457673094037595	1.009508185736227	1.2216135644939197	1.076334507924455	0.19631408104483117	0.013652609008347083	0.2887879866641201	0.106126515	0.7317993021521139	0.050031304547003976	1.0972718826016103	0.3961512491203996	0.47358819932854346	0.9606411803248323	0.2867959018262831	0.6965887850515621	0.8951299120409651	0.9871591745294745	0.6019135907158949	0.8600696338412596	0.8202119199514646	1.3736976051254863	1.6948563822886513	1.4796209728124061	1.6642826119212137	1.0245558822529206	0.7462484949503333	1.7981254091790935	1.2468195024925561	1.4181817597106168	1.2994943992496788	0.8357768110991357	1.6179929713777104	1.6560991619831313
AL162151.1	1.0629660412978976	1.268484286235874	-1.011197891	1.1801291730604566	0.088095508	0.3431056476556995	-0.016065359	0.23894478088740012	0.39222581185507505	1.3754530955683906	-0.071336695	0.9558168239346732	0.6994361221625116	0.18564716157127362	0.9439060621382889	0.3516607553132822	0.9462718119982495	0.5027900232266659	0.9794081599129099	0.623619266	1.5646617788754538	1.7946370171013926	1.915237998613872	0.8603841726840705	1.3835126936346722	1.703891550740173	1.2994943992496788	1.6235375924336173	1.467639547798741	1.6670679070366325	1.0834875697207105	1.3267271877143907	1.0791932131180269	1.2092670506041472
AL356017.3	1.0399840182865356	1.2755063012536334	-1.001633735	1.2244667592127347	0.056561358	0.3510700261570949	-0.002355059	0.2921536093695303	0.32598147354356766	1.8115424593398424	-0.013545928	1.5051213523324565	0.7481481145815815	0.086554205	0.9893392919112334	0.14941116655359774	0.9565661873112635	0.364242591	0.9973105025301489	0.39893863958292036	1.6013341041207136	1.9129977006917767	1.6948563822886513	1.5676062547844904	1.5468287028115644	1.5952563544290532	1.775822143807124	1.580299978	1.303048187478043	1.743666424770783	1.8787798832828266	1.1418883772989017	1.6670679070366325	1.2847156155963178
AL449209.1	1.058503275541925	-1.045847943	1.1307277221901115	1.021403371595688	0.082025734	-0.064673112	0.17725157200075392	0.030552726426869903	0.4869826731386943	-0.370124862	1.075441483644278	0.17841300859696338	0.6320704715916087	0.7155517251151238	0.29619574913822233	0.8603650265837249	0.9320040163929806	0.8943929859187472	0.6105293994498308	0.9397582950451447	2.250989934218993	2.135539263396626	1.834355048	1.7860120457396185	1.915237998613872	1.738873201954922	2.130806628	2.407345529	1.953535665263005	1.9486031354976834	2.089830693560065	2.103363862	1.8751700384918444	2.1912481039026854
AL844908.5	-1.136827667	-1.018125392	-2.019672233	-1.808787421	-0.185013571	-0.025915254	-1.014121181	-0.855022864	-1.497874327	-0.191410326	-7.143289956	-5.609969272	0.15127008659001148	0.8503184642075657	1.0941885856199915E-6	2.4079953495825936E-5	0.7755614439793493	0.9505159728027395	2.1846301876016436E-4	0.002322827	2.883258394656093	2.7199433514426063	2.8160044947905964	2.8783305545635183	2.9601122754778464	2.944945506540236	3.137588322323902	2.3547435979616744	2.137447644709182	1.743666424770783	1.7860120457396185	3.0335660074390125	2.7901637697801056	2.686815664773654
ALAD	1.020603033696517	1.046825760988049	1.1015296640423247	1.1298316688669583	0.029421835	0.066021333	0.1395083471409313	0.17610784469280993	0.48394709408217546	1.031598740831004	2.334417735048214	2.794582462731033	0.6341819987655128	0.3157439094141909	0.031193665737374976	0.011869404690747619	0.9330377597488431	0.6362982152738677	0.1990408809303869	0.10079492657016642	5.151645496577774	5.255316889035738	5.208064917545593	5.172494033336285	5.230031979254362	5.0808775817859075	5.196191798229565	5.238812418680042	5.216294893941115	5.365151614978624	5.397277921197382	5.099742771005371	5.183636037777253	5.117325869
ALAS1	-1.013529633	-1.026301905	-1.080235399	-1.093848282	-0.01938827	-0.037455188	-0.111345731	-0.129412649	-0.308263477	-0.572809427	-1.763935331	-1.972505994	0.761374131	0.5737669252345219	0.094482776	0.06390442	0.958619427	0.8192904813712633	0.34892110436704793	0.25211079390721974	5.6636148258466985	5.696581613434637	5.567480977764685	5.756869211428401	5.5597918005886395	5.754140612	5.743300892634723	5.576262911714727	5.517237881928261	5.661105798274549	5.543417872999535	5.786274715841801	5.709413945898486	5.607333651808319
ALCAM	-1.03162479	-1.015600338	-1.026108806	-1.010170034	-0.044918347	-0.02233278	-0.037183718	-0.014598151	-0.926354896	-0.453237026	-0.768708302	-0.296962877	0.3663556200490782	0.6557229296875884	0.4519044052415929	0.7698496804430992	0.855134094	0.8626432275577991	0.7370046540947935	0.8971389556559839	7.726078945665678	7.611644188929419	7.674603385603299	7.696249046206151	7.722612426868593	7.765438186432236	7.677748575229283	7.722612426868593	7.721435276358666	7.5381232557030575	7.758999872858993	7.699630762601727	7.671955706850705	7.726777270797679
ALDH16A1	1.056583695364053	-1.058143545	-1.016316829	-1.136259713	0.079407052	-0.081535353	-0.023350221	-0.184292627	1.117213199195086	-1.128346665	-0.327471181	-2.542464414	0.27840191811462023	0.2737949714621574	0.7470396744553407	0.020280827971617767	0.8298363270554617	0.5946266631622723	0.8991124804008216	0.13555026336162226	6.190426622343661	6.559383815423367	6.329192828926817	6.434729872614869	6.308070321206863	6.230515193711215	6.348942281507083	6.307564310103578	6.132193089023383	6.321496589759176	6.320126308740772	6.405308147997935	6.4191876897747155	6.5443006896990665
ALDH18A1	1.0798863599116975	1.0208254889748165	1.0798341594508905	1.0207761434483738	0.11087950070546793	0.029736257293859758	0.11080976080599658	0.029666517394388414	2.500045986362041	0.6531626913580383	2.5096190747138953	0.6543886005862345	0.022162159912867983	0.5217991624824647	0.021723731611222166	0.5210270554753671	0.7494928833658707	0.786474346	0.16317068458929673	0.7470046751468779	6.276213421706114	6.290061549244238	6.18065261	6.301728911454042	6.128780274	6.191661151	6.124358038	6.298114237871367	6.262967546561559	6.232998294694733	6.246946035813131	6.192632036489114	6.249076697589472	6.254208431199623
ALDH1A3	-1.048817748	1.6439135771130677	-1.945138498	-1.128162135	-0.068764004	0.7171344564723384	-0.959872881	-0.173974421	-0.304410093	2.6017476618621305	-3.754529556	-0.578924387	0.7642607790699218	0.017902929816103905	0.001423178	0.5697201571714401	0.9593609721337102	0.19160000762982982	0.033152887	0.7814283633004206	1.3568318876126346	1.7498257939929176	1.7622789193195598	1.1274916794699958	1.3361772049435325	1.9486031354976834	1.4181817597106168	0.9137486475426408	0.9787033435462771	0.5474149891083511	0.087243771	0.9745808079851137	1.0791932131180269	0.3275701578498208
ALDH1B1	1.0254382367119106	1.0763968967419513	1.0633603267726173	1.1162035068311178	0.036240599	0.10621013679939306	0.088630547	0.1586000840935462	0.5775628344845546	1.594923504626718	1.4306029385736172	2.408694215944648	0.5706199293819587	0.12790766264355605	0.16945087861741345	0.026785328861144816	0.9186167447681828	0.42963702621543143	0.46851384777830374	0.15845409146766026	4.800955901706366	4.821641451194224	4.906523285318055	4.7830590912474875	4.716619364410189	4.801320035	4.868849767755826	4.9749766767301695	4.885376802320579	4.8562417188932185	4.822891461972643	4.702820232515656	4.807821011620405	4.675307606790135
ALDH1L1	-1.320229075	-1.461425561	-1.167828539	-1.29272602	-0.400788276	-0.547376346	-0.223828473	-0.370416543	-1.492175613	-1.981433933	-0.864544535	-1.38818357	0.15274522650790723	0.062818981	0.3985149700173417	0.1818022025861538	0.7756168728855992	0.3202852067318314	0.6973284227001768	0.4429435014612242	0.8202119199514646	-0.018301956	1.2017493257620897	0.26873695783571516	0.8559030473020732	1.0245558822529206	1.1418883772989017	0.5097986273227235	1.1045739185583132	0.7695174818191282	0.7462484949503333	1.4623485302698587	1.2359647591031662	0.7148341773897107
ALDH2	1.0086763774356255	-1.010803074	1.0635765024538915	1.043158568455235	0.012463376070885879	-0.015501957	0.088923809	0.060958476	0.1936866163293311	-0.231384644	1.401169366198865	0.9215504488309807	0.8485616107020918	0.8195914737066098	0.17794635314988888	0.36879081751600873	0.972979571	0.9386292152420213	0.4775248196085424	0.6358726290033501	5.197600593301302	5.311104924	5.314433372413746	5.257686546575164	5.338273047460732	5.158536884635033	5.283525509180752	5.324271378573185	5.289454692687531	5.4173148539947595	5.352977465260033	5.223793264678782	5.442716593685807	5.214251040451604
ALDH3A2	1.0404359832287724	1.101475809745516	1.1383330089339605	1.2051162137669804	0.057188201	0.13943781138613964	0.1869226666585435	0.26917227752657524	0.9279906098734124	2.170418206040066	3.0733911808147827	4.240817815345879	0.365529023	0.043410916	0.006474455	4.78782351173225E-4	0.855134094	0.27559412597843996	0.082673474	0.015887667	6.412596252	6.290061549244238	6.415191698551335	6.265245551730095	6.256718203630672	6.2697452377799845	6.351302720480738	6.4550294778424355	6.349663534445957	6.571267107	6.534325260902991	6.108724341786834	6.333915228605311	6.205918640040964
ALDH3B1	1.0340764621702558	1.0195750384665372	-1.133104283	-1.149220434	0.048342866035233634	0.027967958424338413	-0.180280643	-0.20065555	0.49283105979529085	0.27165096536195454	-1.798748294	-1.911184432	0.6280115444551531	0.7889408201933198	0.088625727	0.071823358	0.9303201548186024	0.9271925472886374	0.3365436142818882	0.2674338765705235	4.352052038764166	4.629107121	4.377238228465634	4.3150535811710675	4.424291951877909	4.2824805372020025	4.401880393798045	4.245389707896301	4.231753200522095	4.326383824150087	3.9556838723441037	4.412593997	4.573805511902782	4.191872922571372
ALDH4A1	1.0152037217640784	-1.024715662	-1.020290499	-1.061403261	0.021769263260073668	-0.035223646	-0.028979977	-0.085972886	0.17723865967018287	-0.272715506	-0.236104853	-0.666041383	0.8612740010118353	0.7881350352092502	0.8159818963157537	0.5137197997180216	0.9740134152500377	0.9268421584898179	0.9303231786686397	0.7416061693984722	2.926585126019897	2.9380609277502643	2.925924542319276	2.817435762878921	2.7838900648511755	2.83251572	3.0447945948131427	3.031796035260019	2.5493182051013736	2.829847340784905	2.994390367311065	2.841086672665065	2.881422833896046	3.109725358202097
ALDH5A1	1.1691887352958723	1.4513362767143427	1.0927350962224496	1.3564329163548159	0.22550783448661482	0.5373818326640905	0.127943701	0.4398176995656726	1.575594652166196	3.306938920127984	0.8884216200826491	2.6935928794144566	0.13230245120544548	0.003866204	0.38587885858757165	0.014734248	0.769626681	0.11482679412666481	0.6876068478154187	0.11399974159544723	3.1638758543355006	3.337839291897813	3.1462935886394248	3.077288966640511	2.894133772198474	2.8902922718367114	3.0902488113217026	3.031796035260019	3.0113351639944783	3.2570398111887635	3.0232113729819843	2.557031525470965	3.2308039207684134	2.2267026906424507
ALDH6A1	1.0089779210841332	1.0337372067633055	-1.062455318	-1.037008198	0.012894605	0.047869475	-0.087402169	-0.052427299	0.25814909009954473	0.9177103402571601	-1.743791007	-1.001930103	0.7991817668440409	0.37074505884258435	0.098023228	0.3294831510383278	0.9655629489002032	0.6817705643224751	0.355300163	0.6043467751242836	5.833716635752685	5.9280166999424315	5.977407622344187	5.829247919787238	5.830560641337125	5.912203802075735	5.900085206647627	5.807044201071646	5.7993826919389235	5.801468837686331	5.768633683751792	5.874979427	5.8925110427506215	5.771661933668255
ALDH7A1	1.050783337059959	1.043044060257864	1.0561363200638747	1.0483576172300535	0.071465228	0.060800101	0.078796062	0.068130935	1.157941988733847	0.9573244780217652	1.2824435471038829	1.0772894092067595	0.2618237875299298	0.35091979942825047	0.21574437968586718	0.29539149673083376	0.816401803	0.6658188052541308	0.5226015065483223	0.5711620704546697	6.569672957819909	6.582153772547981	6.568758155824209	6.513244301353657	6.394463019312583	6.499505537851996	6.570196963621831	6.525017660829169	6.556759953	6.591045962590259	6.590952873397056	6.542450389202926	6.655491624295061	6.3033183951609635
ALDH9A1	-1.049043874	-1.045497434	-1.09415637	-1.090457422	-0.069075016	-0.064189522	-0.129818934	-0.124933439	-1.39069459	-1.248076225	-2.61368014	-2.429176397	0.18105141357019344	0.22778571122504623	0.017457393	0.025676272223100333	0.7828880920001031	0.5503385489052932	0.1454580341923839	0.15512612890400213	6.193629914468467	6.120197154475382	6.044021268772433	6.068924791596096	6.2091701053294885	6.224456563238361	6.088903878550608	6.003623567609926	6.042166615731233	6.043210224212642	6.091697132	6.195902881130128	6.197637794133872	6.117976460578559
ALDOA	-1.007757633	-1.061770575	1.0719956826501424	1.0174625825440955	-0.01114871	-0.086472066	0.1002990955048535	0.02497574	-0.224692407	-1.728216004	2.0297697811632185	0.5011834593300968	0.8247161651889992	0.1008387741930974	0.057224382	0.6222358788684007	0.9697293530320727	0.3852620152784128	0.268081066	0.8144221522044598	8.433930469809154	8.633249747578873	8.505602695553458	8.564480594584479	8.594840192759758	8.471226548288637	8.568942478954458	8.644133138056155	8.559671082914747	8.66214432	8.712605542209673	8.621564622219983	8.560744701307279	8.676105057206698
ALDOC	1.0077129601079464	-1.081909518	1.023994208324831	-1.064707431	0.011084755899834153	-0.113579848	0.034207556	-0.090457049	0.093801305	-0.926819512	0.29277801900675576	-0.745968174	0.9262895732335321	0.3661207009934072	0.7729960042812647	0.4651914759784118	0.9878523695002288	0.6783876286422899	0.9115687875350699	0.7104312371671088	2.752692820862553	2.537290688035329	2.5445180128739535	2.689808321002246	2.4974443108948097	2.6425128057731886	2.718587415	2.616729283371025	2.717273330506208	2.592856061	2.684243383944101	2.7694914807068414	2.934511432405109	2.5431439972408882
ALG1	1.0961380270995615	1.0294234981173396	1.1171540801767632	1.0491604457831354	0.13242947573831554	0.04183662	0.15982817899653323	0.069235323	1.8196365947741113	0.5518676120003455	2.2193946508867852	0.9221990809513756	0.085265653	0.5877367041615961	0.039366270807721745	0.3684614137755192	0.756283629	0.8267076582650473	0.22443927422426999	0.6358381438582709	4.1175031967884745	4.216306401071937	4.217262623436023	4.143657553123618	4.090144017218015	3.9521909476935857	4.092232326542364	4.2749597012396245	4.185168378202637	4.266073710145546	4.087322592789054	4.147046946633172	4.137260599563305	4.1115701366966535
ALG10	-1.090147848	1.073951904997385	-1.089855958	1.074239535857322	-0.12452381	0.10292938626986725	-0.124137472	0.1033157239209963	-0.942046019	0.6993777945644963	-0.94814852	0.7074299510743833	0.35847827069690485	0.49313803117054944	0.35544605492698655	0.48823929985183634	0.8548070817009773	0.7676704790288156	0.660652547	0.7261330877438403	2.6560655643655853	2.829847340784905	2.853602689645779	2.6005851331470122	2.8160044947905964	2.739134627753265	3.0591987674051424	3.004178011328058	2.502504127995931	2.744093219094698	2.715373729872825	2.658725943634178	2.397831540756974	2.822221761022842
ALG10B	1.1358024892287562	1.1587316098826927	1.1270867251199905	1.1498398954579732	0.18371197869443545	0.2125464421590455	0.1725985297840733	0.20143299324868336	1.892885929	2.046673911600391	1.7893325294734546	1.9500824452159171	0.074349593	0.055376307	0.090177775	0.066704936	0.7497443672566049	0.3040397263436033	0.33947751784703456	0.25823166218205207	4.081750509295967	3.949841802017709	4.1058041701024255	4.059857963115474	3.8471887899085204	3.9324473498865844	3.820939534787367	3.8749963790482918	4.223551613520772	4.0748240062873355	3.9946748614563474	4.069091794081135	3.709802754233078	3.685733984
ALG11	-1.041736606	1.1424865194577833	1.1247165969887283	1.3386039846027806	-0.05899055	0.19217714259087915	0.16956152088512155	0.420729214	-0.399873668	1.1696961570406803	1.193978366194341	2.6399779555103375	0.6938929817375566	0.2571795071056001	0.24778190589331117	0.016512358702244472	0.9462718119982495	0.5792886782054208	0.5588214864905949	0.1223992427165342	4.150125050694588	3.497139160378074	4.170243050414019	4.067247526802971	3.997812943	3.905009914532874	4.248232457	4.100189616	4.318707137977129	4.274428516322355	4.161669278176702	4.100686890967569	3.391552543706773	3.7838852761223176
ALG12	-1.058060248	-1.042682073	-1.085529842	-1.069752415	-0.08142178	-0.060299329	-0.118399387	-0.097276936	-0.720168698	-0.502940371	-1.049576784	-0.8129751	0.4805477602021697	0.6210241636159861	0.3076194292168248	0.4267157833454024	0.8964765345577915	0.8429070214502383	0.6199402770798406	0.679629662	3.8539730307258204	4.138526811533646	3.885143064284944	3.6526388106269447	4.097117510490087	3.9521909476935857	3.8410644252705457	3.571942766099979	3.8056027802213115	4.022283181280766	3.9656905741253103	3.9516756983912593	3.822278578261993	4.042624929270443
ALG13	-1.013278465	1.0409344294150478	-1.005551409	1.0489333827787175	-0.019030704	0.057879193	-0.007986842	0.068923056	-0.255004371	0.732734878	-0.10788276	0.8788126233994366	0.801572446	0.47303098743647076	0.9152664038021465	0.3909318955133406	0.9656637884387201	0.7549794396830609	0.9694984171160919	0.6533048471036621	5.134545661658769	5.1905620874744995	5.2450966986883625	5.079386633334612	5.075615550882386	5.265524982354827	5.2089649709745025	5.218428581244557	5.333760663254568	4.965723397818593	5.196416307350564	5.122139423340371	5.114487068777358	5.0849836750999335
ALG14	1.008002426378161	1.078852254523728	1.1598767915388009	1.241401467670608	0.011499112	0.10949730573371896	0.213971563	0.3119697566865063	0.067958732	0.5975468734480479	1.3136417384700483	1.7583420475157896	0.9465578271351986	0.5574877774736235	0.20524896600541764	0.095454518	0.9916084407294091	0.8083910235702574	0.5101233595704423	0.31409518806698844	2.6560655643655853	2.330428555269287	2.410747409	2.366614849997078	2.296078881852018	2.446247184533574	2.568441312151755	2.3279737229564343	3.1713248323205487	2.5321089648024975	2.5760415158473577	2.2617630535688398	2.4929655986594486	2.2897648790474365
ALG2	1.0376366241392603	1.0040055436615318	-1.056096103	-1.091472056	0.053301307	0.005767235	-0.078741123	-0.126275195	1.0305494606266161	0.10837311981969452	-1.514219662	-2.360790454	0.3162227678468736	0.9148828471865733	0.1471041613431391	0.029556351	0.8414777576489925	0.9738616570477798	0.43566754181752343	0.16626748788291165	6.319278118657513	6.221360739474893	6.255454559096381	6.3054941762239505	6.185883495840778	6.270884298833245	6.207301769452791	6.110934008057455	6.212054516956738	6.050892799996928	6.199686340167805	6.178905419591129	6.319223995939418	6.323746398104333
ALG3	1.0099334351583733	1.0026834787856436	-1.037107673	-1.044606535	0.014260208	0.003866256	-0.052565683	-0.062959635	0.214049629	0.055599041	-0.788176594	-0.904502575	0.8328826666593263	0.9562656517772437	0.4407158509886091	0.37751962028394814	0.9714391638869994	0.9857197094363592	0.7305280736084971	0.6423732652437022	5.249219723085344	5.5152269840037995	5.346320057	5.372035218226438	5.275137327328671	5.473766728386266	5.301168331073783	5.343068073172843	5.316148809797733	5.350340311266611	5.196416307350564	5.381791736211668	5.320443093671389	5.381068223260849
ALG5	1.0435429584035671	1.043780846863566	-1.040737594	-1.040500399	0.061489991585554904	0.061818834	-0.057606361	-0.057277519	1.2126529953760155	1.1639982051509725	-1.128705638	-1.072116176	0.2407334571727675	0.2594230785581166	0.2736473763140846	0.29764698431175013	0.8102390908289777	0.5809283633742647	0.5873855644806358	0.5732469926076391	5.246821641022234	5.174394120214758	5.190273910501341	5.253642732781503	5.161781657740444	5.147965112610169	5.153258548535081	5.169313520225219	5.088813531484451	5.059978950733299	5.071987417443448	5.133662888	5.1787601984695835	5.154497345400218
ALG6	1.0936980467834858	-1.009007177	-1.05196141	-1.16089115	0.12921448718221606	-0.012936436	-0.073081782	-0.215232705	1.3666920737327866	-0.13249369	-0.757562067	-2.163086125	0.18833089027891087	0.8960443133813394	0.4583879165095761	0.044048165	0.7890987560166376	0.9670254479824292	0.7409367435888593	0.20689682404169646	3.9376966512166423	4.1246229201169315	3.8769557330167554	3.9219589288924097	3.9771957454853446	3.6146593612656095	3.9219589288924097	3.776713991515944	3.6526388106269447	3.849762419469796	3.7497282244444152	3.8870285005776695	4.010121424765094	4.042624929270443
ALG8	1.0094484348553556	1.008053036499783	1.0099442108435652	1.008548127158287	0.013567216089382939	0.011571545070309774	0.014275600935168775	0.012279929916095611	0.24805256067757625	0.20255489638768046	0.26261314262445096	0.21616859727903698	0.8068644751102698	0.8417248830235852	0.7957916099903664	0.831255131	0.9666755976107901	0.9479792935039953	0.9202601022118865	0.9240239754485242	5.543417872999535	5.4954536682008985	5.514456847941208	5.517867710197608	5.574402946264828	5.44972378	5.492262075970813	5.519831587362767	5.615577522498117	5.506535601411506	5.439191252943521	5.564662820649912	5.417834543912271	5.521829740062946
ALG9	1.0453597853924752	1.055377054237774	1.009692812140656	1.0193682985059378	0.063999566	0.077758522	0.013916435738929422	0.027675392	0.8343117689789762	0.9665122250559451	0.1816125106230815	0.34433178024006783	0.41489761738222874	0.3464275630090812	0.8578895558052896	0.7345343348719993	0.87556473	0.6627450237095066	0.9464573676381199	0.8789889176340719	5.223199208507741	5.263464369393135	5.186770718556498	5.115004092992247	4.9321935877977054	5.3370739503072055	5.119780743	5.129382806024811	5.238072485720611	5.1292351703281325	5.098116239059739	5.099742771005371	5.2016345994392905	5.069295251144732
ALKBH1	-1.068995026	1.0806366869090227	-1.029628538	1.121953404	-0.096255141	0.11188156646283076	-0.042123947	0.16601276051235736	-1.018361882	1.0756356826982871	-0.452330314	1.6156942124538904	0.32182265187860076	0.2961111553981268	0.6563637913983466	0.1233227970978789	0.8431930831726538	0.6174924363534705	0.8592232749714231	0.359092105	3.5074545937126347	3.7830085118299306	3.5469654472911425	3.5915369153936703	3.7445194776294826	3.7519022105678794	3.5871882830520914	3.5517572366572057	3.7952527255057222	3.5555394305948838	3.718884257898531	3.4441113189278436	3.391552543706773	3.6298582706348954
ALKBH2	1.1100250197596642	1.1027486279185605	1.0017416681983111	-1.004848302	0.1505921950225808	0.14110396537565784	0.00251051	-0.006977719	2.1538324144054113	1.9099039366124522	0.035492142	-0.093468887	0.044864632	0.07199763	0.9720728023816095	0.9265499901054887	0.7497443672566049	0.3394529261314982	0.9904327589465619	0.9705154106155774	4.144239756060823	4.254287852253624	4.201156586629928	4.267698344336437	4.040667845500508	4.097854751013292	4.048158269560449	4.058581047077503	4.069091794081135	4.086446572412492	4.049158495528996	4.147046946633172	4.129889464307238	3.934744212376911
ALKBH3	1.0675360935003448	1.0362335872914434	1.011157907633111	-1.018839842	0.094284848	0.051349251327046375	0.016008314	-0.026927283	1.2174748331265963	0.6336684680307518	0.2061899481112668	-0.331527188	0.23893861563033547	0.5341623427539727	0.8389262523199547	0.7440246172826863	0.8102390908289777	0.7942630457062605	0.9407729597093476	0.8836445070404932	4.475586209969248	4.545121063	4.672039423360986	4.687365209607586	4.395205222748942	4.630052008736034	4.466644816	4.537178418702635	4.490494547818462	4.433188739500505	4.602973552766477	4.646370093618215	4.475155702111342	4.485682911082968
ALKBH4	-1.119396437	-1.014871917	1.0612226933446745	1.170521010217461	-0.162721061	-0.021297662	0.085727432	0.22715083027606964	-1.058349687	-0.127580527	0.5824401127776562	1.411658309750852	0.30370973667311746	0.8998768006422703	0.5674002148093031	0.17488027834916778	0.837825789	0.9680223884667785	0.8088914191087199	0.434795752	2.135539263396626	2.616729283371025	2.4685002641580196	2.6241917879100627	2.6531152999260774	2.552447400014808	2.6401836216382315	2.7915020956787906	2.3806448360945662	2.804752067	2.803034533248799	2.1872113715486257	2.5767571498915203	2.7199433514426063
ALKBH5	-1.085304162	-1.195663895	1.0207547640347552	-1.079285224	-0.118099422	-0.2578119	0.029636300880014232	-0.110076178	-2.240111245	-4.824035773	0.5686498026076197	-2.082879517	0.037762047	1.3131445255469437E-4	0.5765281022993285	0.051598212	0.7497443672566049	0.053925217901960636	0.8146583573296174	0.22514301646887075	6.705055469492328	6.771763242482486	6.657697614534699	6.778968811810672	6.861946836176056	6.814952911080076	6.857661422327855	6.908453150108354	6.844263189800432	6.886001054054626	6.858219725	7.035979618839613	6.823974763585707	7.0811566548552545
ALKBH6	1.0286866471843399	1.070330206661675	-1.116035621	-1.072613791	0.040803583	0.09805595	-0.158383075	-0.101130708	0.37475852268936616	0.8367497565163549	-1.422951187	-0.84667558	0.7121612296992647	0.4135607030794958	0.17162711462026584	0.4081462881188729	0.9487665620696945	0.7126433930469618	0.47008788103942767	0.6660936299684977	3.413813121743119	3.6906813083223904	3.656692963273933	3.7952527255057222	3.499501549124008	3.5370043039883976	3.7497282244444152	3.353677248777985	3.2726280736485744	3.660896096285228	3.4319848955572807	3.6522883002759823	3.391552543706773	3.520049960164974
ALKBH7	1.2092055629589162	1.2380634123354348	1.0224687320059094	1.0468700824166906	0.274059521	0.3080852098017317	0.032056725	0.066082414	2.5784168811099764	2.7150561199107233	0.2947922698895273	0.5707863687898412	0.01880539	0.014074911164902962	0.7714811106937142	0.5751089915550578	0.7494928833658707	0.17452040516421682	0.9110853421434628	0.7855158752576135	4.268767530948442	4.770893623803185	4.377238228465634	4.446307172	4.166732717	4.132974977244898	4.2558232279315655	4.245389707896301	4.053841478654608	4.326383824150087	4.228074034	4.316519919366441	4.169279904900467	3.934744212376911
ALKBH8	1.0158534683331744	1.0059816838098703	1.0383541736862845	1.0282637334987608	0.022692315736997593	0.008604038	0.054298618520538966	0.040210340613634266	0.2797031465019252	0.10134342085208746	0.6764405165527201	0.47824231386029753	0.7828520087282261	0.9203834387284291	0.507247788	0.6381589384955599	0.9614771154133938	0.9754978929142474	0.771195517	0.8251401963832928	4.938890033778539	4.904984861565797	5.035805286	4.9192368733038885	4.773221683320922	5.026872707935795	4.987904747446614	5.195215461652872	5.029444651643569	4.902290657	4.827831830090017	4.956406768672989	4.9700932509587945	4.908098741681571
ALMS1	1.0118573865002185	1.2141274181838264	1.0431332373768343	1.251655303618025	0.017005967613744843	0.2799198350496743	0.060923442254894766	0.32383730969082425	0.17824381862916058	2.7261236525697035	0.6446959878689207	3.1799729516145323	0.8604959713711302	0.013746031369679328	0.5271490672169316	0.005120706	0.973934172	0.1731566247821218	0.7848030316303428	0.063404478	6.072928484254214	5.769894308319758	6.125891826517792	5.916617430254187	5.962854423613067	6.086396317901022	5.825535988107735	6.001164574420865	6.071972634646433	6.115314083845611	5.904106905690642	5.939814372862156	5.669225685236578	5.4535933677298365
ALOX5AP	-1.036129633	-1.178519533	-1.566792862	-1.782109046	-0.051204513	-0.23697567	-0.647814461	-0.833585617	-0.140168882	-0.638532332	-1.662079177	-2.109161943	0.8900626157407732	0.5310627401200169	0.11358419062232289	0.049003626	0.9799077232553103	0.7919664279406029	0.38381435146431153	0.2192805482360485	-0.492592569	-0.018301956	0.8202119199514646	-0.14423609	-0.243042996	0.5155250808001509	0.040919732	-1.748886446	-0.115589437	-0.14423609	-0.17251671	0.12050545426381609	0.618802717	0.21778961541999753
ALPK1	1.0812965674594504	1.260253086844674	-1.085553735	1.073647259	0.11276226564752712	0.3337134880668162	-0.118431141	0.10252008144451397	1.2216689361369992	3.266749270470281	-1.254886863	0.985462197	0.2373857726907035	0.004226577	0.22535904175215787	0.3372880451307484	0.8102390908289777	0.11750210475052304	0.5346240926187193	0.6115485351047165	4.210755922309113	3.854612274214121	4.131310543	4.169279904900467	3.8277103449830507	4.097854751013292	4.017764637099907	3.8989884102995673	3.8795785125554962	3.803120728068675	3.8799266545751947	3.8622544649393746	3.6042485845122867	3.7838852761223176
ALPK3	1.3191872787662624	1.2031806384672394	1.6895475764653516	1.540972206519088	0.3996493917069099	0.2668532565264234	0.7566369763461733	0.6238408411656868	1.1255633837445176	0.7247365290175217	2.221394074895214	1.7608137173191114	0.27494134799347475	0.47780726331664536	0.039208752	0.095024041	0.8268655000375704	0.7571372075078909	0.2240491807678848	0.3135400694308901	0.12050545426381609	-0.201579494	0.052579775	-0.492592569	-0.243042996	-1.479860861	0.26873695783571516	0.12050545426381609	0.3696694446380405	-0.009709511	0.4825647921451308	-0.115589437	-0.753870022	-0.344737198
ALS2	-1.038649818	1.0814449814264993	-1.050195586	1.0695556596434528	-0.05470933	0.1129602699765293	-0.070658037	0.097011562	-1.099871841	2.1372954645141147	-1.426540124	1.8424379986112727	0.2856910977099771	0.046358205	0.17060357682299387	0.081725712	0.8301709469097455	0.2840181066211749	0.4693884398309515	0.28830847528201975	5.875498122419285	5.741249858001509	5.818867167856474	5.776686407934502	5.872108542331114	5.876539622172768	5.829247919787238	5.737980864964687	5.836869984999753	5.820590480246565	5.761649427098804	5.742330545	5.723305228620324	5.607333651808319
ALS2CL	1.036292871207683	-1.024438217	-1.032611388	-1.096238858	0.051431787	-0.03483298	-0.046297413	-0.13256218	0.37001612823544244	-0.239742858	-0.330446992	-0.905775451	0.7156313597906989	0.813202769	0.7448271745868296	0.37686315275602467	0.9492219946725466	0.9359515859935298	0.8980287711044795	0.6415556193962267	2.737796302	3.103518947891947	2.8403808421357284	3.0232113729819843	2.689808321002246	3.1347206044437157	2.737796302	2.745467234727763	2.781430896202538	3.121394980478572	2.6207354209175686	2.9565849585729636	2.8574070352763608	3.0232113729819843
ALYREF	1.104056102371758	-1.00951081	1.0409687267597847	-1.070691695	0.1428134842148534	-0.013656359	0.057926727	-0.098543116	1.5360646493768173	-0.142739627	0.6206232132936956	-1.02621512	0.1416854041809909	0.8880605908677113	0.5425243625676501	0.31820629775915615	0.7700963909313835	0.9651525594084869	0.794293677	0.5943029546369683	4.372286969009842	4.615462504883742	4.264809172283091	4.324653346105643	4.314152377688074	4.184435763655155	4.242097818214427	4.187540107605557	4.371906525092239	4.500357320492532	4.1552504860113455	4.422161351410578	4.319945452343238	4.452140568612409
AMACR	1.1582936141900047	-1.0515806	-1.002833185	-1.221490023	0.21200100638671682	-0.072559431	-0.004081642	-0.28864208	0.9690310435579231	-0.329751525	-0.018180013	-1.278609365	0.34520297811619305	0.7453440471748798	0.9856926145526812	0.2170626698383094	0.8499544416932123	0.9086369796475442	0.9957047751602766	0.48846747355347125	3.1768601696036134	2.981817898	2.3171816547737865	2.689808321002246	2.5409329766822704	2.944945506540236	2.1595953790651405	2.5146032698252556	2.1630896749655464	2.8783305545635183	2.6622514773124575	3.0472778731927397	2.994390367311065	2.488342229538373
AMBRA1	-1.023271562	1.0408569015319773	-1.034424081	1.0296350276705712	-0.033189066	0.057771738530829175	-0.048827766	0.042133039272497896	-0.530302485	0.8690104140923915	-0.784345908	0.6367665824469851	0.6022983378012274	0.3961312184839516	0.44290368105916567	0.532186858	0.9223365895734338	0.6994587227604222	0.731119169	0.754728573	5.147388555457283	5.092690032811559	5.1226543323549505	4.9192368733038885	5.054107970902118	5.107268091431501	5.166371391279999	5.0884479729410055	5.101452053586397	5.001505945471351	5.050642284	5.096522210197129	4.991868466529142	4.9502334557960905
AMD1	-1.058721908	-1.0748909	1.0254995189149565	1.0100734939648208	-0.082323689	-0.104190236	0.036326815017014624	0.014460268740521975	-1.371945289	-1.696206595	0.611672244	0.23773919178754485	0.18671799424234153	0.10684491213567528	0.5483026163494831	0.8147330876225033	0.7875765704146633	0.3943056687737432	0.7984645364933799	0.9166254077922591	6.770909921695293	6.568051868795892	6.607943358	6.727413102245343	6.7612573706703145	6.715174499022108	6.777140726170204	6.809022183940711	6.751068789775911	6.705414826647864	6.881230127	6.7118645659420695	6.693279828826754	6.912536601889093
AMDHD1	-1.153908877	-1.02335855	1.047620979749829	1.1812664760100564	-0.2065293	-0.033311705	0.067116857	0.24033445182448987	-0.948794353	-0.139323366	0.3236005591538943	1.0459028839157445	0.35512618212795244	0.8907212471157171	0.7499208430388399	0.3092674069698042	0.854661257	0.9653824188932394	0.9007016875930016	0.585035594	1.7700790640557371	1.7498257939929176	1.584532641091212	1.5676062547844904	1.3835126936346722	2.304076202159324	1.899513280816385	1.7981254091790935	2.085787847	1.8787798832828266	1.9985377400822915	2.023382312128309	1.0791932131180269	1.8716771128973808
AMDHD2	-1.012285768	-1.105287452	1.2811413139915906	1.1733428414164648	-0.01761662	-0.14442162	0.3574296183419641	0.23062461894437414	-0.17817028	-1.407404791	3.826169575335406	2.3686032545206506	0.8605528880855341	0.17611845859454398	0.00121203	0.029086886334701457	0.973934172	0.4925764945279978	0.029983671226069944	0.16545303074748294	3.4979024945778776	3.2039400123376005	3.3507441594456804	3.5302595630135034	3.337839291897813	3.4818271206943794	3.413813121743119	3.8749963790482918	3.6526388106269447	3.756461145057531	3.796513570351127	3.6424276564779396	3.4238133844482332	3.520049960164974
AMER1	-1.012530239	1.0980404343537113	1.0780923495131836	1.1986221507681083	-0.017964994	0.13493118127162784	0.10848076480488356	0.26137694054944394	-0.274015795	1.9133677029244793	1.6885407469498974	3.7717868894280584	0.787151139	0.071527085	0.1083281000985275	0.00136918	0.9627881299667508	0.3391983101202953	0.3757238857905733	0.029504087	4.811282389653599	4.9413113059595295	4.9356054101468505	4.880200770554587	4.892976184954694	4.960068473113954	4.872600790037656	4.982923158338039	5.006154220298484	5.119505969747561	4.964608887723877	4.836460613319745	4.599059398754568	4.808148595124626
AMFR	1.0141763331718459	-1.077165671	1.0436050688583332	-1.046790556	0.020308513165380404	-0.107240158	0.061575856549548114	-0.065972814	0.4926089375054627	-2.563381318	1.5019791459335436	-1.585548282	0.6281654814126918	0.019409630914635757	0.1502148361608291	0.1300237111527803	0.9303201548186024	0.19799476588790613	0.4407998856961201	0.3684411209054694	6.83483447	6.877603064954877	6.830361833295804	6.7337587730970565	6.808353169776616	6.803623155174999	6.786258871026188	6.836726695100808	6.899409194683992	6.824582917671168	6.883689565214424	6.908453150108354	6.920035772542412	6.9536700138723715
AMH	1.1123336025830453	-1.051070573	1.2019891662539437	1.028095881	0.15358953501559736	-0.07185954	0.2654238928359982	0.039974818	1.0568005775593952	-0.488744872	1.866472306937554	0.27772385282141276	0.30439749329688515	0.6308461875678417	0.078134816	0.7843473706712979	0.837825789	0.8479521419538567	0.3133529423084458	0.9033181195291348	3.074326680523696	3.3556908302390207	2.9910190262806253	3.0462575713351505	2.8160044947905964	2.959468206805337	3.0985284507027133	3.3164730897653567	3.2121167359187632	3.1971523428955946	3.165758014193436	2.817435762878921	3.6042485845122867	3.2423574063103473
AMIGO1	1.0990711607862667	1.1539143330389314	1.1526643873333455	1.2101818382496365	0.13628479847080754	0.2065361218278352	0.20497251540814476	0.2752238387651724	1.4959194950831447	2.097404233158112	2.287277516120911	2.834576618798407	0.1517747739592339	0.050149332	0.034331884	0.010889533	0.7756168728855992	0.2928875844169554	0.2096228424579567	0.095763143	3.4459701493068495	3.5759106678184245	3.4900937588586105	3.4924698578188456	3.236073016613546	3.3438342127962297	3.5173093147067997	3.6539310877214985	3.5302595630135034	3.578812109070999	3.5123862932206746	3.3785917016036118	3.3217730651294124	3.1638758543355006
AMIGO2	-1.026006838	-1.162898017	1.157414560974692	1.021168869953394	-0.037040346	-0.217724582	0.21090569931052627	0.030221463	-0.646529828	-3.779236239	3.711696861341614	0.5288626194431861	0.5259877385529643	0.001346507	0.001566546	0.6032768426849968	0.9091766336134993	0.088143364	0.035236264	0.8037539914637987	8.175937196541062	8.085234978	8.109197532276287	8.246903639675455	8.237500455053189	8.106824210177683	8.229820195875948	8.369102672	8.369102672	8.36554512	8.502057815872659	8.298673246	8.296253368224862	8.520233175776093
AMMECR1	-1.043124491	1.0646984355733264	-1.032534268	1.0756185519948487	-0.060911346	0.09044486	-0.046189663	0.10516654377465873	-0.655082759	0.8978012110568973	-0.502009673	1.0533203580612602	0.5205901406580824	0.3809883414171463	0.6216659133225209	0.3059466883085274	0.9075887383610901	0.6901872234923927	0.8410778152174587	0.5816281892951357	4.253440243911777	3.8989884102995673	4.231753200522095	4.151294012132467	4.231059015874426	4.105549096200853	4.280730244298041	4.142872182219948	4.202288103297191	4.2510824058094085	4.033707868359917	4.016266538935724	3.9031779248961493	4.223551613520772
AMMECR1L	-1.055872389	-1.009885146	-1.070695886	-1.024063023	-0.078435484	-0.014191225	-0.098548764	-0.034304505	-1.559739524	-0.269463325	-1.967272308	-0.653666924	0.13600141020845213	0.7905974825842913	0.064548492	0.5214815072531467	0.769626681	0.9278400928540883	0.2843563227056619	0.7472090224054907	5.910876841503483	5.795468837720338	5.813857916314684	5.858345497414881	5.9779340939937535	5.900499145001757	5.8914034116873735	5.861269576689198	5.891679724265492	5.789157225	5.761649427098804	5.919650686580038	5.839306019368733	5.809134708011975
AMN	-1.037797686	-1.269135428	-1.413733408	-1.728871801	-0.053525224	-0.343846026	-0.499510092	-0.789830895	-0.236611249	-1.512539957	-2.09129612	-3.292230149	0.8155949015888985	0.14752783971394073	0.050754074	0.00399445	0.9681273849259262	0.4579866702257313	0.2529714442258686	0.055451531440753966	1.146010912860065	0.6630648616628491	0.5241147610162917	1.3736976051254863	1.146010912860065	0.7462484949503333	1.017620730082208	0.3344734186332387	0.7994934726783767	0.5474149891083511	0.19201108268341255	1.1418883772989017	1.303048187478043	1.3422003814759518
AMN1	-1.082378888	1.019504515031289	-1.544974314	-1.400079825	-0.114205605	0.027868164563755293	-0.627582853	-0.485509084	-1.013348188	0.22745478318724263	-5.158460119	-3.711545145	0.32414657367398125	0.8225998337419841	6.330450086507594E-5	0.001567079	0.8431930831726538	0.9397289527951936	0.004251755	0.0316788	3.134215455075134	2.8519613760691964	3.2103201606758103	3.339090105390362	3.2024972088725248	3.369979830512322	3.165758014193436	2.5338556107828216	2.616729283371025	2.804752067	2.5338556107828216	2.99986202	3.121394980478572	3.2271467544957266
AMOT	-1.020171848	1.0038476779982244	1.0816993846766403	1.1077652467770625	-0.028812194	0.005540374	0.11329961515830078	0.14765218355893595	-0.353500157	0.064155495	1.4230662198123993	1.7457503759921595	0.7277658745980193	0.9495442075021129	0.17159423113476432	0.097673888	0.9527355548351039	0.9848319410293863	0.47008788103942767	0.31744679581041835	4.364556851908013	4.254287852253624	4.295051404557589	4.4823460654550695	4.314152377688074	4.474785019532588	4.327223809	4.488875025363541	4.519125415020735	4.319104673452387	4.623728452213065	4.401175107153699	4.257116980642847	4.344571531
AMOTL1	1.0084524897877525	1.0687409723671712	1.0185383468399059	1.0794297938855189	0.012143117305194018	0.095912234	0.026500297	0.11026941352535413	0.26411341684146766	2.0306677328724096	0.578429101	2.3424917489028285	0.7946531833777863	0.057124831	0.5700473784457596	0.030683655163381635	0.9645728375374389	0.3087565966278661	0.810905421	0.16987174555260479	7.102151741738023	7.121146227025972	7.1273116282116025	7.111126929860674	7.048736795178384	7.148539885365785	7.1119308779177075	7.125302960763527	7.192010908510747	7.145294948299432	7.058523793256915	7.123393157199606	6.962176010648342	6.963629734871686
AMOTL2	-1.086499231	-1.082196893	-1.047783187	-1.043634157	-0.119687153	-0.113963004	-0.067340217	-0.061616068	-1.875232651	-1.716340321	-1.066331577	-0.937108175	0.076860969	0.10303223983497019	0.3001837638270674	0.3609446616771098	0.7497443672566049	0.388569501	0.6140108119740578	0.6301970162799446	5.617427093059667	5.864323059489501	5.809281919415009	5.7215799788845345	5.9230273454226205	5.900499145001757	5.789319897508761	5.858130249	5.863740168229481	5.756869211428401	5.7461905323280895	5.9538359877636235	5.7427338437628785	5.882287480615936
AMPD2	-1.058401438	-1.230113442	-1.074508923	-1.248834159	-0.081886927	-0.298791369	-0.103677463	-0.320581905	-0.819028949	-2.956616589	-1.039403424	-3.179504748	0.42334116494128315	0.008357724	0.3121982950311236	0.005126	0.8775140703347364	0.1474439071219835	0.6248748216797576	0.063404478	6.200789641809829	6.394293502	6.130707018742987	6.536936627349691	6.504832599017655	6.314760254383871	6.351302720480738	6.375019121121879	6.042166615731233	6.309641090636373	6.411330654990905	6.612181789685615	6.404476007046028	6.790055571911922
AMPD3	1.147034586493166	1.3460517023096896	-1.318010171	-1.123139066	0.1979088935419524	0.42873382542612504	-0.398361504	-0.167536572	1.552259102430266	3.1513172792955535	-2.985444603	-1.182931718	0.13777639336813038	0.005454766	0.007848599	0.2520243788103302	0.769626681	0.1272749220435034	0.092880103	0.5252060891171343	6.2086935363597675	6.468112952324065	6.488661545707466	6.030125209892264	5.969521545244252	6.201045309	6.144487609961652	5.836869984999753	5.882424888958136	5.817949150760006	5.312711490766511	5.847534343693303	6.171346879965333	5.634184478134371
AMPH	-1.241499596	-1.354056246	-1.38014076	-1.505266875	-0.312083792	-0.437287668	-0.464815415	-0.590019291	-1.273872385	-1.714491999	-1.851967827	-2.262180753	0.21870002667890115	0.10337730044547364	0.080284876	0.036119476	0.8046865468380257	0.3888620621048921	0.3181512326693989	0.18611396197056257	2.1613129129199016	2.1004596500937276	1.4219988496364353	2.5431439972408882	2.371979024019758	2.282648414481769	2.349564681779051	1.580299978	1.8273747028980043	1.7066035400401032	2.324367666	2.5338556107828216	1.7814296095948325	2.9629685037091544
AMT	1.1725047841496057	-1.049828567	-1.046630813	-1.288328237	0.2295938093545793	-0.07015376	-0.065752637	-0.365500207	1.6232312551505066	-0.493208834	-0.449174512	-2.483764427	0.12169381754218578	0.6277497766193519	0.658596439	0.022927010984446453	0.769626681	0.8464022081941788	0.8597644524919853	0.14478467876952938	3.134215455075134	3.3217730651294124	3.0792338310614613	2.9666858755514753	2.9601122754778464	2.739134627753265	3.003599074643013	2.5965272224469547	3.060170941085046	3.0665184861047003	2.599211117513947	3.077288966640511	3.054996093982834	3.4576080084005008
AMY2B	1.0557211780227143	1.1272616576230434	-1.024371772	1.0423603888264819	0.078228861	0.17282242974299988	-0.034739403	0.059854166	0.6428854200577067	1.320699063900546	-0.283471261	0.45460307178654924	0.5282970480386164	0.20293145619458572	0.7800075948544948	0.6547579312917529	0.9091766336134993	0.52093835	0.9139193903027352	0.8362973642765538	4.168789191374249	3.822906931707504	3.8918297412324536	3.9826507478750295	3.7445194776294826	3.8277103449830507	4.112673486128511	3.769026632446086	3.890084341035415	4.086446572412492	3.6778673052417674	3.7085302431239198	4.1115701366966535	3.6184235514881715
AMZ2	1.0796768252814617	1.0493604949562871	-1.010356675	-1.039546174	0.11059954170731778	0.069510383	-0.014864681	-0.05595384	2.193117055879678	1.3349670790828632	-0.293294408	-1.069605613	0.041491224	0.19830921444826108	0.7726075449798038	0.29874605412362343	0.7497443672566049	0.5162280082894376	0.9114592171670668	0.5739695264389121	6.183866115440157	6.124103061845489	6.182123954997392	6.042298392789827	6.024577284236684	6.021835858	6.029759182038999	5.988201307594903	6.050069270137581	5.987959748745794	6.0158937905578815	6.006148712077338	6.187888030459294	6.021322481001208
AMZ2P1	-1.02073267	1.0530448311206964	-1.337541799	-1.244367005	-0.029605074	0.074566857	-0.419583978	-0.315412047	-0.18498357	0.43179265668435507	-2.48858621	-1.74594022	0.8552829885895605	0.6709523835513191	0.022697950316497274	0.097640098	0.9735837558485954	0.870125292	0.168337275	0.31744679581041835	2.250989934218993	2.2581126099822533	2.410747409	2.0603613144793163	2.079127914007863	2.3279737229564343	2.4545716321270517	1.9409974652202169	2.0583406684485004	1.5027133155210621	1.9735893144642789	1.9546091379007255	2.5468025176371336	2.130806628
ANAPC1	1.0432906219258804	1.1066371404567852	1.0000781675029344	1.0608009122862943	0.061141095	0.14618224878643193	1.1276746152422135E-4	0.085153921	1.044975212582585	2.3895632752642038	0.001927804	1.3922773083016449	0.3096845247174709	0.027861528959916722	0.9984827614580521	0.18057946735119149	0.8381330402377799	0.22988160490291792	0.9995258901265206	0.44200760971367087	6.2865844607795225	6.227437169182326	6.3619229001770385	6.292023690937252	6.325721477102065	6.227437169182326	6.142732938260306	6.1825236124894145	6.299947768357737	6.227624444048444	6.22159187	6.279208837958237	6.126454661134166	6.021322481001208
ANAPC10	1.051294146548683	1.0833056365655611	-1.032137022	-1.001637556	0.072166384	0.11544033265041875	-0.04563451	-0.002360562	0.876409197	1.3163251368401598	-0.549908715	-0.026732713	0.39220255642595536	0.2043653366395488	0.5890521193862304	0.9789631944807544	0.863284674	0.5230443345261289	0.822967026	0.992467195	4.372286969009842	4.407461375230044	4.284643816586558	4.386407089983522	4.264809172283091	4.371526081174636	4.216306401071937	4.100189616	4.398093873770794	4.2575790874521005	4.210755922309113	4.371526081174636	4.051630816666602	4.266073710145546
ANAPC11	1.0035496336614493	-1.001301125	-1.000893261	-1.005752976	0.005111971	-0.001875907	-0.001288129	-0.008276007	0.06459913	-0.022582978	-0.016378167	-0.100186802	0.9491958153913922	0.9822281108591444	0.987110498	0.9212888723677589	0.9916844093380045	0.9947551181918322	0.9963057467508565	0.9678886749902639	4.436854454823993	4.658631180817932	4.533821188257797	4.362071344583636	4.477124758071666	4.474785019532588	4.531975249498855	4.506662934804301	4.428303565775652	4.534555391634598	4.497767982696719	4.355366881669466	4.493622297101717	4.675307606790135
ANAPC13	-1.012183934	-1.049521501	-1.040690636	-1.079079762	-0.01747148	-0.069731723	-0.057541265	-0.109801508	-0.32158646	-1.240636816	-1.060817791	-1.956456958	0.7514215759230641	0.23045942064950137	0.30261628776597915	0.065897873	0.9565661873112635	0.5526181603262067	0.6161643156340018	0.25657365405495114	5.666041778990899	5.574402946264828	5.559962130620439	5.732638801243148	5.655635128227342	5.584827765398786	5.709413945898486	5.547622518	5.624788576	5.587113051308729	5.602434589184408	5.639906489477978	5.765622259026376	5.7090967513990485
ANAPC15	1.1051685353032084	-1.007433307	1.0762047098154592	-1.034546293	0.1442663936037838	-0.010684335	0.10595252561331403	-0.048998203	0.8446651968088106	-0.060591457	0.6210001234204952	-0.278148354	0.4092392173736825	0.9523434616449824	0.5422817736567498	0.7840265855439932	0.8719928723167003	0.9848801153929159	0.7941126778164508	0.9031669563215368	1.944849029359286	2.5137981780877166	2.6917578476897286	2.6005851331470122	2.460502814019556	2.1714985151630612	2.249300557928661	2.3279737229564343	2.1630896749655464	2.409253910101106	2.6622514773124575	2.410747409	2.5767571498915203	2.3736684
ANAPC16	1.043126984020374	-1.007064507	1.057669285636641	1.0068283196175578	0.060914794	-0.010156098	0.080888593	0.009817702	1.204106359	-0.195580053	1.608370031	0.19012239479181758	0.24394004575336678	0.847100867	0.12492340535280193	0.8513128536765823	0.8102390908289777	0.9496687132843491	0.40150360132733054	0.9353209082853279	6.361815568426482	6.307457678508695	6.270612286583171	6.278225832676005	6.227437169182326	6.238758685748964	6.265734967368646	6.2177786460426026	6.324736077036104	6.337541738152625	6.413758446784009	6.247334810518214	6.305544641284683	6.397541704
ANAPC2	1.016306533295529	1.0769163989182167	1.0835060621507588	1.1481235320546237	0.023335606	0.10690625773031481	0.11570722524549559	0.19927787676493747	0.3518058487838486	1.5183714716655217	1.7714425802889495	2.8691593560072732	0.7290149676071348	0.14606125822893784	0.093192023	0.010105388944602976	0.9528323888961658	0.455783427	0.3459320637480652	0.091752846	4.904410550109011	5.177010851122556	5.104114395905302	5.172494033336285	5.082005067842065	5.0808775817859075	5.0204057599472725	5.129382806024811	5.122358212479411	5.275813095790328	5.1787601984695835	4.987904747446614	4.985770248780496	4.960897473120822
ANAPC4	1.1314571399898443	1.2164996468041163	1.0169646203522948	1.0934016479687008	0.1781819358242176	0.28273590140743643	0.024269489490255758	0.1288234550734746	2.2242186585813295	3.295072722355661	0.2998953222421051	1.4881085935574805	0.038987213	0.003969344	0.7676474058441052	0.15380523064729823	0.7497443672566049	0.11501774669432721	0.9092359512915442	0.40532500551771494	4.752294592303596	4.557812373760254	4.713636415795034	4.632362406281963	4.44137032	4.540571708736517	4.485682911082968	4.532319897464854	4.670940989231926	4.518902363	4.348582107490621	4.278598703	4.551067988	4.362460212
ANAPC5	1.0143216269303053	1.020330830916275	1.012538421730517	1.0185370613713027	0.020515182917367092	0.029037005859748888	0.017976653	0.026498476409646976	0.5573821670946459	0.7766585643198402	0.489405038	0.7101561948456193	0.5840415643768606	0.44731443168212826	0.6303878209803901	0.4865871869264764	0.9186253668450319	0.7369387556790348	0.8463071316038808	0.7249451847202989	7.705444322152338	7.7003871335653615	7.715231182431995	7.722612426868593	7.680692889302875	7.704839255	7.685337075634949	7.690610768139674	7.642337716	7.770741718357762	7.728514333331856	7.686498214167909	7.704839255	7.654854862663018
ANAPC7	-1.019170923	-1.045523004	-1.018991665	-1.045339111	-0.027396023	-0.064224804	-0.027142251	-0.063971033	-0.525808661	-1.192331244	-0.523861973	-1.19385343	0.6053548154461688	0.24841102722464825	0.6066811917839648	0.24782958315634362	0.9232560231756987	0.5710831244881429	0.8333169695633531	0.5219714122957301	5.963412622116475	5.793391204888137	5.886128784095001	5.852640527623198	5.891258434155267	5.947762359034925	5.868429048	5.8396908216237176	5.811931651945933	5.939526330416239	5.910085383417358	5.891258434155267	6.010761318354926	5.930512957118318
ANG	-1.052543652	-1.083594449	-1.267684748	-1.305082362	-0.073880068	-0.115824908	-0.342196016	-0.384140856	-0.405994428	-0.606096406	-1.818742561	-1.950047402	0.6894694123295034	0.5519186648009902	0.08540715	0.066709397	0.9459193878910471	0.8051077813036265	0.33007716060195474	0.25823166218205207	2.064183320661315	1.5790117898459237	1.6948563822886513	2.0603613144793163	2.0254695188320895	1.9486031354976834	1.775822143807124	1.2017493257620897	1.987429741075978	1.743666424770783	1.3835126936346722	1.8200575553153686	1.9620948201510655	2.130806628
ANGEL1	1.0247652078636955	1.1342890579959892	-1.064710314	1.0396039225004292	0.035293400215906434	0.18178833816073636	-0.090460956	0.056033982	0.3788755993591485	1.7890203554191269	-0.962507848	0.5473336572754651	0.7091538881039723	0.090229636	0.34838055397431555	0.5907835294784138	0.9483081141249853	0.3708771903221812	0.6541180538566738	0.7961121009931785	3.9011631882340954	3.8056027802213115	3.9604475154231564	3.993636244163716	3.950472500452194	3.9265706806350194	3.757533263901316	3.8560896157696307	3.774927047375642	3.9350745008341255	3.604964209928357	3.8964748615213862	3.6042485845122867	3.6585157151225607
ANGEL2	1.1077909587918016	1.0761755405981603	1.042922534813179	1.0131584066444026	0.14768566914243308	0.10591342259223957	0.060632003	0.018859756186377474	2.6811999684753087	1.8464216036523484	1.097498952946051	0.32788942210117217	0.015128264069549348	0.081120679	0.28669928805624934	0.7467285770912129	0.7494928833658707	0.3549307523286979	0.6019135907158949	0.8848816752025725	5.320443093671389	5.387351932091727	5.378442436	5.3755889206296565	5.134298540087635	5.207104833609091	5.314433372413746	5.195215461652872	5.338273047460732	5.2832592308781265	5.2930927942941635	5.257686546575164	5.283525509180752	5.238232500827134
ANGPT1	1.0533002809419643	1.0147682826184334	1.1609970263256946	1.1185252485416812	0.074916787	0.021150333	0.2153642770177191	0.16159782281164725	0.6581077086854809	0.1770044937892198	1.9429088637137943	1.3853809340213454	0.5186885789938703	0.861455275	0.0676237	0.1826431375955781	0.9070742529738685	0.9562065696352021	0.2910917771016615	0.44395904222243265	3.5302595630135034	3.2225239800034586	3.595148098531661	3.574462193243872	3.443735223660266	3.391552543706773	3.4032474779671853	3.3911680283185914	3.6266645034600025	3.660896096285228	3.8132577196741373	3.4340213484072946	3.656086787139088	3.336994617940899
ANGPTL2	-1.054330565	-1.038821479	-1.009975296	1.0049052720794482	-0.076327267	-0.05494775	-0.014320006	0.007059511	-0.647118781	-0.435723893	-0.123619378	0.056869338848132674	0.5256150689025267	0.6681492365029547	0.9029685219106885	0.9552675552044539	0.9091766336134993	0.8686856276702577	0.9653985920269861	0.9825503342222297	2.895218515328094	2.807504502593127	2.853602689645779	2.651888503939782	2.7694914807068414	2.8777243731848143	3.0156865468682006	2.7283866296788055	2.737796302	3.080395370637946	2.919169984634855	2.99986202	2.764054495290533	2.788979278051848
ANGPTL4	-1.045145761	-1.344678783	1.465619771	1.1391466200061642	-0.063704161	-0.427261582	0.5515108701582383	0.1879534488390724	-0.338318265	-2.283410317	3.193302303712254	1.0964481643951096	0.7389859639892499	0.034601898	0.004972214	0.28714657697854573	0.9547681305773241	0.2520312758120034	0.071888505	0.5635114351328014	2.5753258818031957	2.5827575953195963	2.431154908377852	3.0462575713351505	2.8160044947905964	2.720556749435754	2.568441312151755	3.2726280736485744	2.7563967451885403	3.369979830512322	3.588026089665099	3.0472778731927397	2.881422833896046	3.2570398111887635
ANK1	-1.230698622	-1.491691661	1.0814976543379782	-1.120731983	-0.299477513	-0.576949356	0.11303053623966397	-0.164441307	-1.345958085	-2.558403799	0.5436205109930575	-0.778826646	0.1948057905159083	0.019613679233017652	0.5932846239548429	0.44606772163358277	0.7938501948525948	0.1989031729779768	0.8255068603147152	0.6952213579526659	1.4022401496155767	1.6179929713777104	1.545111049661527	1.8615743453277105	2.0254695188320895	1.5952563544290532	2.1004596500937276	2.1513635982972503	1.7485989545361043	1.6670679070366325	2.446247184533574	2.2617630535688398	1.7259113647184603	2.460502814019556
ANK2	1.0396659446058933	1.133829638794254	-1.06217488	1.0267340397630822	0.056120050021823964	0.18120388743156113	-0.087021316	0.038062521279845996	0.6790393227434905	2.060849601836438	-1.044796669	0.4299278962156778	0.5056376703722945	0.053868241053640194	0.30976485134449816	0.6722837821985617	0.9029856964740247	0.30067892375299826	0.6224587926907406	0.8457610926951158	5.6599719603490435	5.552130919	5.594220405534411	5.454764019876087	5.4011701802813725	5.5983068340576185	5.535297902965599	5.410539500462798	5.634641456599037	5.431311150311011	5.238232500827134	5.532932411776805	5.376859040761943	5.232598532
ANK3	1.0581447954263241	1.109581137587003	1.2609885462290131	1.3222851084810634	0.081537058	0.1500151677732604	0.3345551714840167	0.4030332814175135	0.7344007100446094	1.2578897815942507	3.1424691841638093	3.503915029988808	0.47203981706073384	0.2242954594236926	0.00556215	0.00249354	0.8947895898522135	0.5461774490991648	0.076356049	0.041577314	3.1995192694751764	3.2225239800034586	3.314026601984703	3.1347206044437157	2.944366569855191	3.195611613929337	3.287366111	3.5223689674784553	3.421222166757474	3.4260028974469647	3.532533396	2.922364244579703	3.3603690070067156	2.99986202
ANKAR	1.220803093520457	1.783753914154338	1.1311403483299207	1.6527448484529805	0.2878305230853493	0.8349165954612949	0.17777794548823211	0.7248640178641778	1.3278754952880665	3.3266289514154095	0.8148798194850633	2.874234899121852	0.20059606357660686	0.003700842	0.42565219995944514	0.009994983	0.7945307198123754	0.11398153971968078	0.7205104747786946	0.091153484	1.087304659646529	1.0791932131180269	1.0666405632989664	1.1984248553380161	0.9745808079851137	0.6004417833820187	0.8944819192026083	1.3633901494433749	0.9180430041453245	0.9040293728518645	0.8144854664740372	-0.243042996	0.729852031	0.4438720813476549
ANKDD1A	-1.089251861	-1.056718649	-1.016041205	1.0145130029259126	-0.123337578	-0.079591311	-0.022958911	0.020787356111341637	-0.820976221	-0.495207551	-0.156773273	0.13224368517620277	0.4222592976478763	0.6263656683622114	0.8771455743676112	0.8962392658354448	0.8771690829733959	0.8454162736415726	0.9551642806565404	0.9570076643232407	2.2168772638835734	2.1653830919733035	2.3912905095023578	2.1613129129199016	2.349564681779051	2.5338556107828216	2.1912481039026854	2.6554214956930755	2.137447644709182	2.239614081103198	2.3468368249088822	2.462112997494634	2.431154908377852	2.0583406684485004
ANKEF1	1.0469848309412317	1.0695349229226918	-1.102605047	-1.079357704	0.06624054	0.096983591	-0.14091611	-0.11017306	0.7814289319266242	1.0770628161029092	-1.630659733	-1.202791923	0.4445741673949368	0.29549002902334176	0.1201061756380801	0.24443607706375253	0.8842634780981867	0.6171717253018448	0.39276292412650665	0.5179199964927953	4.417112622721969	4.287351522	4.170243050414019	4.059857963115474	4.186554658180863	4.132974977244898	4.195608258993511	3.909396438554486	3.9680397786676336	4.181572648038938	4.049158495528996	4.178649236091023	4.157278161267579	4.078639558456077
ANKFN1	1.0233634499979405	-1.285201107	1.367478266528882	1.0397272820417809	0.033318613	-0.361994129	0.45151790430107575	0.056205162557026345	0.1900134370313519	-2.082080844	2.739687056444361	0.3443451069343304	0.8513969899012087	0.051678971560902724	0.013352997209356263	0.7345244801739117	0.973121436	0.2960520975750729	0.12609896773329668	0.8789889176340719	2.9588241381328277	2.635859698312902	2.431154908377852	2.8974472855699585	2.9910190262806253	2.394468396209637	2.699115269165707	3.087181767923167	3.0985284507027133	2.891986866965099	3.459692221632136	3.1667034304189143	2.835087263745479	3.1980858618302253
ANKFY1	1.033895313176515	1.0685971534518466	1.1355718450585548	1.173686373953472	0.048090113	0.095718079	0.18341898497985465	0.23104695087600735	0.8965415437693827	1.7176195641056549	3.4648740512011584	4.196966025152299	0.38164272457533444	0.10279400105545021	0.002720538	5.280964675029375E-4	0.8582862039687268	0.3884980744596334	0.051622766	0.016980605	6.366445237475405	6.276983415556536	6.349261789124033	6.497741442594971	6.271114069547916	6.316509678236373	6.383932983812511	6.514157790355299	6.490046632843316	6.528495891321002	6.494014415286041	6.3694531795922895	6.2647261196408515	6.182323783743404
ANKH	1.0646674397656073	1.1905885657445827	1.0937657146753357	1.2231283731026834	0.09040286	0.25167494409247126	0.12930374501016306	0.29057582947389093	1.068247529120728	2.831127063574041	1.5383331458834133	3.288896996041917	0.2993418164797964	0.010970886221972755	0.1411323331228877	0.004024088	0.8363871743777272	0.16007814547012994	0.4268158053352302	0.055667193769990415	6.3600852008095545	6.574741095692735	6.620536148	6.3249374654105415	6.293854347	6.482932994639863	6.366544348315475	6.476659588620541	6.460763387277359	6.708041658968291	6.400656925485313	6.268027232953674	6.353312627539444	6.047018897553082
ANKHD1	-1.009676868	1.0421105731315565	-1.050927639	1.0012058877850356	-0.013893654	0.059508363	-0.071663337	0.00173868	-0.196136049	0.8196127078861616	-1.012007666	0.023954616078978096	0.8466720362512812	0.4230166550293363	0.3247699282020706	0.981148899	0.9727219848450092	0.7196991456837891	0.6366540041068544	0.9928925668586313	7.149709487816269	7.149472931	7.189335344	7.1351739924841295	7.270453252897587	7.333990618934147	6.898958300223379	7.101172259	7.125699280998041	7.118473035780406	7.050433860388698	7.105440164348664	7.150296307043548	7.037133596
ANKHD1-EIF4EBP3	-1.109431315	1.1058881364972244	1.0265949752174977	1.2595364890674752	-0.149820353	0.14520546054306216	0.037867104	0.3328929178912503	-0.90121492	0.8030825698566535	0.23335271095777108	1.8789653718544677	0.3792187138034443	0.43226667404367003	0.8180859700552715	0.076323785	0.8578219239763375	0.7258989258125563	0.9310594384040238	0.2771606281858908	5.839547498032077	5.2814349009515995	5.702577707841396	5.671860428249943	5.446353529	5.740598279604643	6.169212416057686	5.8396908216237176	5.777318714690546	5.779360987252477	5.8760045262280824	5.983208916165173	5.058790883152191	5.309513735827723
ANKIB1	-1.017706894	-1.06033127	-1.016392602	-1.058961931	-0.025322117	-0.084515064	-0.023457779	-0.082650726	-0.48021504	-1.562795507	-0.447012047	-1.535350541	0.6367824184470552	0.13528179819122324	0.6601282352250322	0.14185988034655803	0.9342118710155685	0.4390953864396715	0.8606074294328085	0.3869290646219886	6.431338614173059	6.2338830403703875	6.462165484299799	6.424549630172763	6.440415833948432	6.3765109377046985	6.431995191051019	6.438550915352109	6.396660013	6.384686318731309	6.351302720480738	6.541016773549023	6.412596252	6.460931117692966
ANKLE1	1.0722685179976372	1.039310388080625	1.1790543574398034	1.1428139698508002	0.10066623142477904	0.055626576736248934	0.2376302318046155	0.1925905771160854	0.47355987920245884	0.25000102906388433	1.1465427134119692	0.8857467741492145	0.641431639	0.8053802346366546	0.2663875652273069	0.387281108	0.9354077757972875	0.9327743845634678	0.5799437253880767	0.6493690340816975	1.4022401496155767	2.1004596500937276	1.6948563822886513	1.4315104647256778	1.4315104647256778	1.5646617788754538	1.6670679070366325	1.6642826119212137	1.8273747028980043	2.1613129129199016	1.5121020485800218	1.4219988496364353	2.0686096012969815	1.386733257172425
ANKLE2	-1.03792682	-1.060433861	1.105137185702737	1.0816813444559323	-0.053704728	-0.084654643	0.14422546902696443	0.11327555417208401	-1.095175332	-1.672518017	3.000603191983764	2.2803839179420824	0.2876890665346611	0.11148524715650937	0.007593079	0.034814574	0.8310403152602759	0.4022031770533407	0.090946104	0.18215867031333896	6.141426364847898	5.994326762973817	6.134853875	6.150540389260438	6.163937299	6.112816889312718	6.207301769452791	6.324736077036104	6.255291704	6.332888511744257	6.304415264643345	6.249352579158859	6.139812704340491	6.174531566484367
ANKMY1	1.1000389659448917	-1.009150515	1.0491031522751995	-1.058146557	0.13755462827702258	-0.013141368	0.069156537	-0.08153946	1.1734352939415114	-0.108800015	0.5893592199655958	-0.6744418	0.2557151695321308	0.91454895	0.5628488325144028	0.5084880980868969	0.8133536842167576	0.9738616570477798	0.8065933073002579	0.7383068424894402	3.915872730122363	3.753845258939907	4.015700330666323	4.021647070336345	3.8555355840814567	3.6830325534700425	3.849762419469796	3.571942766099979	4.185168378202637	3.8781046435390474	3.8132577196741373	3.919530759663686	4.129889464307238	3.8056027802213115
ANKMY2	1.0701664358420873	1.0929360672072108	1.0512825420354495	1.0736503860838396	0.097835187	0.12820901105485305	0.072150459	0.10252428347595544	1.1721556883831663	1.4584330206061962	0.8681033167914876	1.1707241978336718	0.25621558617909657	0.16172423434109304	0.3966146430286871	0.25677627384454044	0.8133536842167576	0.47839522832750386	0.6959839607634202	0.5290911347295587	5.161536301325064	4.844644203606643	5.023398482	5.002038141743669	4.822402784476369	4.954355924424455	4.965723397818593	5.066731349295775	5.062691885195662	4.949441088952554	4.876539556490463	4.832751779997882	5.102100624545017	4.745775219
[truncated: 13,702 more rows]
