# Supplementary material for: Effects of a humanized CD47 antibody and recombinant SIRPα proteins on triple negative breast carcinoma stem cells
Source: Front Cell Dev Biol. 2024 Mar 1;12:1356421. doi: 10.3389/fcell.2024.1356421 (PMC10940465; doi:10.3389/fcell.2024.1356421)
Supplement: Supplementary file 11 [file DataSheet2.CSV]

contrast	geneScore	fdr_correction_mode	collection	pathway	pval	padj	ES	NES	nMoreExtreme	size	leadingEdge	size_leadingEdge	fraction_leadingEdge	inPathway	species
Si_231_A_72h-Ig_231_A_72h	_tstat	within each collection	H: hallmark gene sets	HALLMARK_TNFA_SIGNALING_VIA_NFKB	3.1969309462915604E-4	0.001692573	-0.653784619	-2.880562113	0	182	IL6,SOD2,CXCL2,CSF2,PTGS2,CXCL3,SGK1,TRAF1,CCL20,PTX3,CXCL1,RCAN1,IL1A,SERPINE1,IL1B,DUSP5,SAT1,TNFAIP6,BIRC3,NAMPT,TNFAIP3,KYNU,BCL2A1,G0S2,CSF1,SDC4,HBEGF,LIF,TNF,GADD45A,ICAM1,TNIP1,TNFAIP2,TNC,ATP2B1,ZC3H12A,IFIT2,GCH1,PPP1R15A,CEBPD,GFPT2,TNFSF9,TLR2,MAFF,MXD1,IER3,TAP1,RNF19B,PHLDA1,FJX1,NFKB1,DUSP1,NFKB2,IL23A,IFIH1,IFNGR2,IL7R,LAMB3,NFKBIA,KLF6,AREG,BTG3,MAP2K3,PDE4B,DENND5A,ZFP36,CEBPB,S…	79	0.4340659340659341	ABCA1,AREG,ATF3,ATP2B1,B4GALT1,B4GALT5,BCL2A1,BCL3,BCL6,BHLHE40,BIRC2,BIRC3,BMP2,BTG1,BTG3,CCL2,CCL20,CCND1,CCNL1,CCRL2,CD44,CD83,CDKN1A,CEBPB,CEBPD,CFLAR,CLCF1,CSF1,CSF2,CXCL1,CXCL10,CXCL11,CXCL2,CXCL3,DDX58,DENND5A,DNAJB4,DRAM1,DUSP1,DUSP4,DUSP5,EDN1,EFNA1,EGR1,EGR3,EHD1,EIF1,ETS2,F2RL1,F3,FJX1,FOS,FOSB,FOSL1,FOSL2,FUT4,G0S2,GADD45A,GADD45B,GCH1,GEM,GFPT2,HBEGF,HES1,ICAM1,ICOSLG,IER2,IER3,IER5,…	Human
Si_231_A_72h-Ig_231_A_72h	_tstat	within each collection	H: hallmark gene sets	HALLMARK_INTERFERON_GAMMA_RESPONSE	3.2268473701193933E-4	0.001692573	-0.505738739	-2.200236098	0	166	IL6,SOD2,PTGS2,MT2A,PLA2G4A,TNFAIP6,NAMPT,TNFAIP3,OASL,IFIT1,ICAM1,TNFAIP2,CD274,IFIT3,IFIT2,PIM1,GCH1,ST8SIA4,TXNIP,CASP4,WARS,TAP1,IDO1,ISG15,TRIM25,NFKB1,IFIH1,RBCK1,CFB,ARID5B,NUP93,NFKBIA,PDE4B,SSPN,BTG1,RIPK2,IL7,TRIM14,PLSCR1,CDKN1A,CASP8,PTPN1	42	0.25301204819277107	ADAR,APOL6,ARID5B,ARL4A,B2M,BANK1,BATF2,BPGM,BST2,BTG1,C1R,C1S,CASP1,CASP3,CASP4,CASP7,CASP8,CCL2,CD274,CD40,CD74,CDKN1A,CFB,CFH,CIITA,CMKLR1,CXCL10,CXCL11,DDX58,DDX60,DHX58,EIF2AK2,EIF4E3,EPSTI1,FAS,GBP4,GCH1,GZMA,HERC6,HIF1A,HLA-A,HLA-B,HLA-DMA,HLA-DRB1,HLA-G,ICAM1,IDO1,IFI27,IFI30,IFI35,IFI44,IFI44L,IFIH1,IFIT1,IFIT2,IFIT3,IFITM2,IFITM3,IFNAR2,IL15,IL15RA,IL18BP,IL4R,IL6,IL7,IRF1,IRF2,IRF7,IRF…	Human
Si_231_A_72h-Ig_231_A_72h	_tstat	within each collection	H: hallmark gene sets	HALLMARK_COMPLEMENT	3.243593902043464E-4	0.001692573	-0.47602482	-2.02846396	0	141	IL6,TFPI2,PLA2G4A,CXCL1,HSPA1A,SERPINE1,DUSP5,HSPA5,TNFAIP3,KYNU,CTSS,PIM1,MMP13,SERPINA1,CASP4,NOTCH4,CDH13,MAFF,DOCK4,CBLB,CFB,DOCK10,FYN,PRSS3,F8,CEBPB,APOC1,DOCK9,LGMN,C3,CASP10,PLSCR1,STX4,PIK3CA,XPNPEP1,CD55,ANG,EHD1,KIF2A,CALM3	40	0.28368794326241137	ADAM9,AKAP10,ANG,ANXA5,APOBEC3F,APOBEC3G,APOC1,ATOX1,BRPF3,C1R,C1S,C2,C3,C4BPB,CALM1,CALM3,CASP1,CASP10,CASP3,CASP4,CASP7,CASP9,CBLB,CD46,CD55,CD59,CDA,CDH13,CDK5R1,CEBPB,CFB,CFH,CLU,COL4A2,CSRP1,CTSB,CTSC,CTSD,CTSH,CTSO,CTSS,CXCL1,DGKH,DOCK10,DOCK4,DOCK9,DUSP5,DUSP6,DYRK2,EHD1,ERAP2,F3,F8,FDX1,FN1,FYN,GATA3,GCA,GMFB,GNAI2,GNAI3,GNB2,GNB4,GP1BA,GPD2,GRB2,GZMA,HSPA1A,HSPA5,IL6,IRF1,IRF2,IRF7,ITGAM…	Human
Si_231_A_72h-Ig_231_A_72h	_tstat	within each collection	H: hallmark gene sets	HALLMARK_INFLAMMATORY_RESPONSE	3.243593902043464E-4	0.001692573	-0.637300732	-2.692714065	0	130	IL6,CCL20,CX3CL1,IL1A,SERPINE1,P2RX4,IL1B,TNFAIP6,CSF3,NAMPT,IRAK2,EREG,CSF1,EBI3,HBEGF,SLC11A2,LIF,ICAM1,ATP2B1,TNFRSF1B,GCH1,TNFSF9,TLR2,RNF144B,MXD1,CD82,GNA15,LAMP3,NFKB1,C5AR1,IFNGR2,IL7R,HRH1,ACVR2A,NFKBIA,ITGA5,KLF6,ATP2A2,PDE4B,BEST1,RGS16,SLC7A2,CD14,RIPK2,EDN1,LDLR,CDKN1A,TNFSF15,ATP2C1,AHR,CD55,PTPRE,ADRM1,LPAR1,NLRP3,PVR,ICOSLG,MET	58	0.4461538461538462	ABCA1,ABI1,ACVR1B,ACVR2A,ADM,ADORA2B,ADRM1,AHR,ATP2A2,ATP2B1,ATP2C1,AXL,BEST1,BST2,C3AR1,C5AR1,CCL2,CCL20,CCR7,CCRL2,CD14,CD40,CD55,CD82,CDKN1A,CHST2,CMKLR1,CSF1,CSF3,CX3CL1,CXCL10,CXCL11,DCBLD2,EBI3,EDN1,EIF2AK2,EMP3,EREG,F3,FZD5,GABBR1,GCH1,GNA15,GNAI3,GP1BA,GPR132,HAS2,HBEGF,HIF1A,HRH1,ICAM1,ICAM4,ICOSLG,IFITM1,IFNAR1,IFNGR2,IL15,IL15RA,IL18,IL1A,IL1B,IL1R1,IL4R,IL6,IL7R,INHBA,IRAK2,IRF1,IRF7,…	Human
Si_231_A_72h-Ig_231_A_72h	_tstat	within each collection	H: hallmark gene sets	HALLMARK_KRAS_SIGNALING_UP	3.243593902043464E-4	0.001692573	-0.532202231	-2.267850332	0	141	CSF2,PTGS2,TRAF1,CCL20,MMP10,IL1B,BIRC3,EPB41L3,TNFAIP3,SPRY2,G0S2,EREG,HBEGF,LIF,IGF2,CTSS,TFPI,TNFRSF1B,PPP1R15A,HDAC9,ADAM17,GFPT2,LAPTM5,PECAM1,HKDC1,ITGB2,ALDH1A3,MMP9,CFB,IL7R,SCG5,SDCCAG8,IL2RG,ETS1,RGS16,CBR4,PDCD1LG2,LCP1,DOCK2,IGFBP3,BMP2,PTPRR	42	0.2978723404255319	ADAM17,ADAM8,AKAP12,AKT2,ALDH1A3,AMMECR1,ANGPTL4,ANKH,ATG10,AVL9,BIRC3,BMP2,BPGM,BTBD3,BTC,C3AR1,CAB39L,CBL,CBR4,CBX8,CCL20,CCND2,CD37,CDADC1,CFB,CFH,CMKLR1,CPE,CROT,CSF2,CSF2RA,CTSS,CXCL10,CXCR4,DCBLD2,DNMBP,DOCK2,DUSP6,EMP1,ENG,EPB41L3,EPHB2,EREG,ETS1,ETV1,ETV4,ETV5,EVI5,F2RL1,FBXO4,FUCA1,G0S2,GABRA3,GALNT3,GFPT2,GLRX,GNG11,GPNMB,GPRC5B,GYPC,HBEGF,HDAC9,HKDC1,IGF2,IGFBP3,IL1B,IL2RG,IL7R,INHBA,I…	Human
Si_231_A_72h-Ig_231_A_72h	_tstat	within each collection	H: hallmark gene sets	HALLMARK_EPITHELIAL_MESENCHYMAL_TRANSITION	3.248862897985705E-4	0.001692573	-0.440548002	-1.87835652	0	142	IL6,TFPI2,PTX3,CXCL1,SERPINE1,SAT1,TNFAIP3,GJA1,LAMA1,IL32,SDC4,LOX,GADD45A,TNC,TGM2,PPIB,FSTL3,FSTL1,COL16A1,TPM1,TGFBR3,MYLK,TNFRSF12A,EFEMP2,FERMT2,DAB2,ECM1,DKK1,TAGLN,CALD1,ITGA5,AREG,ABI3BP,VEGFC,IGFBP3,SNAI2,COPA,LAMC2,SDC1,WIPF1,PCOLCE2,GEM,CALU,BASP1,WNT5A	45	0.31690140845070425	ABI3BP,ACTA2,APLP1,AREG,BASP1,BDNF,BMP1,CADM1,CALD1,CALU,CAP2,CAPG,CD44,CD59,CDH11,COL12A1,COL16A1,COL1A1,COL4A1,COL4A2,COL5A1,COL5A2,COL6A2,COL6A3,COL7A1,COPA,CRLF1,CTHRC1,CXCL1,DAB2,DKK1,DST,ECM1,EDIL3,EFEMP2,EMP3,ENO2,FAS,FBLN5,FBN1,FERMT2,FLNA,FN1,FSTL1,FSTL3,FUCA1,FZD8,GADD45A,GADD45B,GEM,GJA1,GLIPR1,GPC1,HTRA1,IGFBP3,IGFBP4,IL15,IL32,IL6,INHBA,ITGA2,ITGA5,ITGAV,ITGB1,ITGB3,ITGB5,JUN,LAMA1,L…	Human
Si_231_A_72h-Ig_231_A_72h	_tstat	within each collection	H: hallmark gene sets	HALLMARK_ALLOGRAFT_REJECTION	3.2637075718015666E-4	0.001692573	-0.520729216	-2.179910254	0	122	IL6,IL1B,IL11,EREG,SRGN,CSF1,LIF,TNF,ICAM1,CTSS,EIF5A,HDAC9,ST8SIA4,TLR2,WARS,AARS,ITGB2,TAP1,CD47,ELF4,MMP9,LTB,IFNGR2,ACVR2A,EIF3J,IL2RG,ETS1,HLA-E,RIPK2,MTIF2,DYRK3,IL7	32	0.26229508196721313	AARS,ABCE1,ABI1,ACHE,ACVR2A,AKT1,APBB1,B2M,BCAT1,BCL10,BCL3,BRCA1,C2,CAPG,CCL2,CCND2,CCND3,CD40,CD47,CD74,CD8A,CD96,CFP,CRTAM,CSF1,CSK,CTSS,DARS,DEGS1,DYRK3,EGFR,EIF3A,EIF3D,EIF3J,EIF4G3,EIF5A,ELF4,EREG,ETS1,F2R,FAS,FLNA,GALNT1,GBP2,GCNT1,GLMN,GPR65,GZMA,HCLS1,HDAC9,HIF1A,HLA-A,HLA-DMA,HLA-DMB,HLA-DRA,HLA-E,HLA-G,ICAM1,ICOSLG,IFNAR2,IFNGR1,IFNGR2,IKBKB,IL11,IL12A,IL15,IL18,IL1B,IL27RA,IL2RG,IL4R,…	Human
Si_231_A_72h-Ig_231_A_72h	_tstat	within each collection	H: hallmark gene sets	HALLMARK_APOPTOSIS	3.26477309826967E-4	0.001692573	-0.459083915	-1.948042062	0	137	IL6,SOD2,DDIT3,IL1A,IL1B,SAT1,BIRC3,EREG,TNF,GADD45A,TOP2A,CYLD,ANXA1,GCH1,HMGB2,DNAJC3,TXNIP,CASP4,EBP,IER3,GNA15,TAP1,TGFBR3,TNFRSF12A,PEA15,PPP2R5B,BTG3,CD14,DAP3,DAP,BMP2,DIABLO,CDKN1A,CASP8	34	0.24817518248175183	ADD1,ANKH,ANXA1,APP,ATF3,BAX,BCAP31,BCL10,BCL2L1,BCL2L11,BCL2L2,BID,BIRC3,BMF,BMP2,BNIP3L,BRCA1,BTG3,CASP1,CASP2,CASP3,CASP4,CASP6,CASP7,CASP8,CASP9,CAV1,CCNA1,CCND1,CCND2,CD14,CD44,CDC25B,CDK2,CDKN1A,CDKN1B,CFLAR,CLU,CREBBP,CTH,CTNNB1,CYLD,DAP,DAP3,DDIT3,DFFA,DIABLO,DNAJA1,DNAJC3,DNM1L,DPYD,EBP,EGR3,EMP1,ENO2,ERBB2,ERBB3,EREG,ETF1,F2R,FAS,FDXR,GADD45A,GADD45B,GCH1,GNA15,GPX1,GPX3,GPX4,GSN,GSR,GS…	Human
Si_231_A_72h-Ig_231_A_72h	_tstat	within each collection	H: hallmark gene sets	HALLMARK_IL6_JAK_STAT3_SIGNALING	3.453038674033149E-4	0.001692573	-0.600855503	-2.25420882	0	63	IL6,CSF2,CXCL3,CXCL1,IL1B,CSF1,EBI3,TNF,PIM1,TNFRSF1B,TLR2,LTB,TNFRSF12A,IFNGR2,IL2RG,CD14,IL7,HAX1,PTPN1	19	0.30158730158730157	ACVR1B,BAK1,CBL,CD14,CD44,CD9,CSF1,CSF2,CSF2RA,CXCL1,CXCL10,CXCL11,CXCL3,EBI3,FAS,GRB2,HAX1,HMOX1,IFNAR1,IFNGR1,IFNGR2,IL10RB,IL13RA1,IL15RA,IL17RA,IL17RB,IL1B,IL1R1,IL2RG,IL4R,IL6,IL6ST,IL7,INHBE,IRF1,IRF9,ITGB3,JUN,LEPR,LTB,LTBR,MAP3K8,MYD88,OSMR,PDGFC,PIM1,PTPN1,PTPN11,PTPN2,SOCS1,SOCS3,STAM2,STAT1,STAT2,STAT3,TGFB1,TLR2,TNF,TNFRSF12A,TNFRSF1A,TNFRSF1B,TNFRSF21,TYK2	Human
Si_231_A_72h-Ig_231_A_72h	_tstat	within each collection	H: hallmark gene sets	HALLMARK_CHOLESTEROL_HOMEOSTASIS	3.454231433506045E-4	0.001692573	-0.590412952	-2.228092428	0	66	ACSS2,ACAT2,FDPS,CYP51A1,HMGCS1,FDFT1,SQLE,HMGCR,TMEM97,HSD17B7,IDI1,MVD,EBP,DHCR7,TM7SF2,TRIB3,FAM129A,TNFRSF12A,LSS,ANTXR2,NFIL3,STARD4,LGMN,NSDHL,ECH1,LDLR,PLSCR1	27	0.4090909090909091	ABCA2,ACAT2,ACSS2,ACTG1,ALCAM,ALDOC,ANTXR2,ANXA5,ATF3,ATF5,ATXN2,CD9,CHKA,CLU,CPEB2,CTNNB1,CXCL16,CYP51A1,DHCR7,EBP,ECH1,ERRFI1,ETHE1,FABP5,FADS2,FAM129A,FASN,FDFT1,FDPS,GNAI1,GPX8,GSTM2,GUSB,HMGCR,HMGCS1,HSD17B7,IDI1,JAG1,LDLR,LGALS3,LGMN,LSS,MAL2,MVD,MVK,NFIL3,NSDHL,PCYT2,PDK3,PLAUR,PLSCR1,PMVK,PNRC1,PPARG,S100A11,SCD,SEMA3B,SQLE,SREBF2,STARD4,STX5,TM7SF2,TMEM97,TNFRSF12A,TP53INP1,TRIB3	Human
Si_231_A_72h-Ut_231_A_72h	_tstat	within each collection	H: hallmark gene sets	HALLMARK_COMPLEMENT	3.6443148688046647E-4	0.001677163	-0.438942311	-1.953976648	0	141	IL6,CXCL1,TFPI2,HSPA1A,SERPINE1,MMP13,PLA2G4A,HSPA5,PIM1,TNFAIP3,KYNU,CEBPB,MAFF,PFN1,CALM3,SERPINA1,DUSP5,CTSS,CFB,NOTCH4,CFH,EHD1,PLAT,C3,APOC1,APOBEC3F,PRSS3,JAK2,CLU,PDP1,PSMB9,CDH13,LGMN,ME1,DOCK10,APOBEC3G,ANG,DOCK4,GNB2,IRF7,PCSK9	41	0.2907801418439716	ADAM9,AKAP10,ANG,ANXA5,APOBEC3F,APOBEC3G,APOC1,ATOX1,BRPF3,C1R,C1S,C2,C3,C4BPB,CALM1,CALM3,CASP1,CASP10,CASP3,CASP4,CASP7,CASP9,CBLB,CD46,CD55,CD59,CDA,CDH13,CDK5R1,CEBPB,CFB,CFH,CLU,COL4A2,CSRP1,CTSB,CTSC,CTSD,CTSH,CTSO,CTSS,CXCL1,DGKH,DOCK10,DOCK4,DOCK9,DUSP5,DUSP6,DYRK2,EHD1,ERAP2,F3,F8,FDX1,FN1,FYN,GATA3,GCA,GMFB,GNAI2,GNAI3,GNB2,GNB4,GP1BA,GPD2,GRB2,GZMA,HSPA1A,HSPA5,IL6,IRF1,IRF2,IRF7,ITGAM…	Human
Si_231_A_72h-Ut_231_A_72h	_tstat	within each collection	H: hallmark gene sets	HALLMARK_KRAS_SIGNALING_UP	3.6443148688046647E-4	0.001677163	-0.442545622	-1.970016992	0	141	CSF2,PTGS2,CCL20,SPRY2,TRAF1,IGF2,G0S2,MMP10,BIRC3,TOR1AIP2,TNFAIP3,IL1B,EREG,EPB41L3,CTSS,CFB,HBEGF,TNFRSF1B,PECAM1,LIF,TFPI,CFH,IL2RG,JUP,PLAT,LAPTM5,GFPT2,PPP1R15A,ADAM17,RGS16,MMP9,MPZL2,PSMB8,CBR4,HKDC1,RBM4	36	0.2553191489361702	ADAM17,ADAM8,AKAP12,AKT2,ALDH1A3,AMMECR1,ANGPTL4,ANKH,ATG10,AVL9,BIRC3,BMP2,BPGM,BTBD3,BTC,C3AR1,CAB39L,CBL,CBR4,CBX8,CCL20,CCND2,CD37,CDADC1,CFB,CFH,CMKLR1,CPE,CROT,CSF2,CSF2RA,CTSS,CXCL10,CXCR4,DCBLD2,DNMBP,DOCK2,DUSP6,EMP1,ENG,EPB41L3,EPHB2,EREG,ETS1,ETV1,ETV4,ETV5,EVI5,F2RL1,FBXO4,FUCA1,G0S2,GABRA3,GALNT3,GFPT2,GLRX,GNG11,GPNMB,GPRC5B,GYPC,HBEGF,HDAC9,HKDC1,IGF2,IGFBP3,IL1B,IL2RG,IL7R,INHBA,I…	Human
Si_231_A_72h-Ut_231_A_72h	_tstat	within each collection	H: hallmark gene sets	HALLMARK_INTERFERON_GAMMA_RESPONSE	3.6536353671903543E-4	0.001677163	-0.486121249	-2.210818078	0	166	IL6,SOD2,MT2A,PTGS2,TNFAIP6,TNFAIP2,PLA2G4A,ICAM1,NAMPT,NFKBIA,PIM1,TNFAIP3,TAPBP,ARID5B,SOCS1,CFB,IFIT1,ST8SIA4,RBCK1,TAP1,CFH,ISG20,OASL,IFIT3,IFI30,IDO1,CD274,NFKB1,PDE4B,IFIT2,CCL2,JAK2,PSMB8,BTG1,ISG15,PSMB2,SSPN,UPP1,GCH1,CD74,BATF2,PSMB9,ARL4A,IFIH1,IRF9,IFITM3,TXNIP,HIF1A,NUP93,IRF7,ISOC1,IL15RA,IL7,WARS,SPPL2A	55	0.3313253012048193	ADAR,APOL6,ARID5B,ARL4A,B2M,BANK1,BATF2,BPGM,BST2,BTG1,C1R,C1S,CASP1,CASP3,CASP4,CASP7,CASP8,CCL2,CD274,CD40,CD74,CDKN1A,CFB,CFH,CIITA,CMKLR1,CXCL10,CXCL11,DDX58,DDX60,DHX58,EIF2AK2,EIF4E3,EPSTI1,FAS,GBP4,GCH1,GZMA,HERC6,HIF1A,HLA-A,HLA-B,HLA-DMA,HLA-DRB1,HLA-G,ICAM1,IDO1,IFI27,IFI30,IFI35,IFI44,IFI44L,IFIH1,IFIT1,IFIT2,IFIT3,IFITM2,IFITM3,IFNAR2,IL15,IL15RA,IL18BP,IL4R,IL6,IL7,IRF1,IRF2,IRF7,IRF…	Human
Si_231_A_72h-Ut_231_A_72h	_tstat	within each collection	H: hallmark gene sets	HALLMARK_ALLOGRAFT_REJECTION	3.6563071297989033E-4	0.001677163	-0.494020837	-2.156910147	0	122	IL6,IL11,TNF,ICAM1,CSF1,LTB,TAPBP,IL1B,EREG,TLR2,SOCS1,SRGN,CTSS,ST8SIA4,TGFB1,ICOSLG,TAP1,EIF5A,HLA-E,LIF,IL2RG,CSK,MMP9,AARS,CCL2,JAK2,EIF3J,GBP2,TGFB2,CD74,ITGB2,CD47,IFNGR2,HIF1A,HCLS1,ACVR2A,IRF7,HDAC9,ELF4,DYRK3,ACHE,IL7,WARS,NME1,ETS1	45	0.36885245901639346	AARS,ABCE1,ABI1,ACHE,ACVR2A,AKT1,APBB1,B2M,BCAT1,BCL10,BCL3,BRCA1,C2,CAPG,CCL2,CCND2,CCND3,CD40,CD47,CD74,CD8A,CD96,CFP,CRTAM,CSF1,CSK,CTSS,DARS,DEGS1,DYRK3,EGFR,EIF3A,EIF3D,EIF3J,EIF4G3,EIF5A,ELF4,EREG,ETS1,F2R,FAS,FLNA,GALNT1,GBP2,GCNT1,GLMN,GPR65,GZMA,HCLS1,HDAC9,HIF1A,HLA-A,HLA-DMA,HLA-DMB,HLA-DRA,HLA-E,HLA-G,ICAM1,ICOSLG,IFNAR2,IFNGR1,IFNGR2,IKBKB,IL11,IL12A,IL15,IL18,IL1B,IL27RA,IL2RG,IL4R,…	Human
Si_231_A_72h-Ut_231_A_72h	_tstat	within each collection	H: hallmark gene sets	HALLMARK_TNFA_SIGNALING_VIA_NFKB	3.6589828027808267E-4	0.001677163	-0.623875627	-2.868566566	0	182	IL6,SOD2,CSF2,CXCL1,PTGS2,PTX3,CXCL2,CXCL3,SGK1,CCL20,RCAN1,SERPINE1,TRAF1,TNFAIP6,G0S2,SDC4,SAT1,TNFSF9,IER3,TNF,ZC3H12A,IL1A,CEBPD,TNFAIP2,ICAM1,CSF1,NAMPT,TNC,MXD1,FJX1,NFKBIA,BIRC3,TNFAIP3,KYNU,IL1B,CEBPB,GADD45A,MAFF,TNIP1,TLR2,PHLDA1,DUSP5,MARCKS,LAMB3,HBEGF,BCL2A1,ICOSLG,TAP1,SLC2A6,DRAM1,DUSP1,AREG,LIF,EHD1,PHLDA2,GFPT2,PPP1R15A,ATP2B1,TRIP10,NFKB1,PDE4B,NINJ1,IFIT2,CCL2,EDN1,IER5,BTG1,NF…	76	0.4175824175824176	ABCA1,AREG,ATF3,ATP2B1,B4GALT1,B4GALT5,BCL2A1,BCL3,BCL6,BHLHE40,BIRC2,BIRC3,BMP2,BTG1,BTG3,CCL2,CCL20,CCND1,CCNL1,CCRL2,CD44,CD83,CDKN1A,CEBPB,CEBPD,CFLAR,CLCF1,CSF1,CSF2,CXCL1,CXCL10,CXCL11,CXCL2,CXCL3,DDX58,DENND5A,DNAJB4,DRAM1,DUSP1,DUSP4,DUSP5,EDN1,EFNA1,EGR1,EGR3,EHD1,EIF1,ETS2,F2RL1,F3,FJX1,FOS,FOSB,FOSL1,FOSL2,FUT4,G0S2,GADD45A,GADD45B,GCH1,GEM,GFPT2,HBEGF,HES1,ICAM1,ICOSLG,IER2,IER3,IER5,…	Human
Si_231_A_72h-Ut_231_A_72h	_tstat	within each collection	H: hallmark gene sets	HALLMARK_EPITHELIAL_MESENCHYMAL_TRANSITION	3.661662394727206E-4	0.001677163	-0.388971106	-1.732145184	0	142	IL6,CXCL1,TFPI2,PTX3,SERPINE1,SDC4,SAT1,TNC,VEGFC,EMP3,TNFAIP3,GJA1,GADD45A,IL32,LOX,SNAI2,PPIB,FSTL3,LAMA1,TGFB1,TNFRSF12A,COL16A1,TGM2,SERPINE2,AREG,ITGA5,DKK1,TGFBR3,APLP1,TPM1,LOXL2,FSTL1,ECM1	33	0.2323943661971831	ABI3BP,ACTA2,APLP1,AREG,BASP1,BDNF,BMP1,CADM1,CALD1,CALU,CAP2,CAPG,CD44,CD59,CDH11,COL12A1,COL16A1,COL1A1,COL4A1,COL4A2,COL5A1,COL5A2,COL6A2,COL6A3,COL7A1,COPA,CRLF1,CTHRC1,CXCL1,DAB2,DKK1,DST,ECM1,EDIL3,EFEMP2,EMP3,ENO2,FAS,FBLN5,FBN1,FERMT2,FLNA,FN1,FSTL1,FSTL3,FUCA1,FZD8,GADD45A,GADD45B,GEM,GJA1,GLIPR1,GPC1,HTRA1,IGFBP3,IGFBP4,IL15,IL32,IL6,INHBA,ITGA2,ITGA5,ITGAV,ITGB1,ITGB3,ITGB5,JUN,LAMA1,L…	Human
Si_231_A_72h-Ut_231_A_72h	_tstat	within each collection	H: hallmark gene sets	HALLMARK_INFLAMMATORY_RESPONSE	3.663003663003663E-4	0.001677163	-0.609117516	-2.683539332	0	130	IL6,EBI3,CCL20,CX3CL1,IRAK2,CSF3,SERPINE1,TNFAIP6,TNFSF9,IL1A,CD82,ICAM1,CSF1,P2RX4,NAMPT,MXD1,NFKBIA,EMP3,TAPBP,IL1B,EREG,RNF144B,TLR2,LAMP3,CD14,SLC11A2,HBEGF,TNFRSF1B,ICOSLG,LIF,ADRM1,TNFSF15,ITGA5,ATP2B1,BEST1,RGS16,NFKB1,PDE4B,ADM,CCL2,EDN1,AXL,LPAR1,PTPRE	44	0.3384615384615385	ABCA1,ABI1,ACVR1B,ACVR2A,ADM,ADORA2B,ADRM1,AHR,ATP2A2,ATP2B1,ATP2C1,AXL,BEST1,BST2,C3AR1,C5AR1,CCL2,CCL20,CCR7,CCRL2,CD14,CD40,CD55,CD82,CDKN1A,CHST2,CMKLR1,CSF1,CSF3,CX3CL1,CXCL10,CXCL11,DCBLD2,EBI3,EDN1,EIF2AK2,EMP3,EREG,F3,FZD5,GABBR1,GCH1,GNA15,GNAI3,GP1BA,GPR132,HAS2,HBEGF,HIF1A,HRH1,ICAM1,ICAM4,ICOSLG,IFITM1,IFNAR1,IFNGR2,IL15,IL15RA,IL18,IL1A,IL1B,IL1R1,IL4R,IL6,IL7R,INHBA,IRAK2,IRF1,IRF7,…	Human
Si_231_A_72h-Ut_231_A_72h	_tstat	within each collection	H: hallmark gene sets	HALLMARK_P53_PATHWAY	3.6656891495601173E-4	0.001677163	-0.381943978	-1.748755632	0	175	TSPYL2,SAT1,TNFSF9,IER3,IL1A,DDIT3,CD82,MXD1,PDGFA,GADD45A,RRAD,SOCS1,HBEGF,TGFB1,TAP1,DRAM1,LIF,H2AFJ,SEC61A1,TRIB3,MDM2,PPP1R15A,ISCU,IFI30,RGS16,RPL36,TAX1BP3,TOB1,NINJ1,IER5,BTG1,SFN,PTPRE,TP63,UPP1,VDR,TP53,CDH13,TRAF4,CCNK,TXNIP,RHBDF2,ERCC5	43	0.24571428571428572	ABAT,ABCC5,ABHD4,ACVR1B,ADA,AEN,AK1,ANKRA2,APAF1,APP,ATF3,BAIAP2,BAK1,BAX,BLCAP,BMP2,BTG1,CASP1,CCND2,CCND3,CCNG1,CCNK,CCP110,CD81,CD82,CDH13,CDK5R1,CDKN1A,CDKN2AIP,CGRRF1,CSRNP2,CTSD,CTSF,CYFIP2,DCXR,DDB2,DDIT3,DDIT4,DEF6,DGKA,DNTTIP2,DRAM1,EI24,EPHA2,EPHX1,EPS8L2,ERCC5,F2R,FAM162A,FAS,FBXW7,FDXR,FGF13,FOS,FOXO3,FUCA1,GADD45A,GM2A,H2AFJ,HBEGF,HDAC3,HEXIM1,HINT1,HMOX1,HRAS,HSPA4L,IER3,IER5,IFI30,…	Human
Si_231_A_72h-Ut_231_A_72h	_tstat	within each collection	H: hallmark gene sets	HALLMARK_APOPTOSIS	3.679175864606328E-4	0.001677163	-0.410175853	-1.815779702	0	137	IL6,SOD2,SAT1,IER3,TNF,IL1A,DDIT3,BIRC3,IL1B,EREG,GADD45A,ANXA1,CD14,EBP,CYLD,HMGB2,TAP1,DAP,TNFRSF12A,DNAJC3,PPP3R1,ISG20,PLAT,BCAP31,HSPB1,TGFBR3,CLU,PEA15,TGFB2,BTG3,GCH1,PMAIP1,EGR3,H1F0,GNA15,IFITM3,TXNIP,TOP2A,TIMP3,PPP2R5B,GSR,PDCD4,JUN,DAP3,GSTM1,BMP2,BCL2L1,SQSTM1,IGFBP6,DIABLO	50	0.36496350364963503	ADD1,ANKH,ANXA1,APP,ATF3,BAX,BCAP31,BCL10,BCL2L1,BCL2L11,BCL2L2,BID,BIRC3,BMF,BMP2,BNIP3L,BRCA1,BTG3,CASP1,CASP2,CASP3,CASP4,CASP6,CASP7,CASP8,CASP9,CAV1,CCNA1,CCND1,CCND2,CD14,CD44,CDC25B,CDK2,CDKN1A,CDKN1B,CFLAR,CLU,CREBBP,CTH,CTNNB1,CYLD,DAP,DAP3,DDIT3,DFFA,DIABLO,DNAJA1,DNAJC3,DNM1L,DPYD,EBP,EGR3,EMP1,ENO2,ERBB2,ERBB3,EREG,ETF1,F2R,FAS,FDXR,GADD45A,GADD45B,GCH1,GNA15,GPX1,GPX3,GPX4,GSN,GSR,GS…	Human
Cg_231_A_72h-Ig_231_A_72h	_tstat	within each collection	H: hallmark gene sets	HALLMARK_MITOTIC_SPINDLE	3.687315634218289E-4	0.005284728	-0.345753078	-1.725909154	0	196	TOP2A,PRC1,ARHGAP29,KIF22,DYNC1H1,ARAP3,TPX2,NEDD9,MYH10,DST,CENPF,INCENP,SPTAN1,NF1,SPTBN1,STAU1,ARHGEF7,ARHGEF12,TRIO,KNTC1,DLGAP5,TSC1,EPB41L2,TAOK2,RFC1,EPB41,SYNPO,KIF20B,PLEKHG2,ARHGAP5,ABR,FLNB,MARK4,DOCK4,RALBP1,KIF1B,CDC42BPA,TUBD1,FARP1,CEP250,FLNA,NOTCH2,KIF23,AKAP13,NEK2,ECT2,RACGAP1,DOCK2,ATG4B,CKAP5,PCNT,NUSAP1,ALS2,SMC3,ACTN4,PDLIM5,SMC4,MYH9,ABL1,DYNLL2,ARHGEF11,TTK,MID1,ARHGAP4,C…	75	0.3826530612244898	ABI1,ABL1,ABR,ACTN4,AKAP13,ALMS1,ALS2,ANLN,APC,ARAP3,ARF6,ARFGEF1,ARFIP2,ARHGAP10,ARHGAP27,ARHGAP29,ARHGAP4,ARHGAP5,ARHGDIA,ARHGEF11,ARHGEF12,ARHGEF2,ARHGEF3,ARHGEF7,ARL8A,ATG4B,AURKA,BCAR1,BCL2L11,BCR,BIN1,BIRC5,BRCA2,BUB1,CAPZB,CCDC88A,CCNB2,CD2AP,CDC27,CDC42,CDC42BPA,CDC42EP1,CDC42EP2,CDC42EP4,CDK1,CDK5RAP2,CENPE,CENPF,CENPJ,CEP192,CEP250,CEP57,CEP72,CKAP5,CLASP1,CLIP1,CLIP2,CNTRL,CNTROB,CSNK1…	Human
Cg_231_A_72h-Ig_231_A_72h	_tstat	within each collection	H: hallmark gene sets	HALLMARK_G2M_CHECKPOINT	3.700962250185048E-4	0.005284728	-0.337231988	-1.672999625	0	190	TOP2A,PRC1,CDC45,ATRX,KIF22,CDC6,TPX2,PURA,CCNF,UBE2C,TOP1,MKI67,CENPF,SMC2,INCENP,SLC7A1,RBM14,EZH2,PDS5B,H2AFZ,SQLE,STIL,CCND1,KIF20B,POLA2,ODF2,HIF1A,CDC20,UPF1,GSPT1,SLC38A1,AMD1,ARID4A,CBX1,NOTCH2,KIF23,CKS2,DKC1,RAD23B,NEK2,HMGB3,MYC,RACGAP1,HIST1H2BK,RAD54L,STAG1,NUSAP1,NASP,SMC4,NUP50,CHAF1A,TROAP,ABL1,RAD21,KPNB1,PTTG1,TTK,HIRA,FOXN3,SLC12A2,BRCA2,TNPO2,NOLC1,CTCF,TRAIP,SLC7A5	66	0.3473684210526316	ABL1,AMD1,ARID4A,ATF5,ATRX,AURKA,AURKB,BARD1,BCL3,BIRC5,BRCA2,BUB1,BUB3,CASP8AP2,CBX1,CCNA2,CCNB2,CCND1,CCNF,CCNT1,CDC20,CDC25A,CDC25B,CDC27,CDC45,CDC6,CDC7,CDK1,CDK4,CDKN1B,CDKN2C,CDKN3,CENPE,CENPF,CHAF1A,CHEK1,CHMP1A,CKS1B,CKS2,CTCF,CUL1,CUL3,CUL4A,CUL5,DBF4,DDX39A,DKC1,DMD,DR1,DTYMK,E2F1,E2F3,E2F4,EFNA5,EGF,ESPL1,EWSR1,EXO1,EZH2,FANCC,FBXO5,FOXN3,G3BP1,GINS2,GSPT1,H2AFV,H2AFX,H2AFZ,HIF1A,HIRA,…	Human
Si_231_A_72h-Ut_231_A_72h	_tstat	within each collection	H: hallmark gene sets	HALLMARK_CHOLESTEROL_HOMEOSTASIS	3.7537537537537537E-4	0.001677163	-0.636796119	-2.499803511	0	66	ACAT2,ACSS2,FDPS,FDFT1,CYP51A1,SQLE,MVD,IDI1,HMGCS1,HSD17B7,TMEM97,TM7SF2,LSS,DHCR7,EBP,STARD4,HMGCR,S100A11,TNFRSF12A,NSDHL,MVK,ECH1,TRIB3,CLU,FADS2,PPARG,FASN,LGMN,FABP5	29	0.4393939393939394	ABCA2,ACAT2,ACSS2,ACTG1,ALCAM,ALDOC,ANTXR2,ANXA5,ATF3,ATF5,ATXN2,CD9,CHKA,CLU,CPEB2,CTNNB1,CXCL16,CYP51A1,DHCR7,EBP,ECH1,ERRFI1,ETHE1,FABP5,FADS2,FAM129A,FASN,FDFT1,FDPS,GNAI1,GPX8,GSTM2,GUSB,HMGCR,HMGCS1,HSD17B7,IDI1,JAG1,LDLR,LGALS3,LGMN,LSS,MAL2,MVD,MVK,NFIL3,NSDHL,PCYT2,PDK3,PLAUR,PLSCR1,PMVK,PNRC1,PPARG,S100A11,SCD,SEMA3B,SQLE,SREBF2,STARD4,STX5,TM7SF2,TMEM97,TNFRSF12A,TP53INP1,TRIB3	Human
Si_231_A_72h-Ut_231_A_72h	_tstat	within each collection	H: hallmark gene sets	HALLMARK_IL6_JAK_STAT3_SIGNALING	3.7650602409638556E-4	0.001677163	-0.641370122	-2.499810742	0	63	IL6,CSF2,CXCL1,EBI3,CXCL3,TNF,CSF1,LTB,PIM1,IL1B,TLR2,SOCS1,CD14,TNFRSF1B,TGFB1,TNFRSF12A,IL2RG	17	0.2698412698412698	ACVR1B,BAK1,CBL,CD14,CD44,CD9,CSF1,CSF2,CSF2RA,CXCL1,CXCL10,CXCL11,CXCL3,EBI3,FAS,GRB2,HAX1,HMOX1,IFNAR1,IFNGR1,IFNGR2,IL10RB,IL13RA1,IL15RA,IL17RA,IL17RB,IL1B,IL1R1,IL2RG,IL4R,IL6,IL6ST,IL7,INHBE,IRF1,IRF9,ITGB3,JUN,LEPR,LTB,LTBR,MAP3K8,MYD88,OSMR,PDGFC,PIM1,PTPN1,PTPN11,PTPN2,SOCS1,SOCS3,STAM2,STAT1,STAT2,STAT3,TGFB1,TLR2,TNF,TNFRSF12A,TNFRSF1A,TNFRSF1B,TNFRSF21,TYK2	Human
Cg_231_A_72h-Ig_231_A_72h	_tstat	within each collection	H: hallmark gene sets	HALLMARK_COAGULATION	4.269854824935952E-4	0.005284728	0.43572950448318265	1.9342194438956821	0	85	PROS1,CTSB,MMP9,CFI,THBD,PRSS23,CD9,C1S,MMP3,CTSH,MMP15,CLU,CTSO,MMP11,SERPING1,S100A13,SERPINB2,HTRA1,GSN,DUSP6,C1R,ACOX2,TIMP1,TFPI2,CSRP1,MMP14,LTA4H,RAPGEF3,PDGFB,F8,ANXA1,LAMP2,FN1,DUSP14,BMP1,PREP,SH2B2,MST1	38	0.4470588235294118	ACOX2,ADAM9,ANG,ANXA1,APOC1,ARF4,BMP1,C1R,C1S,C2,C3,CAPN2,CAPN5,CASP9,CD9,CFB,CFH,CFI,CLU,CRIP2,CSRP1,CTSB,CTSH,CTSK,CTSO,DUSP14,DUSP6,F12,F2RL2,F3,F8,FBN1,FN1,FURIN,FYN,GNB2,GNG12,GP1BA,GSN,HTRA1,ISCU,ITGA2,ITGB3,KLF7,LAMP2,LGMN,LRP1,LTA4H,MAFF,MASP2,MMP1,MMP10,MMP11,MMP14,MMP15,MMP3,MMP9,MSRB2,MST1,PDGFB,PECAM1,PEF1,PLAT,PLAU,PREP,PROS1,PRSS23,RABIF,RAC1,RAPGEF3,S100A1,S100A13,SERPINA1,SERPINB2…	Human
Cg_231_A_72h-Ig_231_A_72h	_tstat	within each collection	H: hallmark gene sets	HALLMARK_OXIDATIVE_PHOSPHORYLATION	4.314063848144953E-4	0.005284728	0.337515362	1.6902842961077653	0	182	GLUD1,PDP1,MRPL11,COX5A,NDUFA8,TIMM10,NDUFS4,SDHD,SLC25A6,POLR2F,NDUFB7,SDHC,COX11,NDUFB5,UQCRC2,PHB2,COX8A,SURF1,SLC25A5,NDUFA5,RHOT2,CYCS,COX7A2L,NDUFS7,NDUFA4,VDAC1,OPA1,PHYH,LRPPRC,SLC25A12,MTX2,ETFDH,NDUFB4,NDUFAB1,NDUFC2,DECR1,ATP6V1D,NDUFB3,ATP6V1C1,ISCA1,BDH2,IDH3G,COX6B1,AIFM1,COX7A2,MTRR,SUPV3L1,PRDX3,MGST3,VDAC2,GPX4,SLC25A3,MRPL15,NDUFV1,SLC25A11,RHOT1,ATP6V0E1,COX17,COX7B,FDX1,COX4I1…	66	0.3626373626373626	ABCB7,ACAA1,ACAA2,ACADM,ACADSB,ACADVL,ACAT1,ACO2,AFG3L2,AIFM1,ALAS1,ALDH6A1,ATP1B1,ATP6AP1,ATP6V0B,ATP6V0C,ATP6V0E1,ATP6V1C1,ATP6V1D,ATP6V1E1,ATP6V1F,ATP6V1G1,ATP6V1H,BAX,BCKDHA,BDH2,CASP7,COX10,COX11,COX15,COX17,COX4I1,COX5A,COX5B,COX6A1,COX6B1,COX6C,COX7A2,COX7A2L,COX7B,COX7C,COX8A,CPT1A,CS,CYB5A,CYB5R3,CYC1,CYCS,DECR1,DLAT,DLD,DLST,ECH1,ECHS1,ECI1,ETFA,ETFB,ETFDH,FDX1,FH,FXN,GLUD1,GOT2,GPI,GPX…	Human
Cg_231_A_72h-Ut_231_A_72h	_tstat	within each collection	H: hallmark gene sets	HALLMARK_EPITHELIAL_MESENCHYMAL_TRANSITION	4.4822949350067237E-4	0.011036036036036036	0.3416651194585185	1.6201966698266022	0	142	ABI3BP,LAMC2,LAMA3,LAMC1,CD44,MMP3,COL4A1,COL4A2,FN1,PLAUR,VIM,TPM4,NT5E,FUCA1,TGM2,TFPI2,MMP14,WNT5A,ITGA2,CTHRC1,PLOD1,TGFBI,COL5A1,FBN1,COL6A3,SLIT2,DAB2,ENO2,LOXL1,COL6A2,PMP22,FSTL1,FERMT2,INHBA,FBLN5,NOTCH2,THBS2,EFEMP2,TNFAIP3,GJA1,IGFBP3,CD59,COPA,SERPINH1,COL5A2,ITGAV,MYLK,PFN2,MCM7,PRSS2,SNTB1	51	0.3591549295774648	ABI3BP,ACTA2,APLP1,AREG,BASP1,BDNF,BMP1,CADM1,CALD1,CALU,CAP2,CAPG,CD44,CD59,CDH11,COL12A1,COL16A1,COL1A1,COL4A1,COL4A2,COL5A1,COL5A2,COL6A2,COL6A3,COL7A1,COPA,CRLF1,CTHRC1,CXCL1,DAB2,DKK1,DST,ECM1,EDIL3,EFEMP2,EMP3,ENO2,FAS,FBLN5,FBN1,FERMT2,FLNA,FN1,FSTL1,FSTL3,FUCA1,FZD8,GADD45A,GADD45B,GEM,GJA1,GLIPR1,GPC1,HTRA1,IGFBP3,IGFBP4,IL15,IL32,IL6,INHBA,ITGA2,ITGA5,ITGAV,ITGB1,ITGB3,ITGB5,JUN,LAMA1,L…	Human
Cg_231_A_72h-Ut_231_A_72h	_tstat	within each collection	H: hallmark gene sets	HALLMARK_KRAS_SIGNALING_UP	4.5045045045045046E-4	0.011036036036036036	0.3449070199854425	1.6324367255791867	0	141	ZNF277,AVL9,EMP1,MMP11,TRIB1,PLAUR,IL1B,MMP9,SCG5,GLRX,FUCA1,ADAM8,ST6GAL1,ITGB2,HDAC9,PLEK2,ANKH,DUSP6,HBEGF,TSPAN1,LCP1,EPB41L3,ALDH1A3,USP12,ITGA2,BIRC3,MMP10,LIF,STRN,RABGAP1L,F2RL1,CTSS,PTPRR,INHBA,WDR33,TNFAIP3,PLAU,YRDC,MAP7,IGFBP3,VWA5A,PRKG2,KLF4,SATB1,DCBLD2,ETV1,TFPI,GALNT3,GFPT2,EREG,CXCL10	51	0.3617021276595745	ADAM17,ADAM8,AKAP12,AKT2,ALDH1A3,AMMECR1,ANGPTL4,ANKH,ATG10,AVL9,BIRC3,BMP2,BPGM,BTBD3,BTC,C3AR1,CAB39L,CBL,CBR4,CBX8,CCL20,CCND2,CD37,CDADC1,CFB,CFH,CMKLR1,CPE,CROT,CSF2,CSF2RA,CTSS,CXCL10,CXCR4,DCBLD2,DNMBP,DOCK2,DUSP6,EMP1,ENG,EPB41L3,EPHB2,EREG,ETS1,ETV1,ETV4,ETV5,EVI5,F2RL1,FBXO4,FUCA1,G0S2,GABRA3,GALNT3,GFPT2,GLRX,GNG11,GPNMB,GPRC5B,GYPC,HBEGF,HDAC9,HKDC1,IGF2,IGFBP3,IL1B,IL2RG,IL7R,INHBA,I…	Human
Si_231_A_72h-Ig_231_A_72h	_tstat	within each collection	H: hallmark gene sets	HALLMARK_GLYCOLYSIS	5.288207297726071E-4	0.002355656	0.3287205547214512	1.5345039286891773	0	171	PGK1,LDHA,VEGFA,PYGL,AK4,ENO1,PAM,TPI1,PPFIA4,ENO2,SOX9,PYGB,AGL,ANGPTL4,TPBG,PLOD1,CHST12,P4HA1,DSC2,STMN1,NT5E,IRS2,SLC16A3,MXI1,ANKZF1,PGAM1,RPE,MIF,EGLN3,FUT8,ALG1,CHPF2,SOD1,SDC2,COL5A1,ALDOA,ZNF292,G6PD,CLN6,PPIA,ARPP19,PFKP,CXCR4,GOT2	44	0.2573099415204678	ABCB6,ADORA2B,AGL,AGRN,AK3,AK4,AKR1A1,ALDH7A1,ALDH9A1,ALDOA,ALG1,ANG,ANGPTL4,ANKZF1,ARPP19,ARTN,AURKA,B3GALT6,B3GAT3,B3GNT3,B4GALT1,B4GALT2,B4GALT4,B4GALT7,BPNT1,CAPN5,CASP6,CD44,CDK1,CHPF,CHPF2,CHST12,CHST2,CHST6,CITED2,CLN6,COG2,COL5A1,COPB2,CTH,CXCR4,CYB5A,DDIT4,DEPDC1,DLD,DSC2,ECD,EFNA3,EGFR,EGLN3,ELF3,ENO1,ENO2,EXT1,EXT2,FAM162A,FKBP4,FUT8,G6PD,GALE,GALK1,GALK2,GCLC,GFPT1,GLCE,GLRX,GMPPA,GMP…	Human
Cg_231_A_72h-Ig_231_A_72h	_tstat	within each collection	H: hallmark gene sets	HALLMARK_MYC_TARGETS_V1	8.733624454148472E-4	0.008558952	0.31595391542828544	1.5970026803584265	1	196	DUT,SRSF3,ERH,PA2G4,EIF3D,APEX1,RPS5,COX5A,RRP9,GLO1,TRA2B,RPS2,MCM7,RPLP0,PTGES3,MCM6,RPL34,RPS3,PRPS2,CLNS1A,RANBP1,RPL6,AP3S1,MRPL23,SNRPD2,SRSF2,PABPC4,NHP2,PHB2,RPS6,PWP1,PSMA1,C1QBP,RPL22,VDAC1,IMPDH2,ODC1,RPS10,NDUFAB1,UBA2,CUL1,MRPL9,HNRNPA1,ABCE1,EEF1B2,RPL18,PCNA,SSB,TYMS,PRDX3,NOP56,EIF4H,HPRT1,SLC25A3,PSMB2	55	0.28061224489795916	ABCE1,ACP1,AIMP2,AP3S1,APEX1,BUB3,C1QBP,CAD,CANX,CBX3,CCNA2,CCT2,CCT3,CCT4,CCT5,CCT7,CDC20,CDC45,CDK2,CDK4,CLNS1A,CNBP,COPS5,COX5A,CSTF2,CUL1,CYC1,DDX18,DDX21,DEK,DHX15,DUT,EEF1B2,EIF1AX,EIF2S1,EIF2S2,EIF3B,EIF3D,EIF3J,EIF4A1,EIF4E,EIF4G2,EIF4H,EPRS,ERH,ETF1,EXOSC7,FAM120A,FBL,G3BP1,GLO1,GNL3,GOT2,GSPT1,H2AFZ,HDAC2,HDDC2,HDGF,HNRNPA1,HNRNPA2B1,HNRNPA3,HNRNPC,HNRNPD,HNRNPR,HNRNPU,HPRT1,HSP90AB1,HS…	Human
Cg_231_A_72h-Ut_231_A_72h	_tstat	within each collection	H: hallmark gene sets	HALLMARK_COAGULATION	8.853474988933156E-4	0.013626251390433814	0.3996161925378132	1.7452316905021426	1	85	MMP3,MMP11,SERPINB2,FN1,THBD,MMP9,CTSB,F8,TFPI2,PROS1,MMP14,PRSS23,DUSP6,ITGA2,FBN1,MMP10,CTSO,CFI,MMP15,PDGFB,PREP,FYN,CTSH,LAMP2,PLAU,MASP2	26	0.3058823529411765	ACOX2,ADAM9,ANG,ANXA1,APOC1,ARF4,BMP1,C1R,C1S,C2,C3,CAPN2,CAPN5,CASP9,CD9,CFB,CFH,CFI,CLU,CRIP2,CSRP1,CTSB,CTSH,CTSK,CTSO,DUSP14,DUSP6,F12,F2RL2,F3,F8,FBN1,FN1,FURIN,FYN,GNB2,GNG12,GP1BA,GSN,HTRA1,ISCU,ITGA2,ITGB3,KLF7,LAMP2,LGMN,LRP1,LTA4H,MAFF,MASP2,MMP1,MMP10,MMP11,MMP14,MMP15,MMP3,MMP9,MSRB2,MST1,PDGFB,PECAM1,PEF1,PLAT,PLAU,PREP,PROS1,PRSS23,RABIF,RAC1,RAPGEF3,S100A1,S100A13,SERPINA1,SERPINB2…	Human
Si_231_A_72h-Ig_231_A_72h	_tstat	within each collection	H: hallmark gene sets	HALLMARK_G2M_CHECKPOINT	9.511731135066582E-4	0.003762959	-0.352839776	-1.564595726	2	190	MT2A,UBE2C,MKI67,SQLE,PRC1,TOP2A,CENPF,TPX2,CDK1,HMMR,KIF23,KIF11,KPNA2,BUB3,CCNB2,CDC20,KIF2C,UBE2S,SMC4,KIF20B,CCNA2,BRCA2,BUB1,NDC80,RBM14,TOP1,AURKB,TACC3,POLA2,NEK2,PTTG1,EXO1,KIF4A,CDC45,CDC6,CENPE,UCK2,MAD2L1,ODC1,SMC2,ODF2,DMD,POLQ,INCENP,RAD23B,KIF5B,TROAP,CKS1B,KIF22,CKS2,TTK,KIF15,HNRNPD,DR1,NUSAP1,TRAIP	56	0.29473684210526313	ABL1,AMD1,ARID4A,ATF5,ATRX,AURKA,AURKB,BARD1,BCL3,BIRC5,BRCA2,BUB1,BUB3,CASP8AP2,CBX1,CCNA2,CCNB2,CCND1,CCNF,CCNT1,CDC20,CDC25A,CDC25B,CDC27,CDC45,CDC6,CDC7,CDK1,CDK4,CDKN1B,CDKN2C,CDKN3,CENPE,CENPF,CHAF1A,CHEK1,CHMP1A,CKS1B,CKS2,CTCF,CUL1,CUL3,CUL4A,CUL5,DBF4,DDX39A,DKC1,DMD,DR1,DTYMK,E2F1,E2F3,E2F4,EFNA5,EGF,ESPL1,EWSR1,EXO1,EZH2,FANCC,FBXO5,FOXN3,G3BP1,GINS2,GSPT1,H2AFV,H2AFX,H2AFZ,HIF1A,HIRA,…	Human
Si_231_A_72h-Ig_231_A_72h	_tstat	within each collection	H: hallmark gene sets	HALLMARK_UNFOLDED_PROTEIN_RESPONSE	9.983361064891847E-4	0.003762959	-0.424657675	-1.744211342	2	108	TSPYL2,HSPA5,SERP1,PDIA5,HYOU1,WIPI1,IFIT1,CALR,PDIA6,HERPUD1,DNAJC3,ERN1,EIF2AK3,WFS1,PREB,EDEM1,DCP1A,DNAJB9,DDX10,SHC1,IARS,SRPRB,CEBPB,SSR1,CEBPG,XPOT,STC2,IGFBP1,HSPA9,EIF4A1,HSP90B1,KIF5B,XBP1,FKBP14	34	0.3148148148148148	ALDH18A1,ARFGAP1,ASNS,ATF3,ATF4,ATF6,ATP6V0D1,BAG3,BANF1,CALR,CCL2,CEBPB,CEBPG,CHAC1,CKS1B,CNOT2,CNOT4,CNOT6,CXXC1,DCP1A,DCP2,DCTN1,DDIT4,DDX10,DKC1,DNAJB9,DNAJC3,EDC4,EDEM1,EEF2,EIF2AK3,EIF2S1,EIF4A1,EIF4A2,EIF4A3,EIF4E,EIF4EBP1,EIF4G1,ERN1,EXOC2,EXOSC1,EXOSC10,EXOSC2,EXOSC4,EXOSC5,EXOSC9,FKBP14,FUS,GEMIN4,GOSR2,H2AFX,HERPUD1,HSP90B1,HSPA5,HSPA9,HYOU1,IARS,IFIT1,IGFBP1,IMP3,KDELR3,KHSRP,KIF5B,LS…	Human
Si_231_A_72h-Ut_231_A_72h	_tstat	within each collection	H: hallmark gene sets	HALLMARK_XENOBIOTIC_METABOLISM	0.001100514	0.004493764	-0.36537016	-1.616747746	2	136	MT2A,SERPINE1,TMEM97,KYNU,UGDH,SLC35B1,SSR3,VNN1,GCNT2,CFB,SMOX,SHMT2,ECH1,JUP,CYP1A1,NINJ1,ARG2,LONP1,CBR1,ABCC3,ALDH9A1,UPP1,TGFB2,PTGES,PPARD,GCH1,ETS2,AOX1,DDAH2,ACO2,ABCC2,PC,ALAS1,PEMT	34	0.25	ABCC2,ABCC3,ABHD6,ACO2,ACOX1,ACOX2,ACOX3,ACP1,ACP2,ADH5,AHCY,AKR1C3,ALAS1,ALDH2,ALDH9A1,AOX1,AP4B1,APOE,ARG2,ARPP19,ASL,ATP2A2,BCAR1,BCAT1,BLVRB,BPHL,CASP6,CAT,CBR1,CDA,CFB,CNDP2,COMT,CROT,CSAD,CYB5A,CYFIP2,CYP1A1,CYP27A1,CYP2E1,CYP2J2,CYP2S1,DCXR,DDAH2,DDT,DHPS,DHRS1,DHRS7,ECH1,ELOVL5,ENTPD5,EPHA2,EPHX1,ETFDH,ETS2,FAH,FAS,FBP1,GABARAPL1,GAD1,GART,GCH1,GCLC,GCNT2,GSR,GSS,GSTM4,GSTO1,HACL1,HES6,HM…	Human
Cg_231_A_72h-Ut_231_A_72h	_tstat	within each collection	H: hallmark gene sets	HALLMARK_CHOLESTEROL_HOMEOSTASIS	0.001112347	0.013626251390433814	-0.44679726	-1.815026495	2	66	HSD17B7,LSS,ACAT2,TM7SF2,FDFT1,FDPS,CYP51A1,MVK,FASN,MVD,SQLE,SCD,ACSS2,NSDHL,PNRC1,PMVK,S100A11,STARD4,DHCR7,TMEM97,PCYT2,CLU,ECH1,TP53INP1,IDI1,FABP5	26	0.3939393939393939	ABCA2,ACAT2,ACSS2,ACTG1,ALCAM,ALDOC,ANTXR2,ANXA5,ATF3,ATF5,ATXN2,CD9,CHKA,CLU,CPEB2,CTNNB1,CXCL16,CYP51A1,DHCR7,EBP,ECH1,ERRFI1,ETHE1,FABP5,FADS2,FAM129A,FASN,FDFT1,FDPS,GNAI1,GPX8,GSTM2,GUSB,HMGCR,HMGCS1,HSD17B7,IDI1,JAG1,LDLR,LGALS3,LGMN,LSS,MAL2,MVD,MVK,NFIL3,NSDHL,PCYT2,PDK3,PLAUR,PLSCR1,PMVK,PNRC1,PPARG,S100A11,SCD,SEMA3B,SQLE,SREBF2,STARD4,STX5,TM7SF2,TMEM97,TNFRSF12A,TP53INP1,TRIB3	Human
Si_231_A_72h-Ig_231_A_72h	_tstat	within each collection	H: hallmark gene sets	HALLMARK_MTORC1_SIGNALING	0.001271456	0.004241047	-0.34519171	-1.531237979	3	191	DDIT3,HSPA5,NAMPT,CYP51A1,HMGCS1,SQLE,SERP1,HMGCR,TMEM97,CALR,INSIG1,IDI1,STC1,PPP1R15A,RPN1,EBP,SDF2L1,ACLY,DHCR7,WARS,ELOVL6,ITGB2,FADS1,EDEM1,TM7SF2,PSMD14,TRIB3,FAM129A,USO1,FKBP2,BUB1,SHMT2,MAP2K3,ATP2A2,HMBS,SSR1,NFIL3,STARD4,LGMN,IFRD1,PGM1,RAB1A,LDLR,CDKN1A,RIT1,MTHFD2L,HSPA9,UCHL5	48	0.2513089005235602	ABCF2,ACACA,ACLY,ACSL3,ACTR2,ACTR3,ADD3,ADIPOR2,AK4,ALDOA,ARPC5L,ASNS,ATP2A2,ATP6V1D,AURKA,BCAT1,BHLHE40,BUB1,CACYBP,CALR,CANX,CCNF,CCNG1,CCT6A,CD9,CDC25A,CDKN1A,CFP,COPS5,CTH,CTSC,CXCR4,CYB5B,CYP51A1,DDIT3,DDIT4,DDX39A,DHCR24,DHCR7,DHFR,EBP,EDEM1,EEF1E1,EGLN3,EIF2S2,ELOVL5,ELOVL6,ENO1,EPRS,ETF1,FADS1,FADS2,FAM129A,FDXR,FKBP2,G6PD,GAPDH,GBE1,GCLC,GGA2,GLA,GLRX,GMPS,GOT1,GPI,GSK3B,GSR,GTF2H1,HK2,H…	Human
Si_231_A_72h-Ig_231_A_72h	_tstat	within each collection	H: hallmark gene sets	HALLMARK_IL2_STAT5_SIGNALING	0.00129828	0.004241047	-0.371122087	-1.593755441	3	150	CSF2,TRAF1,PLIN2,P2RX4,CSF1,LIF,TGM2,ENO3,PIM1,TNFRSF1B,NFKBIZ,MAFF,MXD1,HIPK2,GSTO1,PHLDA1,LTB,CDCP1,NCS1,SLC29A2,ECM1,KLF6,DENND5A,CKAP4,RGS16,POU2F1,NFIL3,BMP2,CDC6,UCK2,PLSCR1,ODC1,GPR65,AHR,TTC39B,HUWE1,SOCS2,GABARAPL1,XBP1,LRRC8C,ARL4A,SOCS1,MAPKAPK2	43	0.2866666666666667	ADAM19,AGER,AHCY,AHNAK,AHR,ALCAM,AMACR,ANXA4,APLP1,ARL4A,BATF3,BCL2,BCL2L1,BHLHE40,BMP2,BMPR2,CAPG,CASP3,CCND2,CCND3,CCNE1,CD44,CD81,CD83,CDC42SE2,CDC6,CDCP1,CDKN1C,CKAP4,COL6A1,CSF1,CSF2,CST7,CTSZ,CXCL10,CYFIP1,DCPS,DENND5A,ECM1,EMP1,ENO3,ENPP1,ETV4,F2RL2,FAH,FAM126B,FLT3LG,FURIN,GABARAPL1,GADD45B,GALM,GBP4,GLIPR2,GPR65,GPR83,GPX4,GSTO1,HIPK2,HK2,HUWE1,IFITM3,IFNGR1,IGF1R,IGF2R,IKZF2,IKZF4,IL1RL…	Human
Si_231_A_72h-Ut_231_A_72h	_tstat	within each collection	H: hallmark gene sets	HALLMARK_APICAL_JUNCTION	0.001471129	0.005545025	-0.352174939	-1.570095597	3	145	RAC2,CX3CL1,TRAF1,MVD,CDH4,ICAM1,INSIG1,PFN1,SDC3,LAMB3,PECAM1,VASP,MYL12B,CDH3,COL16A1,CLDN4,JUP,TIAL1,MMP9,MDK,CD274,GTF2F1,ICAM5,MPZL2,LAYN,ZYX,SYMPK,MSN,ICAM2,SORBS3,CLDN7,YWHAH,NLGN2	33	0.22758620689655173	ACTB,ACTG1,ACTN1,ACTN4,ADAM15,ADAM9,ADRA1B,AKT2,AKT3,AMH,AMIGO1,AMIGO2,ARHGEF6,ARPC2,ATP1A3,B4GALT1,BAIAP2,BMP1,CADM2,CALB2,CAP1,CD274,CD276,CD34,CD99,CDH11,CDH3,CDH4,CDH8,CDK8,CERCAM,CLDN15,CLDN4,CLDN7,CNN2,CNTN1,COL16A1,COL17A1,CRAT,CTNNA1,CTNND1,CX3CL1,DHX16,DLG1,EGFR,EPB41L2,EXOC4,FBN1,FLNC,FSCN1,GAMT,GNAI1,GNAI2,GTF2F1,HADH,HRAS,ICAM1,ICAM2,ICAM4,ICAM5,IKBKG,INPPL1,INSIG1,IRS1,ITGA10,ITGA2,I…	Human
Si_231_A_72h-Ut_231_A_72h	_tstat	within each collection	H: hallmark gene sets	HALLMARK_FATTY_ACID_METABOLISM	0.001831502	0.006410256	-0.369677109	-1.630015673	4	131	ACAT2,MGLL,G0S2,IDI1,HMGCS1,HSD17B7,ENO3,UGDH,VNN1,FH,TP53INP2,SUCLG2,ACSL5,NSDHL,ECH1,IL4I1,CYP1A1,ACSL4,CBR1,MDH2,ALDH9A1,HSPH1,HSD17B4,MCEE,REEP6,FASN,ECI2,SMS,ME1,YWHAH,SDHA,ACO2	32	0.24427480916030533	AADAT,ACAA1,ACAA2,ACADL,ACADM,ACADS,ACADVL,ACAT2,ACO2,ACOT2,ACOT8,ACOX1,ACSL1,ACSL4,ACSL5,ACSS1,ADIPOR2,ADSL,ALAD,ALDH3A2,ALDH9A1,ALDOA,AOC3,APEX1,AUH,BCKDHB,BLVRA,BMPR1B,BPHL,CBR1,CBR3,CCDC58,CEL,CPOX,CPT1A,CPT2,CRAT,CRYZ,CYP1A1,D2HGDH,DECR1,DHCR24,DLD,DLST,ECH1,ECHS1,ECI1,ECI2,EHHADH,ELOVL5,ENO2,ENO3,EPHX1,ERP29,ETFDH,FASN,FH,G0S2,GABARAPL1,GCDH,GLUL,GPD2,GRHPR,GSTZ1,H2AFZ,HADH,HADHB,HCCS,HIBCH…	Human
Si_231_A_72h-Ut_231_A_72h	_tstat	within each collection	H: hallmark gene sets	HALLMARK_HYPOXIA	0.002179599	0.006750551	0.32351735139191623	1.5082892153956087	4	163	NDRG1,PGK1,AK4,IDS,ENO2,KDM3A,VEGFA,PAM,LDHA,SLC2A1,PPFIA4,GAPDH,TIPARP,PRKCA,ANKZF1,ENO1,BNIP3L,PDK1,ZNF292,TPI1,CCNG2,VLDLR,KLF7,ATP7A,RORA,PFKL,SLC2A3,HEXA,GLRX,GPI,MXI1,CA12	32	0.19631901840490798	ADM,ADORA2B,AK4,AKAP12,ALDOA,ALDOC,AMPD3,ANGPTL4,ANKZF1,ANXA2,ATF3,ATP7A,B3GALT6,BCL2,BHLHE40,BNIP3L,BTG1,CA12,CASP6,CAV1,CCNG2,CDKN1A,CDKN1B,CDKN1C,CHST2,CHST3,CITED2,COL5A1,CSRP2,CXCR4,DDIT3,DDIT4,DTNA,DUSP1,EFNA1,EFNA3,EGFR,ENO1,ENO2,ENO3,ERRFI1,ETS1,EXT1,F3,FAM162A,FBP1,FOS,FOSL2,FOXO3,GAA,GALK1,GAPDH,GBE1,GCNT2,GLRX,GPC1,GPI,GRHPR,GYS1,HDLBP,HEXA,HK1,HK2,HMOX1,HOXB9,HS3ST1,HSPA5,IDS,IER3,IGF…	Human
Si_231_A_72h-Ut_231_A_72h	_tstat	within each collection	H: hallmark gene sets	HALLMARK_ESTROGEN_RESPONSE_LATE	0.002204262	0.006750551	-0.344224612	-1.536973266	5	146	TFPI2,FDFT1,SGK1,ABCA3,UGDH,DHCR7,WFS1,SERPINA1,OPN3,DHRS2,AGR2,CDC6,AREG,ISG20,EMP2,MDK,TOB1,TFAP2C,JAK2,MICB,SFN,RNASEH2A,PTGES,BTG3,PLAC1,IMPA2,EGR3,PPIF,LSR,ZFP36,FABP5,PDLIM3,TOP2A,ALDH3B1,CDC20,SLC29A1,CKB,CYP26B1	38	0.2602739726027397	ABCA3,ABHD2,ACOX2,ADD3,AFF1,AGR2,ALDH3A2,ALDH3B1,AMFR,ANXA9,AREG,ARL3,ASS1,ATP2B4,BAG1,BCL2,BLVRB,BTG3,CA12,CAV1,CCNA1,CCND1,CD44,CD9,CDC20,CDC6,CELSR2,CHPT1,CKB,CLIC3,COX6C,CPE,CYP26B1,DCXR,DHCR7,DHRS2,DLG5,DNAJC1,DYNLT3,EGR3,ELOVL5,EMP2,ETFB,FABP5,FAM102A,FARP1,FDFT1,FKBP4,FKBP5,FLNB,FOS,FOXC1,FRK,GALE,GINS2,GLA,HOMER2,HPRT1,HSPA4L,HSPB8,IDH2,IGFBP4,IGSF1,IL17RB,IL6ST,IMPA2,ISG20,ITPK1,JAK1,JAK…	Human
Si_231_A_72h-Ut_231_A_72h	_tstat	within each collection	H: hallmark gene sets	HALLMARK_UV_RESPONSE_UP	0.002565042	0.007393357	-0.358097569	-1.566725772	6	124	IL6,SOD2,CXCL2,ICAM1,NFKBIA,RPN1,RRAD,GRINA,TAP1,SHOX2,CYP1A1,MGAT1,DLG4,BTG1,BTG3,ATP6V1F,GCH1,CDKN1C,PPIF,CYB5B,ALAS1,PDLIM3,GRPEL1,AP2S1,CLTB,E2F5,BAK1,HTR7,BMP2,SQSTM1,MRPL23,HLA-F,STARD3,RHOB,PDAP1,MARK2,SIGMAR1,YKT6	38	0.3064516129032258	ACAA1,ALAS1,ALDOA,AMD1,AP2S1,AQP3,ARRB2,ASNS,ATF3,ATP6V1C1,ATP6V1F,BAK1,BCL2L11,BID,BMP2,BSG,BTG1,BTG3,C4BPB,CASP3,CCND3,CCNE1,CDC34,CDC5L,CDK2,CDKN1C,CEBPG,CHKA,CHRNA5,CLCN2,CLTB,CNP,CREG1,CXCL2,CYB5B,CYB5R1,CYP1A1,DDX21,DGAT1,DLG4,DNAJA1,DNAJB1,E2F5,EIF2S3,EIF5,ENO2,EPCAM,EPHX1,FEN1,FKBP4,FOS,FOSB,FURIN,GCH1,GGH,GLS,GPX3,GRINA,GRPEL1,H2AFX,HLA-F,HMOX1,HNRNPU,HSPA13,HTR7,HYAL2,ICAM1,IL6,IL6ST,IR…	Human
Si_231_A_72h-Ig_231_A_72h	_tstat	within each collection	H: hallmark gene sets	HALLMARK_ANDROGEN_RESPONSE	0.003688799	0.011296948356807512	-0.416204264	-1.66831015	10	90	SGK1,SEC24D,SAT1,HMGCS1,PGM3,ELL2,HMGCR,INSIG1,IDI1,UAP1,FADS1,ALDH1A3,MYL12A,LMAN1,ARID5B,DNAJB9,CENPN,NKX3-1,SMS	19	0.2111111111111111	ABCC4,ABHD2,ACSL3,ACTN1,ADAMTS1,ADRM1,AKAP12,AKT1,ALDH1A3,ANKH,APPBP2,ARID5B,AZGP1,B2M,B4GALT1,BMPR1B,CAMKK2,CCND1,CCND3,CDC14B,CDK6,CENPN,DBI,DHCR24,DNAJB9,ELK4,ELL2,ELOVL5,FADS1,FKBP5,GNAI3,GPD1L,GSR,H1F0,HERC3,HMGCR,HMGCS1,HOMER2,HPGD,IDI1,INPP4B,INSIG1,ITGAV,KRT19,KRT8,LIFR,LMAN1,MAK,MAP7,MERTK,MYL12A,NCOA4,NDRG1,NGLY1,NKX3-1,PA2G4,PDLIM5,PGM3,PIAS1,PMEPA1,PTK2B,PTPN21,RAB4A,RPS6KA3,RRP12,SAT…	Human
Cg_231_A_72h-Ig_231_A_72h	_tstat	within each collection	H: hallmark gene sets	HALLMARK_INFLAMMATORY_RESPONSE	0.00411215	0.033582554517133954	-0.324852248	-1.529289034	10	130	ITGB8,IL7R,TNFSF15,CCR7,TNFAIP6,AXL,IRAK2,MXD1,IL6,PTPRE,SLC7A1,NFKB1,SCN1B,CSF1,OSMR,CCL20,IL15,GNA15,SLC31A1,HIF1A,NFKBIA,LPAR1,ICAM1,TAPBP,EDN1,MET,KIF1B,ICAM4,ATP2B1,PVR,CD14,TPBG,ADRM1,MYC,ACVR2A	35	0.2692307692307692	ABCA1,ABI1,ACVR1B,ACVR2A,ADM,ADORA2B,ADRM1,AHR,ATP2A2,ATP2B1,ATP2C1,AXL,BEST1,BST2,C3AR1,C5AR1,CCL2,CCL20,CCR7,CCRL2,CD14,CD40,CD55,CD82,CDKN1A,CHST2,CMKLR1,CSF1,CSF3,CX3CL1,CXCL10,CXCL11,DCBLD2,EBI3,EDN1,EIF2AK2,EMP3,EREG,F3,FZD5,GABBR1,GCH1,GNA15,GNAI3,GP1BA,GPR132,HAS2,HBEGF,HIF1A,HRH1,ICAM1,ICAM4,ICOSLG,IFITM1,IFNAR1,IFNGR2,IL15,IL15RA,IL18,IL1A,IL1B,IL1R1,IL4R,IL6,IL7R,INHBA,IRAK2,IRF1,IRF7,…	Human
Cg_231_A_72h-Ut_231_A_72h	_tstat	within each collection	H: hallmark gene sets	HALLMARK_TNFA_SIGNALING_VIA_NFKB	0.005009107	0.049089253	0.29530202146352336	1.4523583632631094	10	182	MCL1,SERPINB8,CD44,KLF10,CDKN1A,TIPARP,SERPINB2,TRIB1,PLAUR,IL1B,SLC16A6,IFNGR2,ABCA1,SIK1,CXCL11,IL23A,HBEGF,BCL2A1,IL1A,KLF6,FUT4,IL18,EGR1,LDLR,B4GALT5,BIRC3,CXCL3,BHLHE40,KLF9,TUBB2A,LIF,F2RL1,B4GALT1,GCH1,SGK1,FOS,RNF19B,DUSP5,JUNB,RIPK2,INHBA,TSC22D1,TNFAIP3,CXCL2,PLAU,TGIF1,IFIT2,YRDC,REL	49	0.2692307692307692	ABCA1,AREG,ATF3,ATP2B1,B4GALT1,B4GALT5,BCL2A1,BCL3,BCL6,BHLHE40,BIRC2,BIRC3,BMP2,BTG1,BTG3,CCL2,CCL20,CCND1,CCNL1,CCRL2,CD44,CD83,CDKN1A,CEBPB,CEBPD,CFLAR,CLCF1,CSF1,CSF2,CXCL1,CXCL10,CXCL11,CXCL2,CXCL3,DDX58,DENND5A,DNAJB4,DRAM1,DUSP1,DUSP4,DUSP5,EDN1,EFNA1,EGR1,EGR3,EHD1,EIF1,ETS2,F2RL1,F3,FJX1,FOS,FOSB,FOSL1,FOSL2,FUT4,G0S2,GADD45A,GADD45B,GCH1,GEM,GFPT2,HBEGF,HES1,ICAM1,ICOSLG,IER2,IER3,IER5,…	Human
Cg_231_A_72h-Ig_231_A_72h	_tstat	within each collection	H: hallmark gene sets	HALLMARK_UV_RESPONSE_DN	0.005241483	0.036690378135529764	-0.318634052	-1.498381868	13	129	MAP1B,ATRX,TGFBR3,SCHIP1,DYRK1A,KCNMA1,EFEMP1,SLC7A1,SYNE1,NFKB1,MMP16,DDAH1,CDK13,NIPBL,PRKCE,TJP1,BDNF,GRK5,MAGI2,LPAR1,PHF3,VLDLR,NFIB,MET,CDC42BPA,ATP2B1,DLC1,NOTCH2,ABCC1,AMPH,PDGFRB,MYC,ACVR2A,RGS4	34	0.26356589147286824	ABCC1,ACVR2A,ADD3,ADORA2B,AGGF1,AKT3,AMPH,ANXA2,ANXA4,APBB2,ARHGEF9,ATP2B1,ATP2B4,ATP2C1,ATRN,ATRX,ATXN1,BCKDHB,BDNF,BHLHE40,BMPR1A,CAP2,CAV1,CDC42BPA,CDK13,CDKN1B,CDON,CELF2,CITED2,COL1A1,COL5A2,DAB2,DBP,DDAH1,DLC1,DLG1,DUSP1,DYRK1A,EFEMP1,ERBB2,F3,FBLN5,FHL2,FYN,FZD2,GCNT1,GJA1,GRK5,HAS2,ICA1,ID1,IGF1R,INPP4B,INSIG1,IRS1,ITGB3,KALRN,KCNMA1,LAMC1,LDLR,LPAR1,LTBP1,MAGI2,MAP1B,MAP2K5,MAPK14,MET,MG…	Human
Si_231_A_72h-Ut_231_A_72h	_tstat	within each collection	H: hallmark gene sets	HALLMARK_UNFOLDED_PROTEIN_RESPONSE	0.00660793	0.017988252569750368	-0.356024509	-1.527583793	17	108	TSPYL2,CALR,SERP1,HYOU1,HSPA5,PDIA5,CEBPB,WFS1,PDIA6,WIPI1,IFIT1,HERPUD1,DNAJC3,DDX10,SRPRB,ATP6V0D1,EIF4EBP1,SSR1,PREB,CCL2,CKS1B,EDEM1,CHAC1,DCP2,ARFGAP1,XPOT,STC2	27	0.25	ALDH18A1,ARFGAP1,ASNS,ATF3,ATF4,ATF6,ATP6V0D1,BAG3,BANF1,CALR,CCL2,CEBPB,CEBPG,CHAC1,CKS1B,CNOT2,CNOT4,CNOT6,CXXC1,DCP1A,DCP2,DCTN1,DDIT4,DDX10,DKC1,DNAJB9,DNAJC3,EDC4,EDEM1,EEF2,EIF2AK3,EIF2S1,EIF4A1,EIF4A2,EIF4A3,EIF4E,EIF4EBP1,EIF4G1,ERN1,EXOC2,EXOSC1,EXOSC10,EXOSC2,EXOSC4,EXOSC5,EXOSC9,FKBP14,FUS,GEMIN4,GOSR2,H2AFX,HERPUD1,HSP90B1,HSPA5,HSPA9,HYOU1,IARS,IFIT1,IGFBP1,IMP3,KDELR3,KHSRP,KIF5B,LS…	Human
Si_231_A_72h-Ig_231_A_72h	_tstat	within each collection	H: hallmark gene sets	HALLMARK_HYPOXIA	0.007287871	0.021006216	0.3108871314667977	1.4472236937654228	13	163	NDRG1,PGK1,LDHA,VEGFA,IDS,AK4,ENO1,PAM,TIPARP,TPI1,GAPDH,PPFIA4,KDM3A,ENO2,BNIP3L,SLC2A1,CCNG2,GPI,ANGPTL4,TPBG,PNRC1,P4HA1,PFKL,MAP3K1,PRKCA,PDK1,MYH9,IRS2,MXI1,ANKZF1,TES,KLF7,SELENBP1,MIF,TPST2,F3,RORA,SDC2,COL5A1,ALDOA,ZNF292,HEXA,ANXA2,KLHL24,CAV1	45	0.27607361963190186	ADM,ADORA2B,AK4,AKAP12,ALDOA,ALDOC,AMPD3,ANGPTL4,ANKZF1,ANXA2,ATF3,ATP7A,B3GALT6,BCL2,BHLHE40,BNIP3L,BTG1,CA12,CASP6,CAV1,CCNG2,CDKN1A,CDKN1B,CDKN1C,CHST2,CHST3,CITED2,COL5A1,CSRP2,CXCR4,DDIT3,DDIT4,DTNA,DUSP1,EFNA1,EFNA3,EGFR,ENO1,ENO2,ENO3,ERRFI1,ETS1,EXT1,F3,FAM162A,FBP1,FOS,FOSL2,FOXO3,GAA,GALK1,GAPDH,GBE1,GCNT2,GLRX,GPC1,GPI,GRHPR,GYS1,HDLBP,HEXA,HK1,HK2,HMOX1,HOXB9,HS3ST1,HSPA5,IDS,IER3,IGF…	Human
Si_231_A_72h-Ig_231_A_72h	_tstat	within each collection	H: hallmark gene sets	HALLMARK_P53_PATHWAY	0.008304056	0.021812827	-0.328186875	-1.441433093	25	175	TSPYL2,DDIT3,IL1A,SAT1,HBEGF,LIF,GADD45A,PPP1R15A,TXNIP,TNFSF9,CDH13,PDGFA,MXD1,IER3,CD82,RRAD,TAP1,RNF19B,ERCC5,PLK3,TRIB3,SEC61A1,RGS16,DGKA,BTG1,TP63,BMP2,PITPNC1,RHBDF2,CDKN1A,FOS,FBXW7,SDC1,CCNK,IFI30,PTPRE,PROCR,DRAM1,PTPN14,SOCS1,ISCU,SFN,ADA	43	0.24571428571428572	ABAT,ABCC5,ABHD4,ACVR1B,ADA,AEN,AK1,ANKRA2,APAF1,APP,ATF3,BAIAP2,BAK1,BAX,BLCAP,BMP2,BTG1,CASP1,CCND2,CCND3,CCNG1,CCNK,CCP110,CD81,CD82,CDH13,CDK5R1,CDKN1A,CDKN2AIP,CGRRF1,CSRNP2,CTSD,CTSF,CYFIP2,DCXR,DDB2,DDIT3,DDIT4,DEF6,DGKA,DNTTIP2,DRAM1,EI24,EPHA2,EPHX1,EPS8L2,ERCC5,F2R,FAM162A,FAS,FBXW7,FDXR,FGF13,FOS,FOXO3,FUCA1,GADD45A,GM2A,H2AFJ,HBEGF,HDAC3,HEXIM1,HINT1,HMOX1,HRAS,HSPA4L,IER3,IER5,IFI30,…	Human
Si_231_A_72h-Ig_231_A_72h	_tstat	within each collection	H: hallmark gene sets	HALLMARK_UV_RESPONSE_DN	0.008458035	0.021812827	-0.350633906	-1.47982039	25	129	MGLL,MT1E,RND3,SERPINE1,GJA1,ATP2B1,ARHGEF9,INSIG1,ICA1,TFPI,APBB2,MAP1B,NFKB1,DUSP1,TGFBR3,SYNE1,DAB2,ACVR2A,DYRK1A,EFEMP1,FYN,DLC1,SNAI2,CELF2,LDLR,KCNMA1,ATP2C1,MAGI2,AMPH,LPAR1,PIK3CD,PPARG,MET,FHL2,PRKCE,COL5A2	36	0.27906976744186046	ABCC1,ACVR2A,ADD3,ADORA2B,AGGF1,AKT3,AMPH,ANXA2,ANXA4,APBB2,ARHGEF9,ATP2B1,ATP2B4,ATP2C1,ATRN,ATRX,ATXN1,BCKDHB,BDNF,BHLHE40,BMPR1A,CAP2,CAV1,CDC42BPA,CDK13,CDKN1B,CDON,CELF2,CITED2,COL1A1,COL5A2,DAB2,DBP,DDAH1,DLC1,DLG1,DUSP1,DYRK1A,EFEMP1,ERBB2,F3,FBLN5,FHL2,FYN,FZD2,GCNT1,GJA1,GRK5,HAS2,ICA1,ID1,IGF1R,INPP4B,INSIG1,IRS1,ITGB3,KALRN,KCNMA1,LAMC1,LDLR,LPAR1,LTBP1,MAGI2,MAP1B,MAP2K5,MAPK14,MET,MG…	Human
Si_231_A_72h-Ig_231_A_72h	_tstat	within each collection	H: hallmark gene sets	HALLMARK_TGF_BETA_SIGNALING	0.010507080858839652	0.025742348	0.43303164912449266	1.6499450480099453	22	50	HDAC1,THBS1,PMEPA1,BMPR2,SKI,CTNNB1,WWTR1,SKIL,SMAD7,BCAR3,SMURF2,TGFBR1,ACVR1,FURIN,ID1,BMPR1A,TRIM33,SMAD3	18	0.36	ACVR1,APC,ARID4B,BCAR3,BMP2,BMPR1A,BMPR2,CDK9,CDKN1C,CTNNB1,ENG,FKBP1A,FNTA,FURIN,HDAC1,HIPK2,ID1,IFNGR2,JUNB,KLF10,LTBP2,MAP3K7,NCOR2,NOG,PMEPA1,PPM1A,PPP1CA,PPP1R15A,RAB31,RHOA,SERPINE1,SKI,SKIL,SLC20A1,SMAD1,SMAD3,SMAD6,SMAD7,SMURF1,SMURF2,SPTBN1,TGFB1,TGFBR1,TGIF1,THBS1,TJP1,TRIM33,UBE2D3,WWTR1,XIAP	Human
Si_231_A_72h-Ig_231_A_72h	_tstat	within each collection	H: hallmark gene sets	HALLMARK_XENOBIOTIC_METABOLISM	0.011046133853151396	0.025774312324019926	-0.341979685	-1.451164123	33	136	MT2A,SERPINE1,KYNU,TMEM97,SLC35B1,VNN1,GCH1,GCNT2,SSR3,NPC1,AOX1,GSTO1,ABCC3,CFB,PAPSS2,SMOX,SHMT2,ATP2A2,ALDH9A1,ETS2,ECH1,AP4B1,LONP1,ASL,ACO2,IGFBP1,SAR1B,UGDH,PTGR1,SLC12A4,GABARAPL1,SLC46A3,ALAS1	33	0.2426470588235294	ABCC2,ABCC3,ABHD6,ACO2,ACOX1,ACOX2,ACOX3,ACP1,ACP2,ADH5,AHCY,AKR1C3,ALAS1,ALDH2,ALDH9A1,AOX1,AP4B1,APOE,ARG2,ARPP19,ASL,ATP2A2,BCAR1,BCAT1,BLVRB,BPHL,CASP6,CAT,CBR1,CDA,CFB,CNDP2,COMT,CROT,CSAD,CYB5A,CYFIP2,CYP1A1,CYP27A1,CYP2E1,CYP2J2,CYP2S1,DCXR,DDAH2,DDT,DHPS,DHRS1,DHRS7,ECH1,ELOVL5,ENTPD5,EPHA2,EPHX1,ETFDH,ETS2,FAH,FAS,FBP1,GABARAPL1,GAD1,GART,GCH1,GCLC,GCNT2,GSR,GSS,GSTM4,GSTO1,HACL1,HES6,HM…	Human
Si_231_A_72h-Ut_231_A_72h	_tstat	within each collection	H: hallmark gene sets	HALLMARK_MITOTIC_SPINDLE	0.011155734047300312	0.028770050964090278	0.2896885576714219	1.3850861607221365	24	196	GSN,CTTN,LRPPRC,EPB41L2,NET1,ABR,RAPGEF6,VCL,CDC42BPA,SOS1,ALMS1,RASA2,PCM1,CEP250,SMC1A,ARHGEF12,RASAL2,PCGF5,DST,TUBGCP5,KNTC1,NOTCH2,FLNB,ARHGEF7,CLIP1,RABGAP1,RASA1,TSC1,TAOK2,NCK2,KIF3B,APC,NF1,NUMA1,CDC27,STK38L,MYH9,CCDC88A,ALS2,CD2AP,RAB3GAP1,ARHGEF11,SSH2,SPTBN1,TBCD,ARHGAP27,ITSN1,GEMIN4,LATS1,TIAM1,KIF1B,DLG1,ACTN4,CNTROB,ARFGEF1,RICTOR,PAFAH1B1,KATNA1,SPTAN1,FGD6,BCL2L11,PLEKHG2	62	0.3163265306122449	ABI1,ABL1,ABR,ACTN4,AKAP13,ALMS1,ALS2,ANLN,APC,ARAP3,ARF6,ARFGEF1,ARFIP2,ARHGAP10,ARHGAP27,ARHGAP29,ARHGAP4,ARHGAP5,ARHGDIA,ARHGEF11,ARHGEF12,ARHGEF2,ARHGEF3,ARHGEF7,ARL8A,ATG4B,AURKA,BCAR1,BCL2L11,BCR,BIN1,BIRC5,BRCA2,BUB1,CAPZB,CCDC88A,CCNB2,CD2AP,CDC27,CDC42,CDC42BPA,CDC42EP1,CDC42EP2,CDC42EP4,CDK1,CDK5RAP2,CENPE,CENPF,CENPJ,CEP192,CEP250,CEP57,CEP72,CKAP5,CLASP1,CLIP1,CLIP2,CNTRL,CNTROB,CSNK1…	Human
Si_231_A_72h-Ut_231_A_72h	_tstat	within each collection	H: hallmark gene sets	HALLMARK_GLYCOLYSIS	0.011925795053003533	0.029218198	0.2967712026785996	1.3898635050863708	26	171	PGK1,AK4,ENO2,VEGFA,PAM,PYGL,LDHA,PPFIA4,ANKZF1,ENO1,AGL,NT5E,ZNF292,SLC35A3,TPI1,PLOD1,VLDLR,GLRX,GOT2,MXI1,PAXIP1,PKP2,FUT8,DSC2,PFKP,MDH1,HK2,EGLN3,COL5A1,PYGB	30	0.17543859649122806	ABCB6,ADORA2B,AGL,AGRN,AK3,AK4,AKR1A1,ALDH7A1,ALDH9A1,ALDOA,ALG1,ANG,ANGPTL4,ANKZF1,ARPP19,ARTN,AURKA,B3GALT6,B3GAT3,B3GNT3,B4GALT1,B4GALT2,B4GALT4,B4GALT7,BPNT1,CAPN5,CASP6,CD44,CDK1,CHPF,CHPF2,CHST12,CHST2,CHST6,CITED2,CLN6,COG2,COL5A1,COPB2,CTH,CXCR4,CYB5A,DDIT4,DEPDC1,DLD,DSC2,ECD,EFNA3,EGFR,EGLN3,ELF3,ENO1,ENO2,EXT1,EXT2,FAM162A,FKBP4,FUT8,G6PD,GALE,GALK1,GALK2,GCLC,GFPT1,GLCE,GLRX,GMPPA,GMP…	Human
Si_231_A_72h-Ig_231_A_72h	_tstat	within each collection	H: hallmark gene sets	HALLMARK_INTERFERON_ALPHA_RESPONSE	0.012028065486134313	0.026789782	-0.381660226	-1.526205519	35	87	OASL,CSF1,IFIT3,IFIT2,TXNIP,WARS,TAP1,LAMP3,ISG15,CD47,TRIM25,IFIH1,TRIM5,RIPK2,IL7,TRIM14,PLSCR1,CASP8,ISG20,IFI30,PROCR,IFI44,BATF2,PSMB9,TRAFD1,CXCL11,PSMB8,TRIM21,HERC6,MX1,SLC25A28	31	0.3563218390804598	ADAR,B2M,BATF2,BST2,C1S,CASP1,CASP8,CCRL2,CD47,CD74,CNP,CSF1,CXCL10,CXCL11,DDX60,DHX58,EIF2AK2,ELF1,EPSTI1,GBP2,GBP4,GMPR,HERC6,HLA-C,IFI27,IFI30,IFI35,IFI44,IFI44L,IFIH1,IFIT2,IFIT3,IFITM1,IFITM2,IFITM3,IL15,IL4R,IL7,IRF1,IRF2,IRF7,IRF9,ISG15,ISG20,LAMP3,LAP3,LGALS3BP,LY6E,MOV10,MX1,NCOA7,NMI,NUB1,OAS1,OASL,OGFR,PARP12,PARP14,PARP9,PLSCR1,PNPT1,PROCR,PSMA3,PSMB8,PSMB9,PSME1,PSME2,RIPK2,RNF31,SAM…	Human
Si_231_A_72h-Ut_231_A_72h	_tstat	within each collection	H: hallmark gene sets	HALLMARK_ANDROGEN_RESPONSE	0.013432835820895522	0.031343284	-0.357763751	-1.491562678	35	90	SGK1,SAT1,IDI1,HMGCS1,ELL2,SEC24D,INSIG1,MYL12A,ARID5B,HMGCR,UAP1,ADRM1,SRF,PGM3	14	0.15555555555555556	ABCC4,ABHD2,ACSL3,ACTN1,ADAMTS1,ADRM1,AKAP12,AKT1,ALDH1A3,ANKH,APPBP2,ARID5B,AZGP1,B2M,B4GALT1,BMPR1B,CAMKK2,CCND1,CCND3,CDC14B,CDK6,CENPN,DBI,DHCR24,DNAJB9,ELK4,ELL2,ELOVL5,FADS1,FKBP5,GNAI3,GPD1L,GSR,H1F0,HERC3,HMGCR,HMGCS1,HOMER2,HPGD,IDI1,INPP4B,INSIG1,ITGAV,KRT19,KRT8,LIFR,LMAN1,MAK,MAP7,MERTK,MYL12A,NCOA4,NDRG1,NGLY1,NKX3-1,PA2G4,PDLIM5,PGM3,PIAS1,PMEPA1,PTK2B,PTPN21,RAB4A,RPS6KA3,RRP12,SAT…	Human
Si_231_A_72h-Ig_231_A_72h	_tstat	within each collection	H: hallmark gene sets	HALLMARK_FATTY_ACID_METABOLISM	0.013951979234263466	0.029723781846909124	-0.340398414	-1.438954071	42	131	MGLL,ACAT2,HMGCS1,G0S2,ACSL5,SUCLG2,HSD17B7,IDI1,VNN1,ENO3,ACSL4,FH,IL4I1,TP53INP2,HSD17B4,ECI2,GSTZ1,ALDH9A1,HMGCL,NSDHL,SMS,ECH1,ACO2,ODC1	24	0.183206107	AADAT,ACAA1,ACAA2,ACADL,ACADM,ACADS,ACADVL,ACAT2,ACO2,ACOT2,ACOT8,ACOX1,ACSL1,ACSL4,ACSL5,ACSS1,ADIPOR2,ADSL,ALAD,ALDH3A2,ALDH9A1,ALDOA,AOC3,APEX1,AUH,BCKDHB,BLVRA,BMPR1B,BPHL,CBR1,CBR3,CCDC58,CEL,CPOX,CPT1A,CPT2,CRAT,CRYZ,CYP1A1,D2HGDH,DECR1,DHCR24,DLD,DLST,ECH1,ECHS1,ECI1,ECI2,EHHADH,ELOVL5,ENO2,ENO3,EPHX1,ERP29,ETFDH,FASN,FH,G0S2,GABARAPL1,GCDH,GLUL,GPD2,GRHPR,GSTZ1,H2AFZ,HADH,HADHB,HCCS,HIBCH…	Human
Si_231_A_72h-Ut_231_A_72h	_tstat	within each collection	H: hallmark gene sets	HALLMARK_IL2_STAT5_SIGNALING	0.014327700220426157	0.031911696	-0.311821174	-1.397572226	38	150	CSF2,TRAF1,PLIN2,CSF1,P2RX4,MXD1,LTB,PIM1,NFKBIZ,SLC29A2,ENO3,MAFF,CKAP4,PHLDA1,SOCS1,TNFRSF1B,CDC6,MAPKAPK2,TGM2,LIF,SLC39A8,FLT3LG,RGS16,RNH1,APLP1,SOCS2,NCS1,ECM1	28	0.18666666666666668	ADAM19,AGER,AHCY,AHNAK,AHR,ALCAM,AMACR,ANXA4,APLP1,ARL4A,BATF3,BCL2,BCL2L1,BHLHE40,BMP2,BMPR2,CAPG,CASP3,CCND2,CCND3,CCNE1,CD44,CD81,CD83,CDC42SE2,CDC6,CDCP1,CDKN1C,CKAP4,COL6A1,CSF1,CSF2,CST7,CTSZ,CXCL10,CYFIP1,DCPS,DENND5A,ECM1,EMP1,ENO3,ENPP1,ETV4,F2RL2,FAH,FAM126B,FLT3LG,FURIN,GABARAPL1,GADD45B,GALM,GBP4,GLIPR2,GPR65,GPR83,GPX4,GSTO1,HIPK2,HK2,HUWE1,IFITM3,IFNGR1,IGF1R,IGF2R,IKZF2,IKZF4,IL1RL…	Human
Si_231_A_72h-Ut_231_A_72h	_tstat	within each collection	H: hallmark gene sets	HALLMARK_G2M_CHECKPOINT	0.015178894109143477	0.032337644	-0.294572303	-1.365277022	41	190	MT2A,SQLE,UBE2C,MARCKS,BUB3,AURKB,UBE2S,CDC6,TGFB1,HMMR,MKI67,GSPT1,KPNA2,PRC1,CCNB2,PTTG1,EFNA5,TACC3,RAD23B,CUL3,TROAP,SMC4,TPX2,HNRNPD,CKS1B,KIF11,KIF23,BRCA2,RBM14,DR1,ARID4A,NDC80,SMC2,HMGA1,CDC25A,TOP2A,HIF1A,CDK1,KIF2C,PLK1,CDC20,BUB1,KIF20B,CKS2,DBF4,H2AFV,CENPF,EGF,YTHDC1,KIF4A,POLA2,PDS5B,PRMT5,NEK2,MEIS2	55	0.2894736842105263	ABL1,AMD1,ARID4A,ATF5,ATRX,AURKA,AURKB,BARD1,BCL3,BIRC5,BRCA2,BUB1,BUB3,CASP8AP2,CBX1,CCNA2,CCNB2,CCND1,CCNF,CCNT1,CDC20,CDC25A,CDC25B,CDC27,CDC45,CDC6,CDC7,CDK1,CDK4,CDKN1B,CDKN2C,CDKN3,CENPE,CENPF,CHAF1A,CHEK1,CHMP1A,CKS1B,CKS2,CTCF,CUL1,CUL3,CUL4A,CUL5,DBF4,DDX39A,DKC1,DMD,DR1,DTYMK,E2F1,E2F3,E2F4,EFNA5,EGF,ESPL1,EWSR1,EXO1,EZH2,FANCC,FBXO5,FOXN3,G3BP1,GINS2,GSPT1,H2AFV,H2AFX,H2AFZ,HIF1A,HIRA,…	Human
Si_231_A_72h-Ig_231_A_72h	_tstat	within each collection	H: hallmark gene sets	HALLMARK_UV_RESPONSE_UP	0.015686275	0.032026144	-0.341827238	-1.433776247	47	124	IL6,SOD2,CXCL2,ICAM1,GCH1,RPN1,PDLIM3,RRAD,TAP1,GRPEL1,DLG4,PPIF,NFKBIA,BTG3,BTG1,CEBPG,BMP2,GRINA,FOS	19	0.1532258064516129	ACAA1,ALAS1,ALDOA,AMD1,AP2S1,AQP3,ARRB2,ASNS,ATF3,ATP6V1C1,ATP6V1F,BAK1,BCL2L11,BID,BMP2,BSG,BTG1,BTG3,C4BPB,CASP3,CCND3,CCNE1,CDC34,CDC5L,CDK2,CDKN1C,CEBPG,CHKA,CHRNA5,CLCN2,CLTB,CNP,CREG1,CXCL2,CYB5B,CYB5R1,CYP1A1,DDX21,DGAT1,DLG4,DNAJA1,DNAJB1,E2F5,EIF2S3,EIF5,ENO2,EPCAM,EPHX1,FEN1,FKBP4,FOS,FOSB,FURIN,GCH1,GGH,GLS,GPX3,GRINA,GRPEL1,H2AFX,HLA-F,HMOX1,HNRNPU,HSPA13,HTR7,HYAL2,ICAM1,IL6,IL6ST,IR…	Human
Si_231_A_72h-Ut_231_A_72h	_tstat	within each collection	H: hallmark gene sets	HALLMARK_ADIPOGENESIS	0.016843647015745148	0.034389112657146344	-0.298178158	-1.356734642	45	167	MGLL,PLIN2,GADD45A,DHCR7,ESRRA,ACLY,VEGFB,MCCC1,ELOVL6,ECH1,C3,SLC25A1,TALDO1,TOB1,PREB,UQCRC1,UCP2,DRAM2,MDH2,STAT5A,SDHB,SSPN,PPARG,REEP6,ME1,ARL4A,ACO2,PEMT,COX8A,GRPEL1,UBQLN1,UBC,JAGN1,TANK,PGM1,CHCHD10,COX6A1,PIM3,PDCD4,GHITM	40	0.23952095808383234	ABCA1,ABCB8,ACAA2,ACADL,ACADM,ACADS,ACLY,ACO2,ACOX1,ADCY6,ADIPOR2,AGPAT3,AIFM1,AK2,ALDH2,ALDOA,ANGPT1,ANGPTL4,APLP2,APOE,ARAF,ARL4A,ATL2,ATP1B3,BAZ2A,BCKDHA,BCL2L13,BCL6,C3,CAT,CCNG2,CD151,CD302,CDKN2C,CHCHD10,CHUK,CMBL,CMPK1,COL4A1,COQ3,COQ5,COQ9,COX6A1,COX7B,COX8A,CPT2,CRAT,CS,CYC1,DBT,DDT,DECR1,DGAT1,DHCR7,DHRS7,DHRS7B,DLAT,DLD,DNAJB9,DNAJC15,DRAM2,ECH1,ECHS1,ELMOD3,ELOVL6,ESRRA,ESYT1,ETFB,FAH…	Human
Si_231_A_72h-Ig_231_A_72h	_tstat	within each collection	H: hallmark gene sets	HALLMARK_MYC_TARGETS_V1	0.018686599	0.036625734	0.27855972829003556	1.3303880516624174	34	196	PGK1,LDHA,MCM2,MCM4,TYMS,TARDBP,MCM7,TFDP1,NOP56,RPS10,YWHAQ,RPLP0,RPS5,MCM6,PCNA,MCM5,HNRNPR,DHX15,PTGES3,APEX1,RPS3,GLO1,DEK,PHB,SLC25A3,SSB,RPL6,ERH,DUT,NAP1L1,NCBP1,PCBP1,CDK4,USP1,PRPS2,CBX3,PPIA,GOT2,SERBP1,C1QBP,UBE2L3,EIF2S1,EIF4E,HNRNPA2B1,H2AFZ,HSPE1	46	0.23469387755102042	ABCE1,ACP1,AIMP2,AP3S1,APEX1,BUB3,C1QBP,CAD,CANX,CBX3,CCNA2,CCT2,CCT3,CCT4,CCT5,CCT7,CDC20,CDC45,CDK2,CDK4,CLNS1A,CNBP,COPS5,COX5A,CSTF2,CUL1,CYC1,DDX18,DDX21,DEK,DHX15,DUT,EEF1B2,EIF1AX,EIF2S1,EIF2S2,EIF3B,EIF3D,EIF3J,EIF4A1,EIF4E,EIF4G2,EIF4H,EPRS,ERH,ETF1,EXOSC7,FAM120A,FBL,G3BP1,GLO1,GNL3,GOT2,GSPT1,H2AFZ,HDAC2,HDDC2,HDGF,HNRNPA1,HNRNPA2B1,HNRNPA3,HNRNPC,HNRNPD,HNRNPR,HNRNPU,HPRT1,HSP90AB1,HS…	Human
Si_231_A_72h-Ig_231_A_72h	_tstat	within each collection	H: hallmark gene sets	HALLMARK_ESTROGEN_RESPONSE_LATE	0.019942103570279833	0.037583195	-0.32462836	-1.392860472	61	146	TFPI2,SGK1,FDFT1,DHRS2,TOP2A,AGR2,SERPINA1,EMP2,DHCR7,PDLIM3,ABCA3,MAPK13,WFS1,MICB,OPN3,CDC20,PAPSS2,PPIF,AREG,BTG3,ZFP36,CDC6,DNAJC1,KIF20A,PLAC1,LAMC2,FKBP5,FOS,ISG20,HSPB8,IL17RB,UGDH	32	0.2191780821917808	ABCA3,ABHD2,ACOX2,ADD3,AFF1,AGR2,ALDH3A2,ALDH3B1,AMFR,ANXA9,AREG,ARL3,ASS1,ATP2B4,BAG1,BCL2,BLVRB,BTG3,CA12,CAV1,CCNA1,CCND1,CD44,CD9,CDC20,CDC6,CELSR2,CHPT1,CKB,CLIC3,COX6C,CPE,CYP26B1,DCXR,DHCR7,DHRS2,DLG5,DNAJC1,DYNLT3,EGR3,ELOVL5,EMP2,ETFB,FABP5,FAM102A,FARP1,FDFT1,FKBP4,FKBP5,FLNB,FOS,FOXC1,FRK,GALE,GINS2,GLA,HOMER2,HPRT1,HSPA4L,HSPB8,IDH2,IGFBP4,IGSF1,IL17RB,IL6ST,IMPA2,ISG20,ITPK1,JAK1,JAK…	Human
Si_231_A_72h-Ut_231_A_72h	_tstat	within each collection	H: hallmark gene sets	HALLMARK_TGF_BETA_SIGNALING	0.020050125313283207	0.038214217	0.4002440537008015	1.5308191109303408	47	50	HDAC1,THBS1,BMPR2,SMURF2,PMEPA1,WWTR1,TRIM33,KLF10,ACVR1,ARID4B,CTNNB1,ID1,APC,RAB31,SMAD3,TJP1,SKI,SPTBN1,SMURF1	19	0.38	ACVR1,APC,ARID4B,BCAR3,BMP2,BMPR1A,BMPR2,CDK9,CDKN1C,CTNNB1,ENG,FKBP1A,FNTA,FURIN,HDAC1,HIPK2,ID1,IFNGR2,JUNB,KLF10,LTBP2,MAP3K7,NCOR2,NOG,PMEPA1,PPM1A,PPP1CA,PPP1R15A,RAB31,RHOA,SERPINE1,SKI,SKIL,SLC20A1,SMAD1,SMAD3,SMAD6,SMAD7,SMURF1,SMURF2,SPTBN1,TGFB1,TGFBR1,TGIF1,THBS1,TJP1,TRIM33,UBE2D3,WWTR1,XIAP	Human
Si_231_A_72h-Ut_231_A_72h	_tstat	within each collection	H: hallmark gene sets	HALLMARK_HEME_METABOLISM	0.020979021	0.038214217	0.2911768602693302	1.3509640626719512	47	157	ASNS,SLC2A1,CPOX,BNIP3L,CTSB,TFDP2,NUDT4,CAST,MBOAT2,SLC7A11,GCLM,CAT,NARF,ARHGEF12,DCUN1D1,ALAD,MXI1,LPIN2,ADD1,CLCN3,FN3K,ENDOD1,ISCA1,TMEM9B,KHNYN,DAAM1,MARCH8,FBXO9,NEK7,MINPP1,RBM5,FOXJ2,RCL1,VEZF1,CDC27,BTRC,UBAC1,LAMP2,KLF3,SPTB	40	0.25477707006369427	ABCB6,ABCG2,ADD1,ADD2,ADIPOR1,AGPAT4,ALAD,ALDH1L1,ALDH6A1,ANK1,AQP3,ARHGEF12,ARL2BP,ASNS,ATG4A,ATP6V0A1,BACH1,BCAM,BLVRA,BLVRB,BMP2K,BNIP3L,BPGM,BSG,BTRC,C3,CAST,CAT,CCDC28A,CCND3,CDC27,CDR2,CIR1,CLCN3,CLIC2,CPOX,CTNS,CTSB,DAAM1,DCAF10,DCAF11,DCUN1D1,EIF2AK1,ELL2,ENDOD1,EPB41,EPOR,ERMAP,EZH1,FBXO34,FBXO7,FBXO9,FECH,FN3K,FOXJ2,FOXO3,GAPVD1,GCLC,GCLM,GDE1,GLRX5,GMPS,GYPC,H1F0,HAGH,HDGF,HEBP1,HMBS,H…	Human
Si_231_A_72h-Ut_231_A_72h	_tstat	within each collection	H: hallmark gene sets	HALLMARK_HEDGEHOG_SIGNALING	0.021056813667063964	0.038214217	0.4805164948816147	1.5695324612402404	52	26	VEGFA,NRP1,VLDLR,CELSR1,L1CAM,LDB1,RASA1,NF1,MYH9,AMOT	10	0.38461538461538464	ACHE,AMOT,CDK5R1,CDK6,CELSR1,CRMP1,DPYSL2,ETS2,GLI1,HEY1,L1CAM,LDB1,MYH9,NF1,NKX6-1,NRP1,NRP2,OPHN1,PML,PTCH1,RASA1,RTN1,TLE1,TLE3,VEGFA,VLDLR	Human
Si_231_A_72h-Ig_231_A_72h	_tstat	within each collection	H: hallmark gene sets	HALLMARK_HEME_METABOLISM	0.024096385542168676	0.043730477	0.28914362090239804	1.337526559352933	45	157	NUDT4,BCAM,ASNS,BNIP3L,SLC2A1,CAT,CTSB,TMEM9B,NEK7,NARF,CPOX,GCLM,ADD1,DCUN1D1,TFDP2,LRP10,VEZF1,FN3K,ENDOD1,IGSF3,RBM5,MXI1,SPTB,MINPP1,SELENBP1,PIGQ,SLC6A9,ALAD,MARCH2,FECH,UBAC1,CLCN3,CAST,MBOAT2	34	0.21656050955414013	ABCB6,ABCG2,ADD1,ADD2,ADIPOR1,AGPAT4,ALAD,ALDH1L1,ALDH6A1,ANK1,AQP3,ARHGEF12,ARL2BP,ASNS,ATG4A,ATP6V0A1,BACH1,BCAM,BLVRA,BLVRB,BMP2K,BNIP3L,BPGM,BSG,BTRC,C3,CAST,CAT,CCDC28A,CCND3,CDC27,CDR2,CIR1,CLCN3,CLIC2,CPOX,CTNS,CTSB,DAAM1,DCAF10,DCAF11,DCUN1D1,EIF2AK1,ELL2,ENDOD1,EPB41,EPOR,ERMAP,EZH1,FBXO34,FBXO7,FBXO9,FECH,FN3K,FOXJ2,FOXO3,GAPVD1,GCLC,GCLM,GDE1,GLRX5,GMPS,GYPC,H1F0,HAGH,HDGF,HEBP1,HMBS,H…	Human
